# Supplementary material for: Nested Insertions and Accumulation of Indels Are Negatively Correlated with Abundance of Mutator-Like Transposable Elements in Maize and Rice
Source: PLoS One. 2014 Jan 27;9(1):e87069. doi: 10.1371/journal.pone.0087069 (PMC3903597; doi:10.1371/journal.pone.0087069)
Supplement: Data S1 — (FAS) [file pone.0087069.s004.fas]

>CM-Zm004
GGCAACGTATCGTGTGCTCAAACCGGTACCGTACTCATATGCGCATATTA
AATCTCAGCCATCTATCTTCCATCCAACGACTGCCGGCAATTTTGCAGAG
AACTCCTCCCACCATCCTTGGCTGGCGTGGAAAGTTTTACATCTAGCTCC
CTCCACCATTTGGTTCAGGCGCAAATGGGCCCGGAGCAGCTCGCGGCCAC
CGTCCAGAGTTGCAAATGGATGCCCCCATAAATATTCAAGGATCTGTGCC
TTATTACTGCTGAAAATAGCATTGTGCTCATATTGACAAAATACCTGAAC
ATGCCTGAACATCCTGAACATATATATATGAAAGCACACGTGATTCACAA
TCCTGTGCATATATCCTGAACAAGGGACAATGCTGAACAGCCTGAAAATC
CTGAACATTCTGAATAATGGTAAAAGAGCAGATTCTGAATAAGCACCAGA
ACTGTATTTTCAGATTACATTTTCAGTGTGCCGAGTTTCACATTACAACC
CAGAAAATATAAATAAGCACCAGAACTATCGCATAATCCACAAACTTAAA
GATTTCGTACAAACTTAAATGGAAAACACATGAAACCATCATCTATTCTG
CTGGTGGCTGCTGTCTCGAAATTTTCAGCTTGCGAGGTTTCGACAGTTCT
TTTGTTTTTTTAATTCTTTTACTCCGTCCTTTGGATCGAACATCATTTGG
TGGATGTATATCTACTTGAGATGGAATTTGGCATCCAATGAAATCCTCAT
ACTCTTGTTGTTTAGTTTGCACTATGGTAGGTACAATGGTACCAAGAGAA
GCTTCTATGTTCATCACACTTGAAACTAAGAAATCAATTCCTTCCTTTGA
ACTCTTCGCGTGCTGAATTAAATCTTCAACCTTGTTTCGTACCATGGCTA
TCTTTTTCCTTTTCTCCGCTTCATTAGCATCTATGGGCTTCTCATCTAAT
AGGTTGCCCTCCTCGTCATACACACTCTCTCTAAAGAAAAAACAACAAAA
TCATGGTAATGTCATATAAGAAAAGTATAACAGCAAGTTATGTAATATTT
TTTTTACCTCTTGCATCTTTTTTTGAAACCTCTTTAGAATATAAGCTTCT
GGTAGTACATCTAGCTTTTCACCTCACAAAGCTAAAATGATATGGCGACA
AGGAATTCCCATTGTTTCAAATAACTTGCATGAGCAATTCCCAAATATAT
TTGATGTGCACCAGCGAACCACCCTGTCCTTTACGCACCCGTCATTAATT
ACCACCATTTTGACACTATCAAAGTGTGTAATGCTTACAAGAGAGCATTG
ATCTCTAGCAGCTTGCACTTCGGTTTGAAACTTTTTAAACACAGTACGTG
TGTACAACATACTATTTTGTTTCTCCACGAGCCATGGTGTCCTCAAAAGT
GGCGTGGTATGTATACTCATGTGATCCTCCTTTAACTCCTCCTGCCGCTG
GCATTCCAAGGCTGTATCAAATCTAAGCCTAAACTCAACAAATGATAATT
TGCGATGGATAAAGCGGTTGAAGAATGAGTTTGCACTTTCAGATCTTGAG
GTGGTCCTAAGGAGCCCTGCAAGAGGTACATCCATCAAGTATGCTGGAAT
CCATGACTCACGAATGGCATAAGGATTGGAGCTTTTCCTCCCATTGCCAA
AAGGAATGTCTTCAACAACCATTCATAAGACTCGATCTTCTCATTTAGTA
AGAATCCAGCTCCAAAAAACACACTTTGCATATGATGATTCACACCAGTA
AAAGGTGTAAATTTCATATTGTATTGATTTGTGCTATATGTTGCATCAAA
AGACACTAGATCACCGAAGTGGCTGTAGTTTTTCCTACTAGTGGCATCAG
CCCAGAATACATAGACCAAATTCCCTTGTGCATCAACAACAAAATCATAG
AAAAAGGCTGAATTTACTTCTTTCTTTCTCTCTAACTGTGCAACAAATAG
TTGGGCATCAGCATCCTTTATCTTATTCCTAAGCCCTCGATAGTAGTTCT
GAAGGTCACGCTTCGTGCATCCAATATTGTTGAACCCACCATCACAGACT
TGTAGAATTCTATATGCTTGCGAGGTACCTACACTTGCCTTGTGGCATGT
AAACAATGTATTCTTCGCTCTCTGGCTGACTGAACGATTTGATCGGAGAA
GATGAGTTTTATCAGGTGAGACAAGTGTATGATTATGCTGCTCAACCATT
GAAGAGACATAATACTTCTTATCTGTACCCAGCTTAACATAAATATGTGC
ATCACATCCGCATCTTGACTCGGCAATGTTCTTCTGTTTCTTAGTGGGTA
CATCTGTTGTGTTCTTCCTCTTGAAACCATTCCTTGAACAAAAATACCGC
GTGTTCACAATTTGACCATCAAGAGACAAATTTTGGGAACCAACCCGAAC
TGAAAATCCGCCTTCTCTCGCATATGCTTTGTAGAACTCTTCCACATCAT
CCATAGAATCAAATGACATCCCAACAACAGGCTTCGTTTCATCTGCACAT
ATAGGTTTGAAATACGAATACTGCAATTTAAGACGAGGGTTGGTTATTGT
CATAACTATATAGTTCCCGGGGACCATAATTAGGGGTACCCTCAAGACTC
CTAATTCTCAGCTGGTAACCCCCATCAGCATAAAGCTGCTAAGGCCTGAT
GGGTGCGATTAAGCCAGGGATCAGTCCATTCGAGCGACTCGATCACGCCT
CGCCCGAGCCTAGCCTCGGACAAGGGCAGCCGACCCCGGAGGATTTCCGT
CTCGCCCGAGGCCCCCCCTCCGACGGCGAACATATCTCTGGCTCACCCGA
GGCCCTGCCTTCGCTAAGAAGCAACCCTGACTAAATCGCCGCACCGACCG
ACCAAGTCGTAGGAGCATTTAATGCAAAGGTGGCCTGACACCCTTATCCT
GGCATGCGCCCCCCGGCAGAGCCGAAGTGACCGCCGTCACTTCGCCGCTC
CACTAACCGGCCTGACAGAAGGACAGCGCCGCCTGCGCCGCGCCGACTGC
AGTGCCACTTGACAGAGTGAGGCTGACAGGCAGTCAGGTCCTGCAGAAGG
CACCACAGGAAACTCCGCTCCGCCCGACCCAGGGCTCGGACTCGGGCTAA
GTCCCGGAAGACGGCGAACTCCGCTCCGCCCGACCCAGGGCTCGGACTCG
GGCTAAGTCCCGGAAGATGGCGAACTCCGCTCCGCCCGACCCAGGGCTCG
GACTCGGGCTAAGTCCCGGAAGACGGCGAACTCCGCTCCGCCCGACCCAG
GGCTCGGACTCGAGCTAAGTCCCGGAAGACGGCGAACTCCGCTCCGCCCG
ACCCTAGGGCTCGGACTCCGCCCTGGCCTCAGACGACGACCTCCGCCTCG
CCCGACCAGGGGCTCGGACTCGGCCTCGGCCACGGAAGACAGACTCGACC
TCAGCTTCGGAGGAGCTTCCACCTCGCCTAGCCTAGGGTGCAGACCAGCC
ACGTCAACGGGAGGCGCCATCATCACCCTACCCCGAGCTGACTCGGGCCG
CAGGGAACAAGACCGGCGTCCCATCTGGCTAGCTCCGCCGGATAGGCAAT
GATGGCGTCCCGCATGCTCTGTGACGACGGCGGCTCTCAGCCCCCTTACG
GAAGCAAGAGGACATCAGCAAGGACCCAACTGCTCCGACAGCTGTCCCTC
CGCCAGGCTCCATCGCTCCTCCGACGGCCACGACATCACACCAGCTGGGT
GCCAAAATCTCTCCGGCTGCCACGACGGCATGTACTTAGGGCGCTAGCTC
TCCCCTGCTAGACACGTAGCACTCTGCTACACTCCCATTGTACACTGGAT
CCTCTCCTTACGCCTATAAAAGGAAGGACCAGGGCGCTCTTAGAGAGGCT
TGGCCGCGCGGGGACGAGGACGAGACAGGCGCTCTCTTGGGGCCGCTCGC
TTCCCTCTCCCGCGTGGACGCTTGTAACCCCCTACTGCAAGCGCACCCGA
CCTGGGCGCGGGACGAACACGAAGGCCGCGGGATTCCCACCTCTCTCACG
CCGGTCTCCGGCCGCCTCGCTTCTCCCCCCTTCGCGCTCGCCCTCGCGCT
CGACCCATCTGGACTGGGGCACGCGGCGACACTCACTCGTCGGCCCGAGG
GACCCCCCGGTCTCGAAACGCCGACAGTTGGCGCGCCAGGTAGGGGCCTG
CTGCGTGTTGACGAACAGCTTCCCGTCAAGCTCCAGATGGGTAGTCTCCA
GCAACCTCTCCAGCCCGGGACGGTGCTCCGTTTCGGGAGTCTGGAGTTCA
TGTCCTTCGACGGTAGCTACGACATGATACTCCTTCCACCGCCGTGCGAC
AACGACAATGGCGGCCGACAGCCCGCCCGCCGGCGGCGGAATCGACGACG
TCTTCCCCGCGTGGTGGGAGAACAACATTCGAGCTCACCCCGTCCTCTCC
CCCGTCGACGGAGGAGGAGGCAGGGCAACCAAGGCCAAGCAGGAGGCAGC
GCCTCGTCGGCTGTCGAGCGAGTCGACAGCGCCGGCACCCCAACGAGGGG
TGCACCAGACATCGACCTCGCGTTTGAGACGAAGACGAGCACCGTCTCCC
CGCGACACGCCAATCCCGAGCAAGCGGACGACGCCAGCGCGCTCACGGAG
AGCTTTCTGGATGTCACCCTCGTACCTGAGACGACGGCGCAGTCAGTCCC
CAACGTGACTTCATCGCCGCTCGTCGACCAAAAGGTAACGACCGATTCCC
ATCCTACGTCATTTGGATTCAGCCTCAACCCGCCTAGCGATCTCGCTTTG
GCGGACGCTCTCGTAGGGGCGAGTCCAAACCCTCTGGGGTTTCGCATGCG
GTCTCCTTGGGACCGGCTGACGGACGTCTCGACCTACGGGCCCTCTGGGT
CCGAGGAAGACGACGAGCCCAGCATCTGTTGGGATTTCTCTGGACTTGGC
AACCCCAGTGCCATGCGGGACTTTATGACCACATGTGACTACTGCCTCTT
CGGCCGTTCCGACGGTAGCCGCAGCCTCGACGACGAGGACTGCGGCCCAA
GCCACGAATGTTTCCACGTCGATCTAGGGGGTCCCTCCGAAGGCAATCTT
CTCGGCATGCCGGAGGACGGTGATCCCCCTAGGCCGGTGCCCCGTGTTGA
CATCCCACGGGAGCTAGCTGTGGTCCCCGTTCCGGCGGGGGGTCATGGCC
CACAGCTCGAGCAAATCCGCGGGGTGTAGGCCAGGCTCGACGAGGGAGCA
GGAGCGCTTGAGCCGATCCGCCGGGACGTCGGGCAGGCATGGGCGAAACC
AACCCCCAGCCGGAGAAATACGTCATCTGCCCTAGGGTCTCCAGCACCGC
GTCGCCGACGACGTCAGAGTCAGGCCACCACCCGCGTCTAGTGGGGTCGG
CCAGAACCTGGCTGCAGCAGCGATGCTCCTCCGCGCGATGCCGGAGCCAT
CCACCACCGAGGGTCGGCGAATCCAGGGGGAGCTCAAGAATCTCCTGCAA
GGCACCGCGGTCCGACAGGCCGAGAGCTCTGCCTCCCGAAGGCAGGGATA
CCCCTCGGAACCCCTGCCGCGACTTCCCGATTCATGCGGGAAGCCTCGGT
CTACACCGGGCGCACGCGCAACACCGCGCCTGCGGCCCCGGGCCGCCTCG
GCAACGAGCACCATCATCGCGACCGTCGGGCCCACCTCGACGAGAGGGTG
CGCCGAGGCTATCACCCCAGGCGTGGGGGACGCTACGACAGCGGGGAGGA
TCGGAGTCCCTCGCTCGAACCGCCCGGTCCGCAGGCCTTCAGCCGGGCCA
TCCGACGGGCACCATTCCCGACCCAGTTCCGACCCCCGACTACTATCATA
AAGTACTCGGGGGAGACGAGACCGGAACTATGGCTCGCGGACTACCGCCT
GGCCTGCCAACTGGGTGGAACGGACGACGACAACCTCATCATCCGCAACC
TCCCCCTGTTCCTCTCCGACACCGCTCGCGCCTGGTTGGAGCACCTGCCT
CCGGGGCAGATCTCCAACTGGGACGACCTAGTCCAAGCTTTCGCCGACAA
TTTCCAGGGCACGTACGTGCGCCCCGGGAATTCCTGGGACCTCCGAAGCT
GCCGGCAGCAGCCGGGAGAGTCCCTCCGGGACTACATCCGGCGATTCTCG
AAGCAGCGCACCGAGCTGCCCAACATCATCGACTCGGATGTCATCGGCGC
GTTCCTCGCCGGCACCACCTGTCGTGACCTGGTGAGCAAGTTGGGTCGCA
AGACCCCCACCAGGGCGAGCGAGCTGATGGACATCGCCACCAAGTTCGCC
TCTGGCCAGGAGGCGGTCGAGGCCATCTTCCGAAAGGACAAGCAGCCCCA
GGGCCGCCCATCGGAAGATGCTCCCGAGGCGTCTACTCAGCGCGGCGCCA
AGAAGAAAGGCAGGAAGAAGTCGCAAGCGAAACGCGACGCCGCTGACGCG
GACCTTGTCGCTGCCGCCGAGTACAAGAACCCTCGGAAGCCCCCCGGAGG
TGCCAACCTCTTCGATAAGATGCTCAAGGAGCCTTTCCCCTATCATTAGG
GGCCCGTCAAACACACCCTTGAGGAGTGCGTCATGCTTCGGCGCCACTTC
CATAGGGCCGGGCCACCCGCGGAGGGTGGCAGGGCCCGCGACGACGACAA
GAAGGAAGATCACCAAGCAGGAGAGTTCCCCGAGGTCCGCGATTGCTTCA
TGATCTACGGTGGGCATGCGGCGAATGCCTCGGCTCGGCATCGCAAGCAA
GAGCGCCGGGAGGTCTGCTCGGTGAAGGTGGCGGCGCCAGTCTACCTAGA
CTGGTCCGACAAGCCCATCACCTTCGACCAAGCTGACCACCCCGACCACG
TGCCGAGCCCGGGGAAATACTCGCTCGTCGTCGACCCCGTCATCGGCGAC
GTCAGGCTCACCAAGGTCCTTATGGACGGGGGCAGCAGCCTCAACATCAT
CTACGCCGAGACCCTCGGGCTCTTGCGCGTCGATCTGTCCTCCGTCCGAG
CAGGCGTTGCGCCCTTCCACGGGATCATTCCCGGGAAGCGCGTCCAGCCC
CTCGGACGACTCGACCTTCCCGTCTGCTTTGGAACGCCCTCCAACTTCCG
AAGGGAGACCCTAACGTTCGAGGTGGTCGGGTTCCGAGGAACCTACCATG
CGGTACTGGGGAGGCCATGCTACGCGAAGTTTATGGCCGTCCCCAACTAC
ACCTACCTGAAGCTCAAGATGCCGGGCCCCAACGGGGTCATCACCGTCGG
CCCCACGTACAAGCACGCATTCAAATGCGACGTGGAGTGCGTGGAGTACG
CCGAGGCCCTCGCCGAGTCCGAGGCCCTCATCGCCGACCTGGAAAGCCTC
TCCAAAGAGGTGCCAGACGTGAAGCGTCATGCCGGCAATTTCGAGCTAGT
GGAGACGGTCAAGGCCGTCCCCCTCGACCCCAGCGGCGACGCCTCCAAGC
AGATCCGGATCGGCTCCGGGCTCGACCCTAAATAGGAAGCAGTGCTCGTC
GACTTTCTCCGTGCAAACACTGACGTCTTCGCGTGGAGTCCCTCGGACAT
GCCCGGCATACCGAGGGATGTCGCCAAGCACTCGCTGGATATTCGGGCCG
GAGCCCGACCCGTCAAGCAGCCTCTGCGCCAATTCGACGAGGAGAAGCGC
AGAGTAATAGGCGAGGAGATCCACAAGCTAATGGCAGCAGGGTTCATCAA
AGAGGTATTCCATCTCGAATGGCTTGCCAACCCTGTGCTTGTGAGAAAGA
AAGGGGGGAAATGGCGGATGTGTGTAGACTACACTGGTCTCAACAAAGCA
TGTCCGAAGGTTCCCTACCCTCTACCTCACATCGATCAAATCGTGGATTC
CACTGCTGGGTGCGAAACCCTGTCTTTCCTCGATGCCTACTCAGGGTATC
ACCAAATCAGGATGAAAGAGTCCGACCAGCTCGCGACTTCTTTCATCACG
CCCTTCGGCATGTACTGCTATGTCACCATGCCGTTCGGCTTGAGGAATGC
GGGTGCGACGTACTAGCGGTGCATGAACCATGTGTTCGGCGAACACATTG
GCCGCACGGTCGAGGCCTACGTCGATGACATCGTAGTCAAGACGAGGAAA
GCTTCCGACGTCCTTTCCGACCTTGAAGTGACATTCCGATGTCTCAAGGC
GAAAGGCGTCAAGCTCAATCCCGAGAAGTGTGTCTCCGGGGTCCCCCGAG
GCATGCTCTTGGGGTTCATCGTCTCCGAGCGGGGCATCGAAGCCAACCCG
GAGAAGATCGCAGCCATCACCAGTATGGGGCCCATCAAGGACTTAAAAGG
CGTACAGAGGGTCATGGGATGTCTCGCGGCTCTAAGCCGCTTCATCTCAC
ACCTCGGCGAAAGAGGTCTGCCTCTGTACCGCCTCTTAAGGAAGGCCGAG
TGCTTCACTTGGACCCCTGAGGCCGAGGAAGCTCTCGGGAACCTGAAGGC
GCTCCTCACAAAGGCGCCTATCTTGGTGCCTCCAGCTGCCGGAGAAGCCC
TCTTGGTCTACGTCGCCGCGACCACTCAGGTGGTTAGCGCCGCGATTGTG
GTCGAGAGGCAAGAAGAGGGGCATGCATTGCCTGTTCAGAGGCCAGTTTA
CTTCGTCAGCGAAGTACTATCCGAAACCAAGATCCGCTACCCACAAGTTC
AGAAGCTGCTGTATACGGTGATTCTGACACGGCAAAAGTTGCGACACTAC
TTCGAGTCTCATCCGGTAACTGTGGTGTCATCCTTCCCCCTAGGGGAGAT
CATCTAGTGCCGAGAGGCCTCGGGCAGGATTGCAAAGTGGGCGGTGGAAA
TCATGGGCGAGACAATCTCGTTCGCCCCTCGGAAGGCCATCAAGTCTCAG
GTCTTGGCGGACTTCGTAGCCGAATGGGTCGACACCCAGCTACCGACGGC
TCCGATCCAACCGGAGCTCTAGACCATGTTTTTCGACGGGTCGCTGATGA
AGACGGGAGCCGGCGCGGGCCTACTCTTCATCTCGCCCCTCGGGAAACAC
CTACGCTATGTGCTACGCCTCCATTTCCCGGCGTCCAACAATGTGGCTGA
GTATGAGGCTCTGGTCAATGGGTTGCGGATCGCGATCGAGCTAGGGGTCC
GGCGCCTCGACGCCCGCTGTGACTCGCAGCTCGTCATCGACCAAGTCATG
AAGAACTCCCACTGCCGTGACCCGAAGATGGAGGCCTACTACGATGAGGT
TCGGCGCCTGGAAGACAAGTTCTACGGGCTCGAGCTCAACCACATCGCTC
GGCGCTACAACGAGACTGCGGACGAGCTGGCTAAAATAGCCTCGGGGCGA
ACAACGGTTCCCCCGGACGTCTTCTACCGGGATCTGCATCAACCCTCCGT
CAAGATCGACAACCCGCCCGAGCCTGAGGCGCCCTCGACCCAGCCCGAGG
TACCCTCGGCACAGCCCGAGGCACCCTCAGCTCGACCCGAGGCGCCTTCA
GTTCAGCCCGAGGTACCCTCGGCCTCCGAGGGTGAGGCGCTGCGCATCGA
GGGGGAGCAAAGCGGGGCCACGCCTGATCGAAACTGGCAGACCCCGTACC
TGCAATATCTCCAACAAGGAGAGCTACCCCTCGACCGGGCCGAGGCTCGC
CGGGTGGCACGACGTGCCAAGTCGTTCGTCTTGCTAGGCGATGAGAAGGA
GCTCTACCACCGCAGCCCCTCAGGCGTCCTCCAGCGATGCATCTCCGTCG
CCGAAGGTCAGGAACTCCTTCATGAGATACACTCGGGGGCTTGTGGCCAT
CATGCAGCACCTCGAGCCCTTGTCGGGAATGCTTTCCGACAAGGATTCTA
CTGGCCGACGGCGGTGGCCGATGCCACTAGAATCGTCCGCACCTGCGAAG
GGTGTCAATTCTATGCGAAGCAGACCCACCTGCCCGCTCAGGCTCTGCAG
ACGATACCCATCACCTGGCCCTTTGCTGTGTGGGGTCTGGACCTCGTCGG
CCCCTTGCAGAAGGCGCCCGGGGGCTACACGCACCTGCTGATCGCCATCG
ACAAATTCTCCAAATGGATCGAGGTCCGACCTCTGAACAGCATCAGGTCC
GAGCAGGCGGTGGCGTTCTTCACCAACATCATCCATCGCTTCGGGGTCCC
GAACTCCATCATCACCGACAACGGCACCCAGTTCACCGGCAGAAAGTTCT
TGGACTTCTGCGAGGATCACCACATCCGGGTGGACTGGGCCGCCGTGGCT
CATCCCATGTCAAATGGGCAAGTAGAGCGTGCCAACGACATGATTCTACA
AGGGCTCAAGCCTCGGATTTACAACGACCTCAACAAGTTCGGCAAGCGAT
GGATGAAGGAACTCCCCTCGGTGGTCTGGAGCCTAAGGACAACGCCGAGC
CGAGCCACGGGTTTCACGCCGTTCTTCCTAGTCTACGGGGCCGAGGCCGT
CTTGCCCACAGACCTGGAATACGGCTCCCCGAGGACGAGGGCCTACAGCG
ATCAAAGCAACGAAGCCAGCCAAGAAGACTCGCTGGACCAGCTGGAAGAG
GCTCGGGACAAGGCCTTACTACACTCGGCGCGGTACCAGCAGTCCCTGCG
ACGCTACCACGCCCGAGGGGTCTGGTCCCGAGACCTCCAGGTAGGCGACC
TGGTCCTTCGGCTGTGACAAGACCCCCGAGGGAGGCACAAGCTCACGCCC
CCCTGGGAGGGACCGTTCGTCATCGCCAAGGTTCTGAAGCCCGGAACGTA
CAAGCTAGCCAACAGCCAAGGCGAGGTCTACGGCAACGCTTGGAACACCC
AACAACTACGTCGCTTCTACCCTTAAAATATTTTCAAGTCGTTCATCTAC
CTCGCACCCACACAAAGTTTAGTCATCAAGGAAGGGTCGGCCTCGCCTCG
GCAAAGCCCGACCCTCCCTCGGGGGCTAAAAGGGGGGGAACCCCCTCTGC
GTTGAAATTTTCCTCGAAAAAAAAAGATCTCTTCTGCCAGAATATCTTTC
GTGCTTTCTGACTACTTCGAAAAGTGGATCCTGGAAACGACGGAGTACAC
GTAAGCAGCCAAGGCTGACCGAGCCGAGGGACTCCTACGCCTCTGGGATA
CGGATACCTCACTCATCACCTTCTGCGATAAGTAACTCGCGTTCGGATAA
AGTGATTTCGCGGACCGAACAAGTCTTCACGTTCGGAAGTTCTTCTGCCA
AAGCGATCCTTCGAGCCTTCTCGACTGAGTCGGTGATAGGGCCTCATGGA
CGGGTGAAGGTGCGCGTAAGCGGCAAGGCCGACCGAGCCGAGGGACTCCC
ACGCCTTCGGGATACGGATACCTCACTCATCACCTTCCGCGAGAAGCAAC
TCTCGCTCGCACAAACATCCCTGTTACCAGCAAAAAAAGTCCAGATACTC
GAAACAAGAGGAAAAGAGACGCAGCTTTACAACACAGCGAGGGTGTGTGT
TCTGGCCTCGGCGGCCGCAGAAGGCACACGCTACAAGACACTCTGATCCT
GCAGGCTCGGGTCTTGACGCTGGAAGGGGGCAGTAGCACCCTCGGCATCG
ACAACACCTTCAGCGAGGTCCGACCTAGCCTCGGACGGCGACGCGGTCCG
AGGATCTCCACTCTGAAGGACGACGTCATCGCCACTCCCGGGCAATCGCT
GCCAGGGACTTCTCCGGGAATCCGGCCTGAGCAGGCGGCTCGGCCGGTTA
CCCCTGGGGCCTCGGCCAACCATCTTCCAAGGGCGCCAGCCCGACCCGAG
GCCTCGGCTGGTCAACTCCGGCGTCGGTCCCGCTAACGGACAACCCGGCT
AGGCTCCGGCCAACCAGGTTTCATTTTCGAGCCAACTCCGCCTCTGTTCA
TACTGATATCGCTACCCCTGGCCTCGGCTCGTCGAAGAGCGGCCAAGGGG
TCCCTTTAACTAAGCTAGAGGAGCCTCAGACAACAAGGCCGACCGAGCCG
AGGGACTCCTACGCCTCCGGGATACAGATACCTCACTCGTCACCTTGACA
CGGGGCGACTCATGCTTGGTGAAGCGGTTCAGATAATCAACAGGCGAGTC
TTAGTGCTCGAAAATGAGAAAAAAACACGGCTCCGTGCCAAAATTACATA
CATGTTCAGGCCTCGACAGCCATAATGAACAAAAACATTGGCATTCAAAG
TGCCATTACAAACGGAGCTCCGGTTCCCCCTCCGCAGGTACGAACAACCC
CACTCCATGGGGAAGGGCCTCCGGAGCAACAGAAGACCGACGAACGGCGC
ACCGTCACCCGCTCCAGCAGCAGCGACGACGACGACTTCTGCTCCGGGGG
GCCGAACAGCGGCAGCACTGACCTCAGGGCGGATGCTGCTGCCAGGAGGC
CCCCGCCCATGCCCAAACTCGTGAGGCAAGGATGGGCAGAAGGCCGTAGA
GTTAGAGGTCGGTCCGTGGCCGGCCCTGGCTACCTCGCCGGCGGAGGAAC
CTCTTCCAGCTGCCGTGGCAGACGCTGGCGCCGCGAGCGGCTTCGAAGCC
ACTCGCGTCCGAGAGCCGGGCACGGTGCAGCTGCCGGCGCCACGGACGAC
GACCGCCCTTCCCTCCTATCACTGAGTGAAGGAGCGGGCCGCCGCCCACG
CGGGGGCCGACCCCAACTCGGCACACTCCCCTCCCCAGCCCTGGTGATGA
AAATCCTTGAGGCTGAGGGAGGGGCAGAGGCCGCAGCCCGGCTCGCTTTC
CCCCACCATCAAGCTAGAGGTCACCATCTTGGGTGACCGCCGGCGGAGGG
GTGCAGTCGGGCTGCAAGATGAAAATCCTTGAAGCCGAACGATGGCTGAA
AGGTACCAACTCCCACGGAGTTGCGTTCCTCCAACGATGAGGGGAAAAGA
CGGCGGGTATCCCCCATCCGGGGGCTTGGAAGGTGGAAAGACACGATGCA
TAAGGGAGCGCGAAGACATGGTCGCCTTCCGAAGGGGGTCACCCTTCTTT
TAAAGGCAACTCTCCCTACTTGCGCCCCCAACCGTCACGGGCTGAGTCTT
CTCCAACACGCTCCAAGGCCCTCCCCTACGGCGCGGGGGCTGGGCCCCGC
GCGTCATGCAAGCCGGCTCAGAGCAGAAGAAGCCAAACCGCCGTGTGTGG
TGCACACGACCGCCCAGCGGTTACAAGTGACCCTCCACTTTTGCCCAGAC
CAACGGGCGAAAGAGGCGGGCAGCCATGCAGGCGGCATGCAACCGCGCCA
AGTGGACGCGCTTCTCCGACTCCCGACACGCCCAGCATGGAGGCCCAGGC
CCACGCGTCACGCAACCGGCGCGCCGACTGCTTCATGCATGCAACTGCAC
CGCCACTTGCGCCACCACCGCGCCTCCTCGATTGCAGAATCAATACCGCG
ACTCGAGGCGACCCAGCGCACGACCCGGCAGCGCCAGCCTGGCACGGTGG
TCAATGCGGCCAAAAGTGGGCCGGCAGTAATGACGGTGGCAGGCGGGCGG
GAGCTGCGGTCACGTCGTCAGCCAAGCTCACGTCCCATCCGGGGGCAACA
AGAGAACCCCCTCTCACGGCGTGAAGACAACGCGCCCGTGATCCGTTCCT
CGAACGGCTCACGCACGCGCAACGGCCGCCCTGCCAACCACTCGCCCCGT
CGCATTAACTCCGCGGCGGGACAGGCGGCGCCTCTGGCAGGAGAAGCGGG
CGACGCTTCGCCTTCGCCGTAATAACCGCGCCAAAAAAGGTACGCCGCGT
CGTTCGATTTCGTATCCTTTTTCCTTTTTTCCTCTTTCTCTCTCTCTCTT
GCAACAGGGACCGGGAAAGGGGGATACCCCGAAAAGGATCCTTTCCCCGT
GAAGGAACCAGGCTCTGAGCCTCCTTACTGATCAGAGGTTCGAAGGCTGG
CCCCCCGAAGGGTTCAACAGCCGCCTCAGATCGCGTGGGCCCTACACTCA
CTACTGTTCAGAGGTTCGAAGGCCGGCCCCCCGAAGGGTTCCACGGCCGC
CTCAGGCTACTCGGGCTCCGCGCCCATTACTGATCAGGGGTTCGAAGGCT
GGCCCCCGAAGGGTTCACAGCCGCCTCAGACGCCGAGCGAGGGATGACCA
GGGGTACGTTCGATACATAACCGAGGCTCGGGCTGCGCTCCCGAGGTACC
CTAGGACATTTCTGAGACCAGCGGGAGCGATCTTGTAACGAAATCCCATC
AGAGGGAGGCATCGAGCCCTCGGACCCCGTCGCCAGGGGACCGGGTCCGG
CAGATCAACCGCAGGTACTTTTGGGCGTGCCTCTGGGCCCCTAGCCGACC
CCTAACGAACGGGGCACGGACGTCCACTCGGATTACCCGCTTGCAGCTCA
CCGGAGACACCATGTTCGGCGCCCATCGAGGGCAACATGGCGCTTCCCCC
CTCCTCCTTGTGAAAAGGCGATGCAGGGGCGTATGCAAAAAGCCGAGTTT
GTCCCTGATCGCCCTCTTGCCCTGTGTAGAGGCTCGGGGGCTGCTCTCGC
AAACCCAGCTCCGGTCGAACCGTTGACAGCGTCGACATACCAGCCCGAGA
ACTTGGGACCCGACCATACACCCGGGCTACGGCCAGCTCGCATGAGGGAA
CAACCAGACCAGCCGAAGCATTACGCAAGGCATTAAGACCTCGAAGGAGT
GAAACCACTCCTCCGAGGCCTCGGGGGCTACACCCGGCGGGTGCGCTCGC
GCGCACCCACCGGAACAAAATGCAACTGAGAAAGGCTGGTCCCCTTGCAA
AAAAGTGCGACGAAAGCCTCCAAGCGAGTGCTAACACTCCCTTCGAGGCT
CGGGGGCTACTGTCGGGGACCATAATTAGGGGTACCCTCAAGACTCCTAA
TTCTCAGTTGGTAACCCCCATCAGCATAAAGCTGCTAAGGCCTGATGGGT
GCGATTAAGCCAGGGATCAGTCCATTCGAGCGACTCGATCACGCCTCGCC
CGAGCCTAGCCTCGGACAAGGGCAGCCGACCCCGGAGGATTTCTGTCTCG
CCCGAGGCCCCCCCTCCGACGGCGAACATATCTCTGGCTCGCCCGAGGCC
CTGCCTTCGCTAAGAAGCAACCCTGACTAAATCGCCGCACCGACCGACCA
AGTCGCAGGAGCATTTAATGCAAAGGTGGCCTGACACCCTTATCCTGGCA
TGCGCCCCCCGGCAGAGCCGAAGTGACCGCCGTCACTTCGCCGCTCCACT
GACCGGCCTGACAGAAGGACAGCGCCGCCTGCGCCGCGCCGACTGCAGTG
CCACTTGACAGAGTGAGGCTGACAGGCAGTCAGGTCCTGCAGAAGGCACC
ACAGGAAACTCCGCTCCGCCCGACCCAGGGCTCGGACTCGGGCTAAGTCC
CGGAAGACGGCGAACTCCGCTCCGCCCGACCCAGGGCTCGGACTCGGGCT
AAGTCCCGGAAGACGGCGAACTCCACTCCGCCCGACCCAGGGCTCGGACT
CGGGCTAAGTCCCGGAAGACGGCGAACTCCGCTCCGCCCGACCCAGGGCT
CGGACTCGGGCTAAGTCCTGGAAGACGGCGAACTCCGCTCCGCCCGACCC
CAGGGCTCGAACTCCGCCCTGGCCTCAGACGACGACCTCCGCCTCGCCCG
ACCAGGGGCTCGGACTCGGCCTCGGCCACGGAAGACAGACTCGACCTCAT
CTTCGGAGGAGCTTCCACCTCGCCCAGCCTAGGGCGCAGACCAGCCACGT
CAACGGGAGGCGCCATCATCACCCTACCCCGAGCTGACTCGGGCCGCAGG
GAACAAGACCGGCGTCCCATCTGGCTAGCTCCGCCGGATAGGCAATGATG
GCGTCCCGCATGCTCTGTGACGACGGCGGCTCTCAGCCCCCTTACGGAAG
CAAGAGGACGTCAGCAAGGACCCAACCGCTCCGACAGCTATCCCTCCGCC
AGGCTCCATCGCTCCTCCGACGGCCACGACATCACACCAGCTGGGTGCCA
AAATCTCTCCGGCTGCCACGATGGCATGTACTTAGGGCGCTAGCTCTCCC
CCGCTAGACACGTAGCACTCTGCTACACGCCCATTGTACACCTGGATCCT
CTCCTTACGCCTATAAAAGGAAGGACCAGGGCCCTCTTAGAGAGGGTTGG
CCGTGCGAGGACGAGGACGAGACAGGCGCTCTCTTGGGGCCGCTCGCTTC
CCTCTCCCGCGTGGACGCTTGTAACCCCCTACTGCAAGCGCACCCGACCT
GGGCGCGGGACGAACACGAAGGCCGCGGGATTCCCACCTCTCTCACGTCG
GTCTCCGGCCGCCTCGCTTCTCCCCCCTTCGCGCTCGCCCTCGCGCTCGA
CCCATCTGGGCTGGGGCACGCGGCGACACTCACTCGTCGACCCGAGGGAC
CCCCCGGTCTCGAAACGCCGACAATAGTATTATTGTGCATGCCAAAATAA
TGAACAAAAGTGTTCTCAGCTAACCATTGGGGGAATATATGAAGTCTTTG
TTGGTGTACTTAAACTGTGAGAAGATGAATCAACTGATGTAACATGTGGT
TCATCTAACCAAACATCAAATGAGAGGCGACGAGCTGCCAAATTGTTCAT
CTCCTTCGAAACTTGGCCTCCCTAGTCATGAACGACCAAAATGAGAGGTC
ACCATGTCTTGCTGCCACAGTATGAGAGAGGTGGAGAAGGGGCATTGCTA
CCAGCGCTTGGTCGGCGACGGCAACCTACAGCCGGTCAGTGGTGGTGGCG
ATCTGCGCCCAGGTAGAGGCAGCCACCTGCGCCAGGCCGGTGGTGGCATC
CTGCACTAGGATGGCGCCGGGGACGTCATCTGTTGGTGTGTCCATGGTGT
GATCGTGGGCGGCGCTTTGTTGCGTGTGTCCAGTTCGATAGGCAAAGGAA
GAAGAATCGTCACTCTGCCTGCTAGGTAAAGCGTCCAGGGGGGTTTTCGC
GAAAATTGTACAGGGAGGTGGGGAGAGGTGGAAGGAGTATTTCGCAAAAT
TGGCTGTTGCCATCGGATGTGTAATGGACGCTCTAGATTTAATATGCGCA
TGTGAGTACGGTACCGGTTTGAGCACAGGATACGTCCCC
>CM-Zm048
CCGAATTTTTTGTTTTTTAGCCCCTTTCGAGACAAAAATTTACGTTTGGA
CCCCTAGAAATTTTATTTGCACGTTTGGACCCGAAGCTCGGTGCCATAGG
CTGTGGCGCCGAGGTAACACAGCTCGGCGCCACAGCCTATGACGCCGAGC
TGTGTGACGTGGCAGTCTGCGTGGCACCTAGCTCGGCGCCACAGATCTTG
GCGCCGAGCTAGGAAATACCCGCAAACTACCTTTCTCTCTGCGCGTTTCT
TCTCTGTTCGAGTCACTTCTACCGCCACAAAACCCACCGCCGCCGTTCCG
TCGAAATCGCCGCCGCCCGCCCAGCTTCGGCCCGGCTCGCCGCCGGCCGC
CCGCCCCGCTCCGGCCGGAGTGCCGCCGAGCTCCCTGCCGCCCGGAGCTC
GCCGGCGCCCGGAGTTCCCCGCCGCCCGGAGCTCCGCCGAGCTCGCCGCC
GAGCTCGCCGCCGCCCGCTTGGCTCCGGCCAACGCTCGGCCACTGCGCGC
TAGGGACCGGCGCTCGCCACCGCGCTACGGTCGGCCACCGCCCGCTCCGG
CCCCGGCAGCTCCCGCCCCCACTGTCGCCAGGTATTTTTTTAATTTCTTA
GTTTGTAAACTGTTAGCTATTGTTAGTGTTTAGTAATTAGTTAGCTATCC
ACTTATTTATTGTTTAGTAAATAGTTAGATATTTTGTTGTTAGTGTTTAT
TAAAATAGTTAGCTAGTTTCTTGCTTAGTATATTGTTAGTGTTTAGTAAA
TTCTTAGTGATTATATAGTTAGCATTTTGTTTAGCGCATTGATATTACAT
GTTTTCTGTGTTGGCAACCATCGTGTTGTCGTTTATTCGCAGGTTCTATA
AACATCACTTTACAGGGGAGGTGCTGCCAAATTTTTTATTGACAATAGGT
TTTTTTGTACGTAGGTGTTCGTCCGACTTGACCTTCTCCACCGTTAGCTG
GACTCGTACGCGTTCTCAGGTATACATTGTTTTCGTACATTATTTATAGA
TTATGTAATTTCGTTTGATGTGTTCATTTAATATTTACTATATAGTTATT
AGTTAATATATATTTATTACTTAGTAAGTTAGTAGGCTTAAGTATATAGC
CATTATTGAGTTAGTAATCCATTTTTGTAATAGATGGACAGCCTAGTAAC
ACTATACCATGGAGGAAGGGTGGAGATAGATGCTTATGGGAGTGTTACTT
TTGATGGTATGAAGATCGTGACCATGTTGTTCGATGAAAGACCATCTTTT
GACAAGCTTTTGGCTCGAGCTTGTGAGGAGATTAGTTGCGACATAAACGA
CCCTAGAATATCAATTCAGGGTTTGTTGTCCCATATTACATATGGAACAG
TTGTCCGACGGTTGATCTCCATTACCTCAGAAGATGATTGGGTGATATAT
TTAAGAATTGTGAAGACGATGGTTCCACCATGTTTGGATGTGGTTGTTCA
AAAGTTACATGTTAGTCATTGCGATGGTCCAGTCGGGTTATCTCCACAAA
TGCCAAATACATCTCGTATTGAAGCTCCTTTGGTAGAGCTTCATGAAGAA
GTGGTTGTTGTGCCCGATGCTCAATCGGGTCCGCACGAGTATGGGATTTC
TCGTCCTCTTCCTGGCGTTTGTGGGGCTTCTAATGCGGTGGTACCCCCCA
AGAGATCCCATTGACCCAGGATCCAGTTCACGATCATCCTAGTAAGTGTC
TTCGACACATTGTTCGTATCCAGCGTGCTTACATGTGCTTTCTAAAACTT
TTGCAGGTGACTTGGCAACCGTATCTTGATCCATATTTCGCCAGCATACA
GTTGAGCAGCATGTGCTCAATAGACGAGGACCTCTACCTCATGAGGTGTC
CCCTCATCTGTTTTTATGCTGTTGAGTACCACTTGCCCCACATAGTTGCT
CGACAGTTCGGATTGCGCCAGGAGTTTCCGGTGGAGCCATTCTCGACTTC
AATAGAACTTCATAAGTGAGTTACTACATGCACTTGTTATTCTAACTAAT
AATTGAAATATCAGTTAGTCGCTAATATATGGTTCTAACTTTTGCAGGTT
CGACAGACAGAGACAGAAGAAGGTCACGGACTTCGAGACCCACCATCGTG
ATTACATTGATGAATGGGAACAGCAGGGGGGATCTTAACTATGAGAACGA
CCAGGCGCACACAAACTACAACTTCCGGAGGTATTTGATTTGGTATTCTG
GTGTGACTAGGTGCAAGCTGAAAGGACAGTGGACAGCTGCAGACTACGCC
GAGCAAGAATCGTCAGACGACGAAGACACAGCTTTCGACATAGCTGCTCG
GCACGGGTCCCAAATTGAGGCTGCTCCAATCCTTGATAGAGTGGTAACTA
TTTCTTTACTAAAATTAGAGATTTCAATTCAATGCTTTATGTCTAGTTTT
GAGCATCCTAATGTTTTAACTTGGGATAGGGAAACTCTATGCTCGTATCT
GTTGTTGAACTTGAGCGTATCTCACAGAGAACTTCAGATAGTACTACGCT
ATCGTTACTATCAGTGAGTATCAATGTCTAACAGAAAACTTGTTTATTTG
TATGTTGTAACATATGTCTTTAACTAATATTTCGATTACAGAGGGTATCA
CGTCGTCTTCGTCGTGCAGCGGCTCGGTGTGGATGCCGGTCTCTAGCGGG
CGTTGACGTGCAGCTGCCTGTGCCTCGTATGCAGCAGGACGTTCAGCCTC
CCATTTGTGCAGTTGGACCATCTACAGCAGGACTGAGCTCGTCGCGATCG
ACGCGGGACACGTTTGAGGACGTGGCCCACGACGACAAGGACGACGACGA
CGCTGGCGCTGGCGCTGGCGCCGCAGGTCAGGTGGAGATTGGACCATCTC
AGTTGCAGGATGCTCCTACAACTCAGCCATCACAGCTGACACCACGTAGA
AGGCGTCCACGAGAACCTTACACTCCAGGCACCGATGCTCTTGGGGCCAA
GGGCAAGGGTAAGACTAGGAGGAAATGAATAATTTTGTGATGTTGGTCTT
ATCCTGAAAACTGTGTGATTTGGACTCATGCTGGAGACGTTGTAATATGA
ACTATGTTATGTGTTTTGGACTATGTGTTGTGGAACTTGTATTTTGGACT
TTGTTTGTGGACATTGTGTGAAGAACTATGTTCTGTGGATGTTTTTATAT
TCGATGTTATTTTGTGATGTATTATATGTTGAAATGCTTATATGTCTTAT
AATATGTGATTATTTGAACTGTGGTTGTTAATAAAACAAGGGGAACTCTT
GCAAATTTTTTTTGTGAATTGTAAAAAACATAATAAGCAATAAGTAACGC
ATCTTTAGAGTTCTAAATTATTTTTGATACGTAAATACTACATAATAGGC
TACAATTCTTCAGTCTGAATCACAATCTATGAGTAACTCATCTTCGGAGT
CATCCATCGCGCAATCCTCAACGACAACCTCATTCCACTTGCTGCATTGT
CCTGCATCACACTTGTCACCAGTTCTCTTGTAATAATTGGCTTCTGCTTC
ATCTGCAGTTTGGGAGAATAGCTCATCCTCAGCCTCAGCCTCATCAGACT
TCTTGTAATAAGCTGCCTCTACCTCTTCGGCGGCCTGAGACATAAACTCA
TCCTCTTCATCTTGAGCACGTAATCCTGCCTCAGCTAGTGCGATGAGCTC
ACTCAACCTTGATGTGTCGTCCTCCTCTTCTTCATGTAATCCTGCCTCTG
CGAGAGCGATAAGCTCACTCAATCTAGATGTGTCGTCGTCCTCCTCCTCC
ATCAGCTCAACCGTTGCCATTTTATCCTGAACATATCTCGCATGCGCCTC
ATCGGCCAAATAGTTTACGCCGCTTCCAATCTCTGCAAATATAATGAGAA
AATTAAGTTAGCAAAGTCAAGATAAATAAATTGTACTAACATAATTATAA
TATCATTTATCTCACTTACTTCCCTTGAGGCGATCAGCAAGATTATCCAA
CATCTATTTCTCGGCTTGAGCCGCTTCCCATTCCCTTGCATCCTGTGCTC
TCTTCTCATCTGCCGCCTTCAACCTCCTATACTCTGCACGCTTCGGGCTA
TCATAAAAGGCAGATTTTGCTTCCCTACGCATGTCGCGTATGCGATCGTT
AATGTACGAATCGACGAGCCGAGATCCACAACACATCTTCTGTCCCATTA
TTCTCTTGGACTCTATTGTGCGCATCACCTCTCCTTTGTCGTCGTAACTC
TCCCAACTGCATTTCCTCGTCTCCTACAAAAAAAATAGTAAGTACCGCTA
TAACATTACAGCTGGTGCAAAAAAAACACCAACCTCATCGTAATCGACCA
TATGTCCACAAAAATATCCAACACCAAGCTCCGAAGGAACTAATCCATAC
TTAGCTTCAATACCACATTTGCAGAGTACTGGATCAAATTTGACCTCTTC
TTCCGCCCACCCGCTGTATCTCTTTTCCTTTACCTCTGGCTCTGGCCAAT
GGGACAAAGGACCATACAACCACTCTCTGAAACGACACTTACGCCACCGG
TATGCCTCAGGAGAAAAAATTAGTAATTTATTGTAAATAAAAACTAGTTC
ATACATTTAGCGTATCAATGGGCTCACATAATCAATGTTCGGACAACAGA
ACTGCTTCTCATAGTCTTCGTCGATGACAGCACGGTCTCCACAATCGCAT
CGAGGCGGTGAGTCCATCTGTCTTTCTGTTGCTACCTCCTTCTCCGCATC
CGTCATTGGTGGAGGATTCGGGGGAGGAGGTACCCAACGCTTAAAACGCT
CATGACTGGTCTTTCCACTCAACCAATTAACGAAAAGAAGATATCGAGGG
TCAAATTTATCAGGACCATCGATCCACTGGAAAAAGAAACACCTCTGATG
TCCCTAAAATAATGGAAAGAAGCACTATTACATATCTACAAAATAATGAA
TGCGAACAAAATTAAGTGACAAGTCATAAGCTACATACGTCCAAATTGCC
ACAAAGGTAGTAGCAGCGAGCAGCCGTGTCTGGATGTTGTGATTGATGTA
CCCAAGCCAGTCTGCCACAGTCACAGTTAGGCACGGGGAGTTCAGGAGGA
ACAGGAGCATCCTTACTAGATACGTCCGGATATAACTCCCGAGGACGACC
TCTCTTCTGCCACAACGCCTCTCGGTACATGTCTTTCATCTAATAAACGA
TTATAATTATCACTTGTACCTATTATGCTTTATAATAAGTTTACACAAAC
TAATAATCGAAATGATAATATAATAGGTGTATACAAATTATTAAACTAAC
AACCCAATATACAAAACGAATCAGTTGGACATCATACCTTGGTCTACGAA
GTAACCAACTCAAATCTTTGAATCCAGCAAATTTTGACGAAGTTTGGAAA
TGATGAAATGAGATGAAATGCGCTGCTCTCGGCCAGCCGCGCGGGCGTTT
TTATAGGAATTCGTAGCTCGGCGCCAAGATCTGTGGCGCCGAGCTACGAG
GCCGCGCCGCCACCACGTCAGCCCTAGGCGCAAGTAGCCGTTGCTGCCAC
ATCACAGCTCGGCGCCATAGGCTGTGGCGCCGAGCTGTGTTACCTCGGCG
CCACAGCCTATGGCGCCGAGCTTCGGGTCCAAACGTGCAAATAAAATTTC
TGGGGGTCCAAACGTAATTTTTTGTCTCGAAAGGGGCTAAAAAACAAAAA
ATTCGG
>CM-Zm055
CCGAATTTTTTGTATTTTAGCCCTTAAATAGAAGTAAAATCACGTTTAGA
CCTAAAAAATTTTTAAACTCAGTTTTGGACCCTTAGCTCGGCGCCATAGC
CTGTGGCGCCGAGCTAACACAGCTCGGCGCCACATCCTATGGCGCCGAGC
TATGACGTGGCAGCAACGGCTAGTTGCGTCTAGGGCTGACCTGGCTCTGA
CGTGGTGGCGGCGCGGCCTCGTAGCTCGGCGCCACAGATCTTGGCGCCGA
GCTACGAATTCCTATAAAAACGCCCACGCGGCTGGCCGAGAGCAGCTCAT
TTCATCACATTTCCAAACTTCGTCAAAAATTGCTGGATTCAAAGATTTGA
GTTGGTTCACTTCGTAGACCAAGGTATGATTTCCAACTGATTCGTTTTGT
ATATTGGGTTGTTAGGTTAATAATTTGTATACACCTATTATATTATCATT
TCGATTATTAGTTTGTGTAAACTTATTATAAAGCATAATAGGTACAAGTG
ATAATTATAATCGTTTATTAGATGAAAGACATGTACCGAGAGGCGTTGTG
GCAGAAGAGAGGTCGTCCTCGGGAGTTATGGACGTATCTAGTAAGGATGC
TCCTGTTCCTCCTGAACTCCCCGTGCCTAACTGTGACTGTGGCAGACTGG
CTTGGGTACATCAATCACAACATCCAGACACGGCTGCTCGCTGCTACTAC
CTTTGTGGCACTTTGGACGTACGTAGCTTATGACTTGTCACTTAATTTTG
TTTGCATTCATTATTTTTTAGATATGTAATAGTGCATCTTTCCATTATTT
TAGGGACATCAGAGGTGTTTCTTTTTCCAGTGGATCGATGGTCCTGATAA
ATTTGACCCCCGATATCTTCTTTTCGTTAATTGGTTGAGTGGAAAGACCA
GTCATGAGCGTTTTAAGCGTTGGGTACCTCCTCCCCCGAATCCTCGACCA
ATGACGGATGCGGAGAAGGAGGTAGCAACAGAAAGACGGATGGACTCACC
GCCTCGATGTGATTGTGGAGACCGTGTTGTCATCGACGAAGACTATGACA
AGCAGTTCTGTTGTCCGAACATTGATTATGTGAGCCCATTGATACGCTAA
ATGTATGAACTAGTTTTTATTTACAATAAATTACTAATTTTTTCTCCTGC
AGCCATACGGGTGGCGTAAGTGTCGTTTCAGAGAGTGGTTGTATGGTCCT
TTGTCCCATTGGCCAGAGCCAGAGGTAAAGGAAAAGAGATACATGGGGTG
GGCGGCAGAAGAGGTCAAATTTGATCCAGTACTCTGCAAATGTGGTATTG
AAGCTAAGTATGGATTAGTTCCTTCGGAGCTTGGTGTTGGATATTTTTGT
GGACATATGGTCGATTACGATGAGGTTGGTATTTTTTTTGCACCAGATGT
AATGTTATAGCGGTACTTACTATTTTTTTGTAGGAGACGAGGAAATGCAG
TTGGGAGAGTTACGACGACAAAGGAGAGATGATGCGCACAATAGAGTCCA
AGAGAATAATGGGACAGAAGATGCGTTGTGGATCTCGGCTCGTCGATTCG
TACATTAACGATCGCATACGCGACATGCGTAGGGAAGCAAAATCTGTCTT
TTATGATAGCCCGAAGCGTGCAGAGTATAGGAGGTTGAAGGCGGCAGATG
AGAAGAGAGCACAGGATGCAAGGGAATGGGAAGCGGCTCAAGCCGAGAAA
CAGATGTTGGATAATCTTGCTGATCGCCTCAAGGGAAGTAAGTGAGATAA
ATGATATTATAATTATGTTAGTACAATTTATTTATCCTGACTTTGCTAAC
TTAATTTTCTCATTATATTTGCAGAGATTGGAAGCGGCGTAAACTATTTG
GACGATGAGGCGCATGCGAGATATGTTCAGGATAAAATGGCAACGGTTGA
GCTGATGGAGGAGGAGGACGACGACACATCTAGATTGAGTGAGCTTATCG
CCCTCGCAGAGGCAGGATTACATGAAGAAGAGGAGGACGACACGTCAAGG
TTGAGTGAGCTCATCGCACTAGCTGAGGCAGGATTACGTGCTCAAGAGGA
AGAGGATGAGTTTATGTCTCAGGCCGCCGCAGAGGTAGAGGCATCTTATT
ACAAGAAGAAGTCTGATGAGGCTGAGGCTGAGGATGAGCTATTCTCCCAA
GCTGCAGATGAAGCAGAAGCCAATTATTACAAAAGAACTGGTGACAAGTG
TGATGCAGGACAATGCAGCAAGTGGAATGAGGTTGTTGTTGAGGATTGCG
CGACGGATGACTCCAAAGATGAGTTACTCATAGATTGTGATTCAGACTGA
AGAATTGTAGCCTATTATGTAGTATTTACGTATCAAAAATAATTTAGAAC
TCTAAAGATGCGTTACTTATTGCTTATTATGTTTTTTACAGTTCACAAAA
TTTTTTTGCAAGAGTTCCCCTTGTTTTATTAACAACCACAGTTCAAATAA
TCACATATTATAAGACATATAAGCATTTCAACATATAATACATCACAAAA
TAACATCGAATATAAAAACATCCACAGAACATAGTTCTTCATACAATGTC
CACAAACAAAGTCCAAAATACAAGTTGCACAACACATAGTCCAAAACACA
TAACATAGTTCATATTACAACGTCTCCAGCATGAGTCCAAATCACACAGT
TTTCAGGATAAGACCAACATCACAAAAGTATTCATTTCCTCCTAGTGTTA
CCCTTGCCCTTGGCCCCAAGAGCGTCGGTGCCTGGAGTGTAAGGGTCTCG
TGGACGCCTTCTACGTGGTGTCAGCTGTGATGACTGAGTTGTAGGAGCAT
CCTGCAACTGAGACGGTCCAATCTCCACCTGACCTGCGGCGCCAGCGCCA
GCGCCAGCGTCGTCGTCGTCGTCGTCGTCATCGTCCTCGTCGTCCTGGGC
CACGTTCTCAAACGTGTCCCGCGTCGATCGCGACGAGCTGAGTCCTGCTG
TAGATGGTCCAACTGCACAAATGGGAGGCTGAACGTCCTGCTGCATACGA
GGCACAGGCAGCTGCACGTCAACGCCCGCTAGAGACCGGCATCCACACCG
AGCCGCTGCTCGACGAAGACGACGTGATACCCTCTGTAATCGAAATGTTA
GTTAAAGACATATGTTACAACATACAAATAAACAAGTTTTCTGTTAGACA
TTGATACTCACTGATAGTAACGATAGCGTAGTAGTATCTGAAGTTCTCTG
TGAGATACGCTCGAGTTCAACAACAGATACGAGCATAGAGTTTCCCTATC
ACAAGTTAAGACATTAGGATGCTCAAAACTAGACATAAAACATTGAATTG
AAATCTCTAATTTTAGTAAAGAAATAGTTACCACTCTATCAAGGATTGGA
GCAACCTGCAAAAGTTAGAACCATATATTAACGACTAACTGATATTTCAA
TTATTTGTTAGAATAACAAGTGCATGTAGTAACTCACTTATGAAGTTCTA
TTGAAGTCGAGAATGGCTCCACCGGAAACTCCTGGCGCAATCCGAACTGT
CGAGCAACTCTGTGGGGCAAGTGGTACTAACAGCATAAAAACAGATGAGT
GGACACCTCATGAGGTAGAGGTTCTCGTCTATTGAGCACATGCTGCTCAA
CTGTATGCTGGCGAAATATGGATCAAGATACGGTTGCCAAGTCACCTGCA
AAAGTTTTAGAAAGCCCATGTAAGCACGCTGGTGTCGTGCGATAAAAGTA
GAAAGGACATGTAAAAAGATAAAAGGAGACAACTCACCATCGAAGGAGTA
AGTGCGTCGAGCTCGTTTGAGTACTCCACGTAAGCACGCTGGTGTCGTGC
GAATGGCTCCTCGACCTGGTCCCAGCGGTAAGCAGCCGTGGGCTTAAGCC
GATGTCCGGCTACCACGAACCACTCACGAGGAGGAAACTCTCTGGGTCGC
CCGACGGGTATGTGTGCCCACATCCACAGCTGTAGTAGGTAGACACATCC
ACCTAAGCTGGCGGTCCTCGACGAACGACGACAAGCCTCGCAAAGTTGCC
TGTACAGGAAGGCCAACACTGCTGAAGCCCAGCTGTAACCTCCGGTCGTA
TCCCAGTCAGTCAGGCAGGGCAGAAACATCCATGACGCGCTGTCGCCTGT
CGCGTCTGGAAAAAGAACTGAACCAAAGAGATGGAGAATCCAAGCTCGAC
AATGGTATCCAACCGTCTGCTCATCTGCACCAGGTGGACACTGCCCAAAG
GTCTGCCTAAGCCAGGTCAGTGGGACTCCGGTGTTGTGGCTACCTCGTAG
CTCATCCGGAAGCAGTCTCCCAAGAAAAGCCTCCACCCTCTGCCTCCAAC
CGCCTGGTGATGCCTGACCGGTCACTGGACGGCCAATAATGCTGAGACCA
AGAATCTTCTGGCAATCTTCAAGCGTCACGGTCATCTCACCGCAGGGAAG
GTGGAAAGTGTGAGTCTCTGGCCGCCACCTATTGGAAGACAAACGAATAC
AAAATCATTAGTATGCAAAGTAGATTTGATAATTGTAAATATTAAACAAC
TAGAGAAGTCTTTACCTGTCGACCAGAGCCGTCAACGCCGCTGGGTTGAA
AGTGGGCAGCCCACGGCGGACCTGGTAAGATAAGACGTCCAAGCCAGCCC
TCTGTAGGAGAGGAGTGTACCTCTCATCGTACCTCATCTCCTCCAGAAAC
CGGTCGTGGGTCCGGACCCGCAGAACGGGCAACACCTATCAATCAAAAGA
ATTTTCATTAGTCAAATATAGGTCGCATATATTAATTCGAAAATTTAATT
TATGTACAAAATATTACCTCTCCCTCTGTGGTGAGACGGCCCCTGTGGTG
CTCGTCGTAGTGAGGGTCCAGCAAGTGGAACTGCGCCATCCTGCAAATTA
AGATATCAACATATTAGAATATAAGTTGTGTACAAAGTGTAACAAAAACA
TCGACATATTAGAATAAAATTTGTGTATAAAAAAATATATCACACCTGAC
TAAGTGTCCAAATGCATGTACGTGAGTTGTGGCCAAGTCTACCGCATTTT
CCGCATTCATTCTGCTCTGGGTCCACGAGAAAGGGGGACGCTCGACCTCT
CCTACTACGACCGGAAACCTGATCCATAACCATGTTGCACCGGCTCCTTT
TCCTACTACCACGTTTGTCTCATCGATGCGCTGGATCAACAACGTATACC
GGACCGGTGTATGTTGGCCATTGTGACTCATCAAGAAATGGCTCAAAACG
AGGGCTCCAGGTACGTACTAAGCTCTCTACACTGAACTCAGAAGGTATTC
TGCTCTCAAATGCAAAGTTACGATGACGTGCGGTCGCAACATAATGAGAA
CATGGAAAATGGTATTGTCTAGGTTTACCACATCCGCACCAGAATGCATC
AAGTAACACGACATGTGTCCTCGAAGGTCGCACCTCACCGTCGGAAGTTA
TGCCGCTTAGTGTTGTTACCTCGTATTTACCCAACTCCTCATCAAAGCAT
TGTACCTCATGTCTATGGGCACGTTCCTTTGCATTATTAAGGTGTGATGT
TGGTTTAGGTGCCCATCTCTGCCCTCGGGTCTGCATTGCCTTGGCCTGCG
CGTGTCTCTCATTAAACCAAGCCACAAGCCTATAAAAAGTGAATGTTACT
ATAGCATTGACTGGCATGCCCCGTATACCCTTGAGCACACTGTTAAATGA
CTCGGCCATGTTGCTAGTCTGAAACTCGAACCGCCAGCCACCTTCGTCGT
AGGCCCTTGTCCATTTCTGCGGTTCCCTCAGCAATCCAGCAATCCAGTTC
TTACCTTCAGCATTTGTTGCATCTTTTAGTTCCTTCAACTTATCCTCGAA
AAACGAAACCTCCAACTGTCGACATACCTCCTCAAAAAGGGGGAAGTTAG
CCTTGCTATGATCCTTTCGAAGAAGATTTTCTGCTAGATGTCGAGTGCAC
CATCTGTGGTGCATGGGTGCGTAGCCAGGAATCTGCTCTTGCACTGCATT
AAGAATACCTTGGTGTCTGTCAGATATGACACCAACCTCGCGTCCAGGGC
CTACGACATGGATGCGTACAAGCCGCAAGAACCAAGACCAACTATCTCTG
TTCTCTCTCTCCACCAAAGCAAATGCCAAAGGAACCAGTGCGTTGTCTGC
GTCGCATGATATGGCAACCAACAATGTGCCCTTATACTTCCCAAGCAGAA
AAGTACCATCAATAGAGAGCACGGGACGACAATGCCTGAAGGCCTCTACG
CACTGCGAGAAACACCAGAAAGCACGAAAAAATATCTCTCTGCCGTTCCT
CCATTCATTAGGTTTGGGGATGTACTCGTAATGCATGCCTGGGTTTTTTG
CTTTCATTGCATTGAACAATGCTGGTAACTTCTCATAACCCTCCTCCCAA
TCCCCGTATATCATCTTCCTTGCTCGCTGCTTTGCCCTCCATGCTTTCCC
ATATTTGATCCTGTAACCAAACAGCTCCGAAGTCATGGTCATAATTGACT
TCACCTTCAAGTTTGGCTGACCCTTCAATATCCCCAATATCCTTTTCGCA
ATCAGGGTAGATGTCAACTGACGATGCTTATTGCTCAGCTCTATCTGGGC
ACAAGTGTGTGGACCTACAATTTTGGTGATCTTAAACTTTCCGGTGTCCT
TCTGCCTTCGGGCACATACCCTCCAATTACATTCCGACACCTCGCACACA
ACAGTGTAACGACGCTGTGCATACGAATGTCTCACCTTGAACGACCTCTT
CCGGTTCACTGAATATTCCTGTAGCCATCGTCTCAGTGTAGGCAGGTCCT
TGAAAAGTAAGCCTACCTTAATCTCAATGCTGTCGGCGTTATCCGAAGCC
TCTAGCAGTTCATCGTCACATCCTTCAGCATAAGCACGGGTGGAATGACT
TAAACTGCTAAATTCATGTACTGCAGGGTCTCGCTCCGGACACAAACGTC
TTATGAGTTCAATTTCTTGCTCCGTCATTTCTTGAACCGGACGGTCATCA
TCAGAATCTAAGGCCCGTGCAGCCTCATATGGCTCCTCCTCATCCTCAAT
CTGAACATCAACACTATTGGATGTCCTGCATATGTTGTCCATATTATATG
ACACAGGCACATCAAGATAAGCAGCATTATCCATATGTGGAGATCCTGCA
TCGTGTCGGAGCAAGAAAAACCACATTAAAAAGTCTAATCAAACGAAATA
ACGATGGATACGAACAATGTGTCGAAGACACTTACTAGGATGATCGTGCA
CTGGATCCTGGGTCAATGGGATCTCTTGGGGGGTACCACCGCATTAGAAG
CCCCACAAACGCCAGGAAGAGGACGAGAAATCCCATACTCGTGCGGACCC
GATTGAGCATCGGGCACAACAACCACTTCTTCATGAAGCTATACCAAAGG
AGCTTCAATACGAGATGCATTTGGCATTTGTGGAGACAACCCGACTGGAC
CATCGCAATGACTAACAGATAACTTTTGAACAACCACATCCAAACATGGT
GGAACCATCGTCTTCACAATTCTTAAATATATCACCCAATCATCTTCTGA
GGTAATGGAGATCAACCGTCGGACAATTGTTCCATATGTAATATGGGACA
ACAAACCCTGAATTGATATTCTAGGGTCGTTTATGTCGCAACTAATCTCC
TCACAAGCTCGAGCCAAAAGCTTGTCAAAAGATGGTCTTTCATCGAACAA
CATGGTCACGATCTTCATACCATCAAAAGTAACACTCCCATAAGCATCTA
TCTCCACCCTTCCTCCATGGTATAGTGTTACTAGGCTGTCCATCTATTAC
AAAAATGGATTACTAACTCAATAATGGCTATATACTTAAGCCTACTAACT
TACTAAGTAATAAATATATATTAACTAATAACTATATAGTAAATATTAAA
TGAACACATCAAACGAAATTACATAATCTATAAATAATGTATGAAAACAT
TGTATACCTGAGAACGCGTACGAGTCCAGCTAACGGTGGGGAAGGTCAAG
TCGGACGAACACCTACGTACAAAAAAACCTATTGTCAGTAAAAAATTTGG
CAGCACCTCCCCTGTAAAGTGATGTTTATAGAACCTGCGAATAAACGACA
ACACGATGGTTGCCAACACAGAAAACATGTAATATCAATGCGCTAAACAA
AATGCTAACTATATAATCACTAAGAATTTACTAAACACTAACAATATGCT
AAGCAAGAAACTAGCTAACTATTTTAATAAACACGAACAAGAGCTAACAA
TTTACTAAACAATAAAAAAATACCTAACAATAGCTAACAATTTACTAACT
AATACCTAACAATTTACTAAGTAAATACCTAACAATAGCTAACAATTTAG
TAACTAAAAAATAAAAAAAAATACCTAGCGGCAGCCGGTGGCCGGGCCGG
GACGGTGGCACAGGCGCTCCGGGGCGGTGGCCGGGCCGGGGAGGTGGCGC
GGCGGCGAGGGAGCTCGGCGGCCGCGACGGCGCGGGAGCTCCGCGGCGAG
CTCGGCGGCCACGGCTGGCGGGGCGCTCGCGGCGAGCTCGGCGGGCGGGG
CGCTCTCGGCGAGCTCGGCGGGCGGCGGGCGGGGCGCTCTCGCCGAGCGC
TGGCGGCGGCGGCGGCGGTAGGCGCGGCGGCGGGCGTAGGAAACGGCGGC
AGCGGGCGTCGGTCGAGTGAAACAGAGAACAAACGAAGAGGAAAGGGGGT
TACGGTTAAGTTTCCTAGCTCGGCGCCAAGATCTGTGGCGCCGAGCTAGG
TGTGCCACGCGGACTGCCACGTCACGAAGCTCGGCGCCATAGGCTGTGGC
GCCGAGCTGTGTTACCTCGGCGCCACAGCCTATGGCGCCGAGCATCGGGT
CCAAACGTGGAAATAAAAATTCTGGGGGTCCAAATGTAAATTTTTGTCAC
GAAAGGGGCTAAAAAACAAAAAGTTCGG
>CM-Zm133
GGCTCCGTATCAGGTGCACAAACGACGGCCCGTGCACAAATGCACAAAGC
GCATCAAGTCCACACATCCGGCAACCAACGGCAGCTGGTCTTTTTTCAAA
GAACCCCCCGCGCAACCATCCCGTGCTCGCCTTCCTTTTTGCAAAAACAG
ACCCGTGCGCCATCGAGGCTTCTCTTGTACGCCAGCGACTCCTCGCCTAC
CGCCACCGTCACAGTCGTCGCGCGCCCCTGCTCGGCCCCATCGCGTGCCC
CTGTTCAGCCCCATCGTGTGCCGCCACCGCCGCAGTCGTCGCGCGCCGTC
GCTCGGCCTCATCGCGTACCGCCGCCGCCGTGGCAAAATCGTGTCCGTAG
GGGCATGGAGGAGCCACCGCCACTCTGCCCTAGTGGCAGCTTGATGGCAC
TCCTCACTGCCATGGACGAGCGAGGGATACCTGGCTCTAGTGGTCTTCAA
GACGATGCTCACGTTGAATTCGATGGTCTTAAAGCCGACGCTCACGTACA
ACCTGCCCATGATCCTGTTGAAGCGGATGCTCCTATCCATAATTCTGTTC
AAGCGGAAGCTCCTGTACATGATCATGTTCTAGCAGCAGAACGTGTTGAT
CCTTCATATGGATTTAGTACACCCAAAAAGGATCAATTCCATTGTACATC
GGTGAGGAATTTGTTTTTTTCGTGATCAGTCATTTATTTTTCATGATCAA
TTTTGTGTACTTTTTGTTTATTATGAGCTGCGTATTTAGACATGATAAGT
CATTTATTTTTTTCATGGCAGTCGTCGTCATCGTTTGTACCTGATTGCGA
GCATAGTTTGAAACCAGTGATCGGAATGTCATTTGATAGTCTTGATGAAT
TAGAAGGATTCTACAAGACATATGCACATGAATGTGGGTTTTCGGTTCGT
ATAGGAGCTCAAGGCAAGAAAAATGATGTGGTTGAGCATAAGAGGTTTGT
GTGTTCTAGGGAAGGATTCACAAGGAGATGTGCTGAAGCAAAAAACCAAA
AGAAGCACTTTGAAACAAGATGTGGATGCAATGCACGTGTATATGTGAGG
TTGGGTCAGGACAAGAGGTATTATATCGCTTCATTTGTAGAGGAGCATAA
CCATGGTCTAGTCTCACCAGATAAAATTCCTTTTCTCCGATCAAACCGAA
CAATCTGTCAAAGAGCCAAGACTACTTTATTCACGTGCCATAAAGCAAGT
ATTGGTACATCACAAGCATATAGACTTTTACAAGTAAGCGATGGTTTCGA
TAATATTGGATGTATGAAGCGGGATCTTCAGAACTACTATCGGGGACTTA
GGGAGAAAATAAAGAATGCAGATGCTCAGTTATTTGTGGCACAGATGGAG
AGGAAGAAAGAGGCAAATTCGGCCTTCTTCTATGATTTTGCTGTGGATGA
GCATGGAAAGTTAGTGTATATATTCTGGGCTGATGCTACATGTAGAAAGA
ATTATACTCACTTTGGTGATTTAGTATCGGTTGATGCAACATATAGCACA
AACCAATACAATATGAAATTTGCACCTTTTACCGGTGTGAACCATCATAT
GCAAAGTGTTTTTTTCGGAGCTGCTTTCCTAGCAAATGAGAAGATTGAGT
CCTATGAGTGGTTGTTTCGGACTTTCCTGGTGGCAATGGGGGGGAAAGCC
CCAAGACTTATCATAACAGATGAAGATGCTAGTATAAAATCAGCAATTAG
AACCACTCTCCCAGATACAATTCATAGGCTCTGCATGTGGCACATTATGG
AGAAGGTTTCTGAGAAGGTGGGTCATCCAACAAGTCATGACAAGGAGTTT
TGGGATGCTTTGAACACTTGTGTATGGGGCTCAGAAACTCCAGAAGAATT
TGAGATGCGCTGGAATGCTCTCATGGATGCTTATGGTCTTGAGAGCAATG
AATGGTTAGCTAATAGATATAAAATTCGTGAGTCATGGATTCCAGCGTTC
TTTATGGATACACCTCTTGCAGGAGTCCTTAGAACTACTTCAAGATCTGA
AAGCGCAAATTCATTCTTCAATCGCTTTATACACCGCAAATTATGTTTTG
TTGAGTTTTGGCTTAGATTTGATACGGCCTTGGAATGCCAACGACATGAG
GAGTTGAAGGCTGATCATATTAGTATACATAGCACACCTGTCTTGCGTAC
CCCATGGGTGGTAGAGAAACAAGCAAGCATATTGTACACACATAAAGTGT
TCAAAATATTTCAGGAAGAGGTGATTGCTGCTAGAGACCATTGCTCTGTT
CTAGGAACTACACAACAAGATGCTGTTAAGTTTGTTGTAGTTAGTGATGG
GTCTATGAGGGATAGAGTGGTTCAGTGGTGCACATCAAATATTTTTGGAC
GTTGTTCGTGCAAACTGTTTGAAAAGATAGGAATTCCATGTTGCCATATC
ATTTTGGCAATGCGAGGTGAAAAGCTATATGAGCTACCTTCATCTTATAT
TTTGAAGAGATGGGAAACACGATGCAAAAGGTAAAAGTAATAATTTTCAC
ATCCTATTTTACACCCTCTTACTCGATCTTTTTTTACATGTTACTTTAGA
GAGTGTGTGTATGATGATGATGGCAACCTATTGGAAGAGAAGCCCGAAGA
CGCTAATGAAGCGGAAAAAAGGAAAAAGATAACAGTGGTAAGAAACAAGA
TAGAAGAGGCGATTCAAAGAGCAAAAAGTTCAAATGAAGCCATGGATTTC
TTAGTATCAAGTGTGCTGAACATAGGTGAATCTTTGGGACACATTGTATC
TAGCATGGTGCAGCCTACACAAGAAGAATATGAGAATTTTATTGGTTGCA
AAATTCCAGCAGACATACAAATACACCCTCCAAATGATGTTCGATCAAAG
GGTAGGAGTAAAAGAATCAAGAGGGCTAAAGAACTACCGAAGTCTCGCAA
AGGAAAGAATGCGAGGAAAGACATGGAGGCACCTCTTTAGATTAATTTGA
TGTGGTTTGCTACCAAAGTCTGAATTTTGCTTCTGAATGTATCCTGAATG
TTGCCTCTGTATTTTGCTACAAAGTCTGAATTTTGCTTCTGAATGTTCAG
TAAGCTGTATGTTCTGTTTCTGTATAAAAAAGAGGCTAGAAGAATAACCA
CTGGGATAGCAAGTAAAGTCAGTAATTTTGGGAAGATGAATCTGGGCAAT
ACACAAATTTCATGCCTTGCTAGAGGAATAACCACTGAGAGTCTGAGAGT
TACAATTGTCAGATGAATCTGAGCAATACACAAATTTCATGCCTTGCTCA
AAAGCTTTTTTTATAAGCATGAACACAATTCATGAACTTGTATTTACAAG
CACCACCAGAATCCATGAACCTTTATTTACAAGCATCACTGGCATCCATG
AACCAACACACAAAACACAGCATATGTGGACAAGCCCAGAAATCCTTGAG
GGAACGCAGTGGAGTCGCAGAGGATGGCCGTCGCAGTTGAGGAGCGTTGT
CAGTTGGAGAGCCGTCGCAGGCCTAAACACCATAGTAATCCTAGCCAACT
GTCACGGCGACGGTGCGCGGCGGTCGGCGTGGGCGGAGCTTGGCGGCGTG
AGCAGCAGTCAGCTGGGCGGAGGTCGGCGTGGGCGCCAGTCGGCTGGGTC
GTCCGCGTGGGCGGCGGTCGGAGGAGCGATGGTCGTCGGAGGGGCGGCGG
TCGGCGGGGGCGCCGGTCGGCGGTCGGCCGTGGCGGAGCGGCGGTGGCCC
CAGCTTTTGGGATGGCTCGACCGCTCGATGCGTACAAGAGAAGCCTCGAT
GGCGCGCGGGTCTGTTTTTGAAAAAAGGAAGGCGAGCACGTACGGGATGG
TTGCGCGGGGGTTCTTTGAAAAAAGACCAGCTGCCGTTGGTTGCCGGATG
TGTGGACTTGATGCGCTTTGTGCATTTGTGCACGGGCCGTCGTTTGTGCA
CCTGATACGGAGCC
>CM-Zm135
GAGCTTTTTGGAACCGTGATATCCCCAACACTGGGCTTCAGAAAATCGGT
ATCCCGAACCACGCAATTGAAATTTTAGTATTATAATCCATTGAACTTCA
GATTTCTGGTATCTGAGTCCGATTTAGCCCGAGGTCAACTCGCTGTTACG
CCATTCCGTTTCTCAGAACGGATCGCGAGCTCGCTCCTTTCTGTGCCGCG
CCGCGCCTCGCCTTCGTCTCCCTCTCCCCGCCCGACTGCTCCCGGCGCTC
GTCGAGCTCGCGAGTCCGCGGTGCTCCTCGTGGCTCTCCCGACTGACTTG
GTCTCTCTGCCCGGCGCTCTCCCTCTAGGCGCTCCAGGTGAGGTCGCGGC
GTACTGAGTAGTGAGTAGCAGCTCTCCCTTTCTCAGTTTCAGTTCGTAGT
CAGTTTCAGTTTCCCTGGCGCCCCTTTCGCGGCGCTACTGTGTAGTCAGT
TTCAGTTCGTATCTCATGCTGGGTGGTGCCACTGGCTCTCCTCTGATCTC
GAAAGAAAACTGACGGAGCGAAAAGAATGGGATAGATGTGGTCTGGGGAT
GAATGCATGCGTTTATTATATTGCTTTCATTTCATCCCTTTCTTATTGCT
TGAACATGCTTGCAATCATGGCATTTGCGAGGGAGGCCTGGTTGCACTTG
CACGGGAGGATGGTATGCTGCGTGCTCTGTTCGTACCGTACCTCACCAAG
CAGGCTGGAGGTTCTCCAGCAGCAGCGAGCACAAGAACAAGAACCGTTAC
ATTCTTGCTCTCAAGGGACAAATGCAGCTGCAGGCCGGAGCTGTCGATGT
CAGCAGTAGCGAGTACATTATACTCCACAGGAACAACAATTTAGCAACAG
CTGCACTCTACCACTCCTACACACTTGCCTTCTCTGACTTGTACTCCATG
GAATGGGAATAAAAAAGAAAATGGTACCCTCTTTCCAGTCTGTGGACTTT
TGGCTCAAACATGATCCACAGAAAAGAGAGAACCAAAACCTGGTGTTGTC
GATGCCAGGCAAAATTTGGTCTAGTTGGTTTGTATACAGGCGATATACAT
AGTAGATTGGATTTTTGCTTTAGTTGTAGCATGTATTATGATGGATTAGT
TGTTGATATAGCCATACAACTTTTTTTGCCTCTACCTAAACCATACCAGG
AACCACAAACGACGCGTAAGATCAGTTTAGTTTTCAGTTCTCAAGGTTTC
AGTGTCAGTTTCAGTTAAGTATCAGTTTTCAGTTCAGTATCAGTTTCTGT
TTTCAGTTAAGTATCGGTTTCAGTCTCAGCTCACCTTTCTCGTGGCGCCC
CTTGAGCAGCTCGTCGTAGGTTCCTTCGGCGCGGCCATGGATAAATCACC
AAGATCAATTCCTATCGGATCTGGACCTGCTAGGGGCGACAAACGCAAAG
ATGTCGCAGAAGTTGCAGATGGGATTAGGCGCACAGGCATCGTCGACACG
AGCAACATTGATTATGGCACTAGTAGAATCCGTCCGCGCCATCGATTATG
TAGGACACATGATCCGGTATGTTTTTACTGTAAATAACATAAAGTATTAT
GGCACTAGTATGTTTTTATGGCACTAGTATGTTTTTATGTAGGACAGATG
TGATATTGAATGTCATTATTCATTTGGTTGTAGGCGCAGAGATATAATCG
AGTTTGGGATGGTCTTTTAGACGCCATTAGACAGATGCAATTATCTGCCG
ATGAGTTGAGGAAGTTGACCCGCCGCAATCATGTGCCTGAGTATTATGAT
ATGGTGCACAAGAATTGTTTGGTTAATGCCATGAGTGATGTTACTGAAAT
TGCAAAAGGTCTAGACTCTATGAGCAGGGATTTGGAGGAAGTTCTTATTG
GTCCGCAACCTCTACTTGAGGATTACGAAGCCCTTGGAATGTACGATGAT
TTCAAAACTGATGTTCATTGTGATTGTACTGAGCAGTGTGGATCGGATGA
GGACAACTCTTCTTTTGACTCGGATGAGATCCCTGATCGCCGTATGAAGG
GCCCTATCTGAGCCATGTATTAATTTCATGTAGTATTGTATTGCAAATGT
ATTTTGTGAGACTTGTAGTTCATGTGGAATTTTTAGTTTAACTTGGTTTT
GGCCATGATTGATTTGGCCAAAATGTATCTTCAACTTGCTACTCATGATG
TATCTTCAACTATGTGTGCCCAGTTTAATGAATTCAGCTTATTCCAGCTT
GAAAATGGATCTAAACATGAATTCAGGTGTCGTGAATATGTGAAGCTAAC
TCAAATCAGTACCATTTTCAGAACTTATATCAGGTGAAGGCATTTCCATA
TTTGTGGCTCACCAATTCACACAGGTGAAGGCAAATGCATAGGTGATTCA
AACAAACAGGCAGTAATCAACAAATATGTACACTAGCAACTACAGGCATG
GTCAAAACTCAAAACAGAAGATAAAATCTGCAAGCACTAGTAGGTATCAC
TACAAAACTGTTACAATCAAATATTAGATGATCTCACTTTAGCGGCAGTT
TGGCAGCTGGGAGGGTATGTACACTAGCAACTACAGCAGTTGAAGGCAAA
TTGTTTGACAAAATTGTTCATTAGATGCCTGAAACACTCCCTTTTCTCTG
CATTGGGAAAAACATCCCTCATTGCGTTGGTCAAACCTTTGCAAGCATCA
GAACAAATTGCTAGTATAGGAAGATCTCCAATGGTCTTCCGTAACTGCTG
CATGAACCATTTCCAATTGTCCTCCGTTTCAGACTCGAAGAATCCAAAAG
CAACGGGGAACATCCAATTGTGCCCGTCAACTGCTGTAGCAGATGGTAGG
TGACCATTCCATCGACCATTCAAAGCCGTAGAATCCACACTCAAGTAAGG
TCTGCAACCCTGTAAGAAGCCTGTGATACATGGTCCAAGAGCACAAAAGA
AGCGCGTGAAGTAGAATCGACCATCTTCTACTCGAACATCAATTTCAATG
ACACTATCAGGTGACTTCTGCAATACTGCCTCCTTCCAACTGTACAAAAG
TTGAAAGCTCTCTTCCCAGGTCCCATACAAGACTTTCAAGGCTTTTTCTT
TTCCATACCAAACTGTGTCATACGCAATTGTGCACTTGTAGGTATCTTGA
AGTGTAGTTTGTAATTCCTTGGCACCAATATGTGGTTTCTTAACAATAAT
AGGAAGAGCTTTTGAAGCAACCCAAGCACTTGTTGGTGTGCTAGTCCTCC
GTCGTCCACTAGAAGTACAAGTGTGATGATCATTCAACACTGTTACCTAC
AAAAATAGCAACAACAATAACACTATCATTATATTACTTCGAAGGCCACA
ACAATATAAATAAGATAAGTTCTTGACATAAACAAAGAACATACAATTAT
GGTCGGCGAACCATCCCTCTCAATTCTTGCATTTATGCTCCAAGGACAGC
CGCCTCCACGACAATAGCCTCTATATTTCTTCTTTGTACTTGCCTCAATA
CCTAACTCGAACTCTTTGTCTATGGCATACTGTCTCATTGCCAGCCTAAA
TTCAGTCATAGATGCATACAAGCTGCCAACCTCCATCACTGGATTATTAG
AGTCATAGACAACTCTGGTCTCTTGCTGCAAAAAATCAACACAAGGCAAA
GCTGCGGAACCATCGCCACCAAGTTGATCTAGATTATTTCCATCACCTAT
ACGATTGCAAGCATCCTCTCTCTCTTTATTTTCTCGTTCATCCTCGGCAG
CTAATCCAAGTTTGTGGTACATAACACTCTCATTGGGTACATGCTGAGGT
CCCTCCTCTTGCCATCGCAAATCTGGTAAAATTCCCTCAAAACCATCCGC
TACCGAATTACCTTGCTCTACATCAGGCAAGGCTGGTGGCTCAATAAGCA
AGTGCTCAACATCTTCAATGCTGACAAACCAATTTACATCTGTCGCATTA
TGCTCAACATCTCCATTCCTGTCGGGACTCTCCATTCCAGTACCTGCCTG
AGAGTGATAGATTAAACGGAGCTCGATCTACATGTTTTTTGAAAAAAAAA
TGTTTGTAACTATCTGCATCAAGAGGAAAAAATGTTTGTAACTATCCGCA
ATTTGATTCTTGGGCTCAACCTGAACCTTCGAACCCATTCACAACATATG
TTTTTACATTCTCATCCTAAAACTCATTCATTTTAAAAACCACAGTACCA
GCAGTTGCAACAGTTTCAGATAAAAACAGCAGCAACACCACTCTGATCCT
GAGTTGCTTTATTCCAAGAGTAAACTTCACAACGGGTAGTATATCCACTT
TAATGAATCAGACAAAAATCATGAGCACGAACTGCAATTGGGATTTGGGG
AGCACATAAATAGGGTACAGTAACCGCCCCTTGCAATTGGGATGTTATCA
ACTAATAGCATCAGCAGACGGCACAGACTGGAATCCCTGGCTCTGAATCC
CTGCTCGAATCGAAAGCAAAAAGCGATAAGAGGGCCGAACCTGCGCGAAT
GTCTGTGCCAGCACCTGCGCGAAGCTGTACCCGAAGAATGTCGCGGTGGT
AGTCTGCCGCCGCCGCTACTGCACGGGCGCCTGCTCGGCAGCGGTGGGGA
GCGCTCAGCGGTGGCGAGCGCTCGTCAGGGCGCCTGCACGGGCGCGCTCG
GGGGAGAGGAGCGCTGGGGTAGAGGATCCGTTGAAACAAACGGATTGCCG
TAACACTTGGGGTTAATCTCACTCAGATACTACAATTCCGAATTTCAGAG
GGTTATAATACTAAAATTTCAATTGCGTGGTTCGGGATACCGATTTTCTG
AAGCCCAGTGTTGGGGATATCACGGTTCCAAAAAGCTC
>CM-Zm158
GGGATCGTATCATGTGCTCATCGAGCTCCCGTGCACATGTGAGCACTTTT
AATCTGGACCATCCCTTCCTCATCCAACGTCCAGCGACATTTTTACAGAT
ACACCCTCCCACGTAGGTCCTGTAGTCTCTGGTTTGCCCGTGGACCGGAC
CGGACTGAACCGGGCACCCTGCGCTCTGCTCCCAAATCGATCGTCGTCCT
CCCCGCCAGTCCTGTCTGCCGCGTGCTCAAGTCCCCTGCCAGCGCTGTCC
ATGTGGCTGTTCGAGCTCGCCATGGCCACCCAGGCCGCCAGAGGCGCCAC
GACCACGGGCGGAGGCGGAGGTCCCACGACCACGCGGAGGCGGAGGCGGA
CGCGGGACTGCCCACCGGCGTCACAGCTAGCGTCAGGAAGAGCCAGCGAC
AGCGAGAGTTGGTGCGGTCGTCATCAGTCACAGGCGTCGTCCGTTTCTGC
CGCCCACGCTCGATCCCATGTGCAGAGGAATTGTTAAGTTCATTTTTTTC
TGAAATTTTAGCTATGGAAAACGAAATTGTTAACTTCAATTTTTTCCTGA
AATTTCTAAAATTTCAGGTGGAGGATTCAAGATTTGTCCCCTTAAGTGTC
GCAGGTTCAGCACCTTATGCAGATTGAAAACATGTCTGATGTAAAAACAT
GGGAACAATTGACTCCAAAACTGATGAGGACTATCAGGTTCCTGAAGCTG
ATATAGAGGTGCAAATGTCCTGAAGCTGACATAGGCTAGTGATTTGTAAA
ATGACTTGTGATGGAATCTTGTAATTGATTGCTCATAGAGTTTGTAACTG
ATTGTAAATAGATTGTTTCATACTGGAAACAATATGTATCACTGCTCATA
TAGACCATGTGAAATAAAGATTGTTTCATGACTGGAAACAATGTCACCAT
GCTGAACTACTAACCAGAAAAGTGCCCAAAAAACAGTACAGTCCAGAAGA
TACTAACTGAAAACAAAATACTACAAATCAACATCTATGGAGCTGCTGGC
TCATGGTTGGCATTCTTTCGCTTTCGTGACTTTGGTAGTTCTTTAGATTT
CTTAATTCTTTTACTCCTTCCTTTGGATCGTACATCAGTTGGTGGATGAA
TATGTACTTGTTCTGGAATTTGACAACCAATGAAACCTTCGTACTCTTGC
TGTCTACTCTGCATCGTGCTAGGTACAATCTGACCAAGAGTTCCTTCCAT
GTTCATCACGCTTGAGACTAAGAAATCCATGCCTTCTTTTGAACTCTTTG
CTTGTTGAATCATGTCTTCAATTTTGTTTCGCACAGCTGCTATCTTTCTC
CTTGTTTCAACTTCATTAGCATCTAATGGCTTCTCGTCCAACAAGTTTCC
TTCTTCATCGTACACGATCTCTCTAAAGTAACAACAAAAACATATGGGTA
AAAGATGTACACAATGTATGAACAAAAGAAAGAGTCATTCAATTTACCTC
TTGCATCTTTTTTCGAATCTCTTTAAAAAGTAAGCCAAAGGTAGTTCATT
AAGCTTTTCACCTCTCAACGTTAAGATGATATGCCGACATGGAATCCCCG
TTGACTCGAATAACAAACAGGAGCAATTCCCAAATGTATCAGATATGGAC
CAACGAACCACCCTCTCCTTTATGGAACCGTCATTAATTACCACCATCTT
CATACCCTCAAAATGTAAGATGTTTACAATAGAACAGTGGTCTCTAGCAG
CTTTAACTTCTGTTTGGAACTTTTTGAACACATTACGTGTGTACAATATG
CTGCCTTGTCTCTCCATGGGCCATGGTGTACTCAAAAGAGGATTGGTATG
CAGACTCATGTGATCTTCCTTTAACTCCTCATGTCGCTGGCATTCTAATG
CTGTATCGAATCTAAGCCATAACTCGACAAAAGATAACTTGCGGTGGATA
AAGCGATTGAAAAATGAATTGGCACTTTCAGACCTTGAGGTGGTTCTGAG
TAGTCCTGCAAGAGGTGTATCCATGAAGTATGCTGGAATCCATGACTCAC
GAATTGCATATCTATTAGCCATCCACTCATTCCTCTCTAGGCCATACTTA
ATAATGAAAGCATTCCACCGCGTCTCAAATTCATCTCCAGTTTCTGAACC
CCACACACAATCATTCAAAAGCTTCCAAAAATCCTCTTCCAAAGTGGTTT
GTGCTATATGTGGAATCAAATGACACAATATCACCAAAAAGTGAATAATT
TTTTCTGCTTGTAGCGTCAGCCCAGAATATGTAGAGCAACTTTCCCTCCT
CGTCGACAACAAAATCATAAAAAAATGCAGAGTTAGCCTCCTTCTTTCTC
TCTAGTTGTGCAACAAATAACTGTGCATCTGCATTTTTTATTTTCTCTCT
AAGTCCCCGATAGTAATTCTGAAGATCTCGCTTTGTGCAACCAATATTAT
TAAATCCACCATCACTAACTTGTAGGATTCTGAATGCCTGTGAGGTACCT
ATGCTTGCTTTGTGGCATGTAAACAATGTATTCTTAGCTCTTTGGCTCAC
AACACGGTTTGATCGAAGAAAAGGAATCTTATTAGGCGAGCAAAGTGGAT
GATTATGCTCCTCAACCATTGAAGTGATATGGTACTTCTTATCCGGGCCC
AACTTGACATACATGTTTGCATCACAACCACATCTTGTTAGTGCGTGGTT
CTTTTGGTTTTTAGGGGGATCATCGACCTCTTTCACCTTCTTAAAACCAG
CCCTTGAACACATATATCTCTTGTTAATAACCTCACCAAGAGCTTTATTT
TGAGAACCAACACGCACTGAAAACCCTCCATCATGTGCATATGATTTGTA
GAACTCCTCTGCGTCATTACAAGAATGAAAGGACATTCCAATAACAGGCT
TCCTTCTGTCCACACAGATGGGTATGAATGACGCACACTGCAATGTGAGA
CGGAAAAAAATTACTATTGTCACAAAAACATATGTTTTGCATGCCAACGA
ATCAACAAGAATTAAGACGATAAGTTACCATTGTAGGGACGTATGGCCTT
TTTTTGGGTGTACAAAAACCTTGAGAGGACGATTCACCCAATGTAATACG
CGATTGTTCCAACCAAGATTCGAAGGAGAGGCGACGCACGGCCTGACTGT
GCATCACATCGATGCCTTGCACCTGTCTCTCATCACCCCCGTCCTCGGTG
GCTGGTGCGGCGATCCCTTCTCCATCCACAGCGCCGAGAGAGGTCTCAAT
GGTGAGGTCTGCCATCACGCACACAAACAGTGGGAAGACCTAGAGGCGGC
GGGCTGCCATGGTGAGGTCTGCCGTCTGCCATCAGCCCATCACGCAGGAC
GAATAGGAAGACCATCAGTTGTGCGATCAGCGTAGGGCGCCTAGTTCGGT
CCGGTCCGGTCCACTGGGCCATCGGGGGCAAATCACAATGAACCAGAGAG
TGCAGGAGCTACGGCGGGAGGGGGTTTATGTAAAATTGCTGCTGGACGTT
GGATGAGGAAGGGATGATCCAGATTAAAAGTGCTCACATGTGCACGGGAG
CGCCATGAGCACGGGACACGATCCC
>CM-Zm182
GAGTAAATTTCAGTGGCGGTCATCGAACTTGTCCCGAGTTCTCATCCAGG
TCCCGAAACTCGTAAAATGCATAGGCGCATACATAAATTTGTCTTAGGCT
CACATTTAGGTCCAAATCTCCCCTGCCCGCGTCTAAGAAGCCAACGTGAA
TGCCAGGTCGGATGACGAAATGCAGAAACCTCCCTAGGAAATACAAGTTT
CAGTTCTTTCTCCCTCTCCTTTCTTCTCCTTCGCGCGTGAGGAGGCGACA
GAAGGCGCACGGTGGCTAGGGTTCGACATCCAGGCGTCGTTGGTGGCAGC
AGCCGCCGTCTTCTCCATGGCCCCGAGGAGGAGGAAGCAGGATGATCCAC
CACCAGAATACGGTGAGTCCCTCACTCTCTACCTGTCTGTCCAGCCGCCT
CTCCGGGCTCCCTCCCCGTCCGGCGGCCGCCTCCCCGTGGTCCCTCTCCG
TCCGGCGGGCCGCCTCCCCGCGGACCCTCCCCGTCCGGCCGGCCGCCTCC
CCATGCTCCCTCCCCGACCGGTGGCCGCCTCTCTGCTCCTTCCCCATCCG
CACTGCCCCCATCTCCCCATGCTCCCTCTCTGTCCAGCCCCCATCTCCCC
ACGCTCCCTCCATGTACTTAGTGATTGACGATTTTGTCTCTTTGTTGCAT
CCTAGCTGATTTATATTTTGTGATTTTGTGTGTTCATAATGTAGGAGCCG
ATGAGATGAAGTTTTCTGTTGAGGTTCACCATGGTGGGGTTTTCTATGGC
AGTGGTCAGAATCGTGCCTACATTGATGGTAAGGTAGATTGGTGGGATCA
TGTGGATGCTTGGTCATGGTCCTATTTCTGGGTTGAAGAAATAGTTATGA
AACTTGGCTATGGGTTAAATCCATCCAACTTGACAGTGTACTGGCTCTTA
ACTGGGAAAGATTTGTCAGATGGTTTGAGGTATTTGTCCACTGATGATGA
CACAAGAGTGATGAGCAGAGTGGCTGATAAGGTGAAGAATTTTGTCATCT
ACTTTAACCATGCACCTACAGGAAAGGACAGTTCGGAGCCTGGGTCGGGC
GGAGGCGGAGTTCGTCGTCTTCCGGGGCCGAGGCCGAGTCCGAGCCCTGG
GTCGGGCGAGGCGGAGTCGTCGTCTCTGGGGCCGAGCCCGAGTCCGAGCC
CTGGGGTCGGGCGAGGCGGAGTTCGTCGTCTTCCGGGGCCGAGGCCGAGT
CCGAGCCCTGGGTCGGGCGAGGCAGATCTCGTCGTCTTCCGGGGCCGAGG
CCGAGTCTGAGCCCTGGGGTCGGGCGAGGCGGAGCTTCCTATGGCGCCCG
AGGCCGGACTTGGCTGCTGTCAGCCTCACTCTGTCGAGTGGCACAACAGT
CGGAGCGGCGCAGGCGGCGCTGTCCCCTTGTTAGGCCGGTCAGTGGAGCG
GCGAAGTGACTGCGGTCACTTTGGCTCAGTCGACTGAAGGGCGTGCGTCA
GGATAAGGTGTCAGGCCATCTTTGCATTAAATGCTCCTGCGATACGGTCG
ATCGTCGTGGCGATTTGGCCAAGGTTGCTTCTTGGCGAAGACTGGGCCTC
GGGCGAGCCGAAGGTGTGTCCGCTGCTTGAGGGGGCCCTCGGGCGAGACG
TAAATCCTCCGGGGTCGGCTGCCCTTGCCCGAGGCTGGGCTCGGGCGAGG
CGAGGACGACATTTTGCAGTCAACATGTCTGAACACTCGAGTCTCGAGCA
TTGTTTTCTGGTTTTCTTCAAATACCACGGCATTTCTATCTACCACGACA
TCTTGCAGTCAACATGTATGGGCAGTTGGATACGTTATGTAAGCTGATAC
TCAAAGATCAAAAGTATGCAAGTTGTGCTACCTTCCTGGCTTCCTCTTTC
AAAAAAAAGCGCCATGTTCAAACAGTACTGCGTTTTTCCATTTGTTCAAG
TTGTGCTGTCTTCCCATTTTTTTAAAAAAAACTATGATATCTTCAAACAG
TACTGTATTTTTTAAATTATCAAGATTTGGGTTCACCAGTGTTGCTTGAC
CTGTCGTCGATCGACACATCGTGAAGCTCCCAAATTTGGAAATAATTATT
GAAACTTATACGCAGATATTAATTAAATTTCGCGCAAATCTGGAATATTT
GCCTGATTGAATATGGCTGGGAAAAAACCATAACCTGATACCTAAACCTG
AAATACCTGTGTAAGGAAAATGGACCCCGTGCCATTTAGCTTAATAGATT
TTGGTGTTTGATGACCAACATAACCTGTGAACTAATGTATTTTCTAAGTG
TTTGTGTGTTGTAGTTCACAGGATGTGAAGTGGATTGGACTGAGACTCTG
AGGTGTTGTAAATAATTTTATAACCTTTTCAAAAAGTCCAAAATCATCAA
AATCAGAGTTCGGAGCTAAACGTTATGTCCACAATACGAAGTCAGAATTG
CTGAAAAAACTACAACAACATATGGGATGTCCGGTGCAAATCGGACTGTC
CGGTGTGCCAAATTTTCTCAAATTGGTATGGCTTCAACTCTGGGATGTAG
AAAATTTCATAAGCTTTCCAAAAAGTACAAGATCATCGAAATCGGAGTTT
GGATCTAAAAGTTATGGCCAAAATACGTCAAGCGAGCATGGGCTGTCCGG
TGCACACCGGACCGTCCGGTGCGCCATATGTCCGGTGCGCCATCTTCGGA
AGCTCCAGCGGATACCTTTAACGGCTAGTACACATGGCATGTCCGGTGCG
CCACAGAAAGCTGCAAACTGCTTTCCAACGGTTATATTTGAGTTGGGGCC
TATATATACTTCAACCAACCAGCCATTTGGAGGTGTGGGAGCCCAAGAGA
CATACTAAGGCACATAGTTCACATTTCCAAGAGCTCATACACCCAAGTGC
TTAATAGAATCACTCAGTGATTAGCGTAGGTGTTTTGCGAAGTGCTTAGG
TTAGTGAGACTGCTCTAGCGCTTGCTCTAACAGAATCCTACTTAGTTGAG
TGAGTTTAGATAAACCACACAACCTCTCGACTCTTGCGCGAGCCGTTGTA
ATTGTACCGAGTGGGACAAGAGTTTTGCGAGACCGTGACAACCGTGTTTG
TGTCACGGGCCGCCACCGTGTACCGGAGGGAACGAGGCCCACGACGTTTT
CGGCCGGAAGCTCGATAGTGGAGACGGCGGGGAGCGTCCGAGAGGAGTCG
GAAGCGGAGCACCACTTGCGTGTGGAGAAGGCACGCGGCTCTCTACGGAG
TTACTCGACCGAGGTGCTTGGCCCTCGCGTGGGCTTCCTTTTGTGTAGGG
GCACCAACGAGGATTAGTCGGGACCTTGCGTGGTTCCGAATACCTCGGTA
AAAATACTGACGTCATCCACGAGAGTTTGCATCTCTACCTTGCTCTTTAA
GCTTTCACATTTTGAGAGCACCTAAAGGGGGGTGAATAGGTGATCCTGTA
AAATTCAACACTAATAGCCACAAAACTTTAGTTATGAAAGTTAGAACGAC
TAAGTGCTTTGAAACGAACTCTTGTGAGCACAGACAATCTAAAAGAAAAC
AATCACAAGAGACACGCGATTTTTATCCCGTGGTTCGGCCAAGTAATACT
TGCCTACTTCCACGTTGTGGCGTCCCAATGGACGAGGGTTGCACTTAACC
CCTTTCAAGTGATCCAATGATCAACTTGAAATACCACGACTTTTCTTCCT
TATCACTTTTTCCCGTGTGCGAGGAATTTCCACAAGTTGGAGACTCTCGC
CCTTACAACAAAGATCACAATGAAAGCACAAGAGTAAGGTTGGGGAGCAA
CACACACAAATCCGCAGCACACACACGCACACAAGCCCAAGACTTGAGCT
CAAAATGAAGCATAACGAGTTCACAACTAGAACGAAGCTCAAATCACTAA
CACAATCGATCAAGTGCGCGGAGATGGAGTGTGAAAGACTTAGAATGTTT
CTTGAATGCTTGGGTAGCGCCTCCATACGCCTAGGGCTCTTTTTTATAGC
CCCAAGGTAGCTAGGAGCCGTTGGAGGCCAGCATGGAAGGCCAAAGTTGC
ATTCTGTCGGGTGGCACACCGGACAGTCCGGTGCACCACCAGACAGCCAC
TGTTCATGTCCGGTGCACAATCTTCTTCCTATTCTGGTGCAGACGACCGT
TGCAGATTCGTGGCAGTTGGCGCACCTGACACTGTCCGGTGCACACCAGA
CATTCTGGTGCCCCCTGTCGATCGTTGGCGTGGGCCACGCGTCGCCCGCG
GATTGCGCGGCCGACCGTTGCGCTGGCGGCCGTTGGCTCACCGGACAGTC
CGGTGCACCACCGGACAGTCCGGTGAATTATAGTCGTACGCCGCCAAATT
CTCCCGAGAGTGGCCTATTCACCGGAGGCTGGCCTGGCGCACCAGACACT
GTCCGGTGCACCAAGCCGAGCTGGACTTTGGCTGTTCCAAGCCAAGTCTT
TTGCATTTCTTTCTTTTCCTGTTTCTAGCACTTAGACAATATATGTTAGT
ACTCAAAACAATGTACTAAGTCTAGAAACATACCGAGTTACATGATTTGC
ACCTTTTGCTTGTTTGGCACATAATATCTCACTCACTATGTGTTGGACAC
TTATTCACCAAAATATTATAGAAATGGCCTAAGGGCACATTTCCCTTTCA
ATCTCCCCCTTTTTGGTGATTTATGCCAACACATTAAAAAGCAACGCAAA
ACATGCAACATCGATTCAAATTGAAGACCAAATTGTACCAAATTGTTTTT
GACTCTAATTTGGCATATTTGGATCATTCTTTGCCACCACTTGGTTTGTT
TTTGCAAATCAAATTCATTTTCCTATCTCTATGTTTAGGCACACAGAGAG
ATATTCCAATGGAAAAATTGATCAAGTGCCAAAAACTCCCCCTTTTTCTC
ATAATCATAAATTCTCCCCACAAGAGGCCAAATTTTGCAACAAGAGTATT
TTGGTCAAATAAAAAAAATCCTAACTCTACTATTCTCAAAATTCTCAAGT
GGTAGCTGATCCATTTGCTTTGGCCTTAATTTCTCCCCCTTTAGCATCAA
ACACCAAAACGAGATCATTTTTGGCCCTTAAACCCCATTGCCTCACCAAA
AATGTCAATTAAGATAAAAAAGGCGATAAGATCATAAGAATGAACTTGGA
GGTTAGTACACTAATACCGGAGTGCAGTGGAAGTCTTTGCATGGTCCAAG
TTCACCTTTCCCTTTCAATTCACCTTTGAGACTACATCAAATACACTCAA
ACACAAGAGTTAGTCTCAAAGGATCAAGTTGTAGCACTTCTCCCCCTAAA
TATGTGCATCATTCACATATGGACTTGTGAGGTCCGGGGATCCCTTGCAC
AACTTGAGCACCATAAATAAGCAACACATTGCATAAATGTATAAGTAACA
TGATCAAAAGCATAAAACACATGTATGCTATAGATCAATCCAAGTTACGC
GAATCTAAGACATTTAGCTCACTACACAGCCTGTAAAAGATTTTCTCATC
TAAAGGCTTGGTAAAGATATCGGCTAGCTGGTTCTCGGTGCTAATATGGA
ACACCTCGATATCTCCCTTTTGCTGGTGGTCTCTCAAAAAGTGATGCCAG
ATTTCTATGTGCTTAGTGCGGCTGTGTTCAACAGGATTATCCGCCATACG
GATTGCACTCTCATTGTCACATAGGAGTGGGACTTTGCTCAGATTGTAGC
CAAAGTCCCGGAGGGTTTGCCTCATCCAAAGCAGTTGCGCGCAACACTGT
CCTGCGGCAACATACTCGGCCTCACCGGTGGATAGGGCAACATAGGTTTG
TTTCTTTGAATTCCAAGACACCAGGGACCTTCCTAGGAATTGGCACGTCC
CTGATGTACTCTTCCTATCAACCTTGCATCCAGCATAATCGGAGTCTGAA
TATCCAATTAAGTCAAAGGTAGACCCCTTTGGATACCAGATCCCGAAGCA
AGGCGTAGAAACTAAATATCTAAGAATTCGCTTAACGGCCACAAGGTGAC
ATTCCCTTGGGTCGGATTGATATCTAGCACACATGCATACGCTAAGCATA
ATATCCGGTCTACTAGCACATAAATAAAGCAATGACCCTATCATAGACCG
GTATGCCTTTTGATCAACGGACTTACCTCCTTTGTTGAGGTCGACATGTC
CTTTGGTTCCCATAGGTGTCTTCGCGGGCTTGGCGTCCTTCATCCCAAAC
CGCTTGAGAAGATCTTGAGTGTACTTCGTTTGGGAGACGAAGGTGTCGTC
CTTGAGTTGCTTCACTTGGAATCCAAGGAAGTAGTTCAACTCGCCCATCA
TCGACATCTCAAATTTTTGAGTCATCACCCTGCTAAACTCCTCACAAGAC
TTTTGATTAGTAGAACCAAATATTATGCCATCGACATAAATTTGGCACAC
AAAAAGGTCACCATTACAAGTCTTAGTGAAAAGAGTGGGATCGGCCTTCC
CAACCTTGAAAGAATTAGCAATTAAGAAATCTCTAAGACATTCATACCAT
GCTCTTGGGACTTGCTTAAGTCCATAGAGCGCCTTAGAGAGCTTACACAC
ATGGTCGGGGTACCTGTCATCCTCAAAGCCAGGGGGTTGTTCCACGTACA
CCTCCTCCTTTATTGGCCCGTTGAGGAAAGCACTCTTCACATCCATTTGA
AACAACCTGAAAGAGTGGTGAGCGGCATAGGCTAATAATATTCTAATAGA
CTCTAGCCTAGCCACAGAAGCAAAAGTCTCCTCGAAATCCAAACCTGCGA
CTTGGGCATAACCTTTTGCCACAAGTCGAGCCTTGTTTCTTGTCACCACT
CTGTGCTCGTCTTGCTTGTTGCGGAACACCCACTTGGTTCCCACAATGTT
TTGCTTTGGACGTGGCACCAGGCTCCAAACTTCATTCCTCTTGAAGTTGT
TGAGCTCTTCCTGCATGGCCAACACCCAGTCCGGATCTTGCAAGGCCTCT
TCAACCCTGAAAGGCTCAATAGAAGAGACAAACAAGTAATGCTCACAAAA
ACTAGCTAATCTTGAGCGAGTAGTTACTCCCTTGCTTATGTCACCCAGAA
TCTGATCGACGAGGTGATTTCTTTGAATCGTCGCTCGGACTTGAGTTGGA
GGGGCTGGTGGTGCTTCTTCCTGCAGAGTTTGTTCTTCTTGTGCTCCCCC
TTGATCACACGCCTCTTCTTGATGAACCTGTCCATCATCTTGAGTTGGGG
GATGCACCATCGTTGAGGAAGAAGGTTGATCTTGCTCTTGTTGTTCCTGT
GGTCTCACATCTCCAATCGCCCTGGTGCGTATTGCGACCGTTGGAACATC
ATCTTCATCTATATCATCAAGATCAACTTGCTCTCTTGGAGAGCCATTAG
TCTCATCAAATACAACGTCGCTAGAGACTTCAACTAAACCCGATGATTTG
TTGAAGACTCTATACACCTTTGTATTTGAGTCATACCCTAGTAAAAACCC
TTCTACAACATTGGGAGCAAATTTGGAATGTCTACCTTTCTTCACCAAAA
TGTAGCATTTGCTCTCAAATACACGAAAGTAAGAAACATTGGTTTGTTAC
CGGTAAGGAGTTCGTAGGAGGTCTTCTTGAGGAGACGATGTAGATAGAGC
CGATTTATGGCGTGGCAAGTTGTGTTCACAGCTTCCGACCAAAACCGTTC
GGGCGTCTTGAACTCTCCAAGCATCGTCCTCGCCATGTCAATAAGTGTTC
TGTTCTTCCTCTCTACCACACCGTTTTGCTGTGGTGTGTAGGGAGCGCAG
AACTCATGCTTGACCCCTTCCTCCTCAAGATACTCCTCAACTTGTAAGTA
CTTGAACTCGGACCCGTTGTCGCTACTTATCTTTTTCACCTTGAGCTCAA
ATTCATTTTGAGCCCTCCTTAGAAAGCGCTTTAGGGTCCCTTGGGTTTCT
GATTTATCCTGCAAAAAGAACACCCAAGTGAAGCGGGAAAAGTCATCTAC
AATTACAAGACCATACTTACTTCCCCCGATGCTAAGGTAGGCAACGGGTC
CGAAGAGGTCCATGTGAAGAAGCTCCAGTGGTCTTGACGTTGTCATCACA
TTCTTGTTGTGATGAGTGCTTCCCACCTGTTTCCCTGCTTGACAAGCTGC
ACAAGGTCTATCTTTTTCGAAGCAGACATTGGTAAGTCCTAACACATGTT
CTCCCTTTAGAAGTTTATGAAGGTTCTTCATCCCAACATGTGCTAGACGG
CGATGCCATAGCCAGCCCATGCTAGTCTTAGCTATTAAGCATGCATCTAG
ATCGGCCTCCTCTTTCAAAAAATCAACTAAGTAGAGTTTGTCGTCTAATA
CACCCTTAAATGCTAATGAACCATCACTCCTTCTAAAGACAAAAACATCT
ATATTTGTAAATAGACAATTATAACCCATGTTACATAATTGACTCACAGA
CAATAAGTTGTACCCGAGCGATTCAACTAAGAACACGTTGGAGATAGAAT
GCTCGGATGTAATGGCTATCTTTCCCAATCCTTTAACCTTGCCTTGGTTC
CCATCTCCAAAGATGATCGAATCTTGGGAATCCTTGTTCTTGACGTAGGA
GGTGAACATCTTCTTCTCCCCTGTCATGTGGTTTGTGCATCCGCTGTCGA
TAATCCAGCTTGAGCCCCCGGATGCATAAATCTGCAAGGTAATTTACACT
TGGGTTTTAGGTACCCAACTCTTGTTGGGTCCTACAAGGTTAGTCACAAT
AGCCTTTGGAACCCAAATACAAGTTTTATCTCCCTTGCATTTGGATCCCA
ACTTCCTAGCGATTACTTTTTCATTCTTACAAAAAAGTGAAAAAGAAGTG
TTGCAAGCATGATAAATAGTAGAAGATTCATTACATACTTTCCTAGGCAC
ATGATGCACAACATGATTTCTTCTAGGCTTACTTCTACCATGCACAAAAG
TAGAGCTAGAAGCAAACATAGCATGTGAATTAAACGCATCGTAACTCCTA
TTATAATGAGCATTTCTAGCAAATCTTCTTTCTTTCAATGTAAGCATGAC
ATTTTTTAGAACTACTAGCCATTAGGAAGCCCTTGGTAGAGGTAGGCTGT
ATAAAAAAGCGGGAATTCTTTTTGGACATTGTACTGCTCATGGGACAGTA
TGGGAAGAAGAGCCCCAAGAAATATGTGGCAGAACATAATTGTAGAAGGG
AATGGGATCTGAAGAGATGCACTGCAAAGTGGCTAGCAGAGAAATATATT
GAAAGCTTTAGGGCTGATGAGAAGATGACTTTGGGTAATTTCTCTAGGAC
AGTACAGAAGGAATGGAATTTTACACCTACTAGAAGCAAGCTTTGGAGAG
CCAGAAGGCTAGCTTTGGAGACCATCTATGGAGATGAGCTTGGACAGTAT
AATAAACTTTGGGATTATGGCAATGAGATATTAAGATCAAACCCTGGAAG
CACATTCTATCTGAAGCTTTTAGATGGTCATTTTAGCCATCTGTACATGT
CTCTTGATGCTTGCAAGAGAGGATTTCTCAGTGGTTGTAGGCCAGTTATT
TTCCTTGATGGATGCCATTTGAAAACTAAATTTGGGGGCATTCTACTAAC
TGCTGTTGGGGTAGACCCAAATGACTGTATATTTCCAATATCAATGGCTG
TTGTTGAAGTGGAGTCCCTAGCCACATGGAAGTGGTTCCTAGAGACACTC
AAGAAAGATCTTAATATTGACAACACATATCCATGGACCATAATGACAGA
CAAACAGAAGGTATGTAATCAATGTATTGACTTGTGTAACATCCTATCTT
ATGTGGGCTTCTTGTTTATGTAGGGTCTGATTCCAGCAGTGCAACAAGTT
TTTCCAGATGCTGAGCATAGGTTCTGTGTCAGGCACCTGTACCAGAACTT
CCAGGAACACTTCAAAGGTGAGAATCTAAAGAACCAACTATGGATGTGTG
CAAGGTCTAGTACTGTTACACAGTGGAATGAAAATATGGATGCCATGAAG
GTCCTAGACCCTGCTGCTCATGCTTGGTTAGATAAAATGGCACCAAACAC
TTGGGTTAGGGCCTTTTTTAGCACATTTCCAAAGTGTGATAGCCTCCTGA
ACAATAATTGTGAAGTGTTCAACAAATACATCCTTGAGGCTAGGGAACTC
TCCATTCTGTCTATGTTGGAGAGGATAAAATCCCAGTTGATGACCAGGTT
TTACAACAAACAAGTAGAGGCGACAGAAAAATTCTCAGGACCTGTTTGCC
TAAAAATCAGGAAGAAACTTTTAAAAAATGCTGATTATGCTAATGTCTGT
TATGTCCTACCTGCTGGGCATGGTATTTTCCAAGTACAGTCTAAGGGGGG
TGACTACATTGTAGATGTGTTGAAGAAAAAATGTGACTGCAGGAGATGGG
ATCTCACTGGAATCCCTTGCAACCATGCCATTGCCTGCCTTAGACATGAG
AGGATCCCAGCAGAGGATCTGCTCCCAGCTTGTTATTCTACTCAAACTTA
CAGTTCTGTGTATGGATTCACTATTATGCCTTGCAATGACAAATCCATGT
GGAAACAAACAAATGGTCCTGAGATTCAGCCACCAATCTATGAGAAAAAG
GTTGGTAGGCCACCAAAATCTAGAAGGAAGCAGCCACATGAGATTCAGAC
AACCCAAGGCCCTAAATTGTCAAGGCATGGAGTAGTTATCACTTGCAGTT
GGTGTGGGAAGGAGAATCACAATAGGGCTGGCTGCAGTCTTAAAAAGTTA
GGAATCGATCCTACACAAATATCTGCAACACATGTTGAAGAACAACCAGT
TGAAAATGATGGAGAAGAACCAGTCATCACCCAAGTATATCACTCACCAC
TATAATTCAATTTGCATCCATGTTTATTTGCTATGTTACCAATGCTTTTT
ATGCAGGAAATGGGGAGACCACAACCTGCTGCTGTAGATCCTAGTGAGAC
CATGTTATCACAGATGCTCCATGAGGTATACTCAACTAGGCCTTACTTTG
CATCCCAATGAGACCATGTTGTCACCTATGCTCCATGAGGTATGCTCACA
ATAGATAACTATCATGCAGGCTTCAAGTGGCCCTACAGACATTCAGCATG
GTCCACTACCAGATTCAGTTTTTATTGGAGACAATCAGCCTGTTGCTCGA
CCTGTTGCACCCACCACCGCATCCAAGGCGGGAAAGGCAGCACTCAAGAA
GAGGAAGAGTGCAGGCAATACGGCAGGAGCAACCAAGACAACTAAGAAAT
CCAAGACAAAACCCAAGTCTGGAGGGAAGAAAACGTAGGTCAACATGATA
GGTTACTGACCCCTTTTGTGAATGATAGCGTGCTGACCCTTTTTGTGAAT
GATAGCATGCTGATCCTTTTGTAAATGATAGTCAGGTTTCATATTTTGAT
GTGCATATTGAGGCACCATAAACTTGTATGGAAGCTCAGCATGTAAGGCA
CCATGTATGCATGCTATGAGGCACCATAAACTTGTATGGAAGCTCAGCTT
GTATGACCCTGTATGCATGGCGTGTGGCATCAGAAACATATATAATGCTA
TGTATGGATGCTATTTCAGATGGCTCATATGTAACCTGTATGCATGGCGC
TGTATGGATGCTATTTCAGATGGCTCATTTGAAGTTATGTGCTTCTAGTT
CTTTATCTGTACATCTATGTGAACATGTACTCCATTTTCCATCATTGATT
CACAAATTTCTGAACCTAGATGCGTTGAAGTTGGAGTTTGGACCTTCAAA
TGAAGAGAAGTAGGGGGGGTTTTGCATTTTGTAATCTAACCTGGCAGTCC
ACGTCAGCCTGGCCGAGGGAGGCGGGGGAGGTTTGGACCTAAATGTGAGC
CTAAGACAAGTTTATGTATGCGCCTATGTATTTTACGAGTTCCGGGACCT
GGATGAGAACTCGTGACGAGTTCGATGACCGCCACTGAAATTTACTC
>CM-Zm185
GGGCAATTGTGTTCCTGTCCCTGGATGAAAGTGCAACTGTGATTTTGCCC
CTCAAAATTCGACTTTGTGATTTCGGGCCTCTTTTTTGAAAACGGAAAAC
ACGTTTGCCCCTGTTTCTGTTACCGTTACTGCAAATTGGATTAAAGCCAT
TTTAAAAAAATAAATGAAAATATGAAATGACCATACTACCCTCTATCTAT
TACAGCACACTAATCCGCTCGAGTCCGTCCCGAAGCTCTCGTCTCTGCTC
TATCCCAACTTCCCAAGAACCCTAGGCAGCAAATCTTGAAGCGGCTGGTC
CACCGACGGCGCGGCACGGAGAGGGAGCACGCCCTCGGCGATAGCTGGCT
CGTCGGCGCCGGTCGGGCGGACGCGCTCGGTGGCGCTGGACGCCTGGACG
CGCTCGGCGGCGCCTGGACGCGCTCGGCAGCGCCTGGTTCGGACGCGCTC
GGCAGCGCCTGGTTCGGACGCCTGGACGCGCTCGGCAGCGCCTGGTTCGG
ACGCGCTCGGCGGCGCTTGGAGAGGCGGCTCGGCAGCGCCTGGTTGGGCG
CGCGCTCGCTAGCGCCTGGAGAGGTGGCTCGGCTTTGGCTGGTCGAGCGC
ACGCTCGTCGGTGCCTGGAGACGCCGGTCCGACGCACGGCTTGGGCTGGA
GAAGCGACGCGAGCTGCTCTGCAGGAGAGGCAACGCCAACAGCTTCTACT
TGCAGTATGGACTCCCAAAATGACTTGAGGTTAGACTAATTGATGTTACA
TTTGTTGGTTTACTGGTAATGGCAAATTAGGTTGTGATAGGTTTCAAGAA
ATTGTTCTTTGTAGGTCCAGTGATTTGCAAGTTGTTGTTAGAGTTGGTTC
TTATGCTGCTTTACCGGATGGGGAACCAAAGCGCTATTGTCAAGCTAAAA
CTTTGTCACCATTTCGTTTAGAAAGACAAAAATGTGGTCTGCTCACTCTG
GTAGATTACATAGGTGACAATTTCATATGGGGCTCGAAGCAGTACATAAG
CTTATGGCGTTCAACCTTTGATGATATTGCTGTAGAGATAAAAACTGATG
AACATCTTCTACAATGGTTTGATCTTAATCTTGAGAATGGGATTATGTAT
ATTGATGCTGAAATCAAAGATTTTGATGGGCCTTTGGAAATTTCACCTAC
CAAACGTCGGTGTCATCCTAGAGTGAGGAAGAGATTGACAAATGAGAAAT
GTGTAGACCATCCTGCTGATCCGCACCAAGCCACAAATGAGAGCACCAAA
ATGGCTAAAGCTGTTAATAAGAGCAAAAAATCTAAAATTAAGGGTTCACA
TCATGATGACGAGGGTGCATATTCTGATACCGATTCACTTAGAGCGTTCA
GTGATAGCAGCTATGAGGAAGATAGAAGAGAAGGCTCCGGATGCCATTAC
ATGGTTGGATGATAATCATCCATTTGTGTGGACAAGAAGTAAGTTCAGTG
AACTATCTAAGGTAGATTACATCAATAACAACCTCTCTGAATGTTTTAAT
AGTTGGGTGGTAAAAACCAAGGACAAACATATTGTGGACATGCTTGATCA
GATAAGGCAGATGATCATCAATAAGTTTGTTGAAAGAGAAAAGATAGCTA
GAAACATGCAGGGCACAATAATCCCATCTATTATTCAGGATTTAAATGCT
AAAAGCAAGGCTATAAAGGATCATGAAGTCTTAATATGTGGAGGTTTTAC
TGCTGAAGTTACTGTGTCCACAATAAGGCATTCAGTCAACATGGATCAAA
AGACTTGCAGTTGTAGGGTTTGGCAAGTAACTGGGAAGCCGTGTAACCAT
GCTTTGAGTGTTATTGCGAAGCTTAGTAGAGATGTTCAGATGGAAGAATT
TGTTCATGAATACTTCTCTGTTGATCGGTTGAGAAAGACATATGCGGGTG
TCTTCCTTGCAATGACATCCAAGCATCAGTGGGCTCGTGTTGATTTAGGC
TATAAAATCTGCAAGCCTAAACTAAGGAGGAAACCAGGGAGGCCAAGAAA
GAGTAGAATCAAAGCATCTGATGAGATTGGCACAAAGAAGAGGAGGAGAT
GCACTGAATGTAATGAACTAGGTCATTTAGCAAAGACATGTCAAGGAGGT
CCTACAGCAAAAGAGAGAAGGGTGACGCTCTCATCTTCAGTAAATGCATC
AGCAGTGGGTAGTAATGATCCAAATGTGGCTCACACATCTAAGTAAGTCA
TTTCTGCTATGCTATACTAATTTTAGAGATGATTACCATACAAATATCAG
TTAACTAATTTTTATTCTCCTATATGAAGTGCTTCTGAAAGTGGAAGTGG
AAGGGGAAGTGGTACTGGAAGTGGGGGAAGTGCTTCTAGAAGTGGAAGTG
GAAGTGCTCCAAGCACAAGTGCTCTTGCATGCGCTCCTGGAAGTGGAAGC
ACAAGTGCTCCAAGCACAAGTGCTGCAAGTGCAAGTGAAAGTGGAAGGGG
AAGTGTAGGAAGAAGAGGAAGAGGGGGGAGGCTTGCACAATGGTTTGGAA
TTTAATGATCAAGATAGCATCATGAGGTGCTGTTTCTTTTGTATGAGATG
TTGCTTTTGTATGACAATGTAATGGGTTCATGGTACTTTGTCATGCTTTT
GTGAGACTTTTGTTGAACTCCATATGTACTACTTTGTTGGATTTGTTATG
TGACATTGTGTTATTCTATATCTATCTTTGTTGTTGAAAATACTATCGAA
ATTCTGTTGCAATACAGTCAAAATATTGTCAAAAAGCTCTTCAAATACTG
CTAAGCTGTTGTGTGAAAATCAGGGGTAAAATCACAATTACAGAACAGTC
CAATTCAAAAGGAGGGACAAAATCACAATTATGACTGAAGGGTAAATTTG
TCTTTTGATGTCCTAATTCACACCGTTACTGCATCTAACAGAAACAGGGG
CAGACTTGTTTTCCGTTTTCAAAAAAGAGGCCCGAAATCACAAAGTCGAA
TTTTGAGGGGCAAAATCACAGTTGCACTTTCATCCAGGGACAGGAACACA
ATTGCCC
>CM-Zm222
GGATCCAGATTCAGTAACTTTGCTGAGCAAAGTTACAACGTAACTTTGCT
TCAGTCTCCATCCTGCAACGGGTGACTCCAGCACTCCCAAGCAACAGCTT
GTGGGCTGTTGTACAGGCAGTCCTGCTGTAGCCCAAACAACACTAAGAAT
TATAGCCGAGCAAAATTATACAGCAAACAAAATCACAGCCAAAACACTGT
AGATCCCAGGGTTCAAAGCAGAAATACATGCCTACTTAGCTATGCCACAA
CAGACTATACTTGGGCCATTTCACTTATACAATTAGGCCACAAAAGACTA
TAGTTAGGCCATTTCACTTATACAATTAGGCCACAAAAGACTATAGTTAG
CCCTACCCAAAATACTATGTAACCAACATGTCCAAACTAGAACAGATCGT
GATCATTAAGAATACCACCATCATAACTTGGAGCTGCTATCAGCTGGGTA
AAACTTCCCAAACTGTCAATAACATTGCATTCTTGAAGCTCCACAATTGC
TCCTTCATTGCAATCACCATTCTGCACTTCTACTTGGGGTTGTACTCCGT
CACTTTTTTTTGTTTCTGGCAGTGGCAATTTAATTAAGTTAAGGAATGAA
TTACAGTAACATATATTGGCTGCACACTATAAAGTTTCTAACGTACCTGT
GCTCCTTTTTTTGTTGGCTTACGCTTCCTCTTGTTGAATTTATCGAGCCA
ACTTTTATTTCTCCTTGAATTTTTGGATTTGACCTCCTTTTTCTTCAAAT
GTGCAGCACAAAGCAAGTCATCTCCTTGCTGGACATTTGGTTCAACATTT
TCTTGGTCATTGCATGGGTTGCTCATAGTAGAAGTAGATGCATTGAGTTT
ATCCTCTAGCTGTGTACCAAGGCAATCAAGTGCATTTTCTATCATCAAAC
AACATTCTGGAGAGTGAACAGCTTTATGTGCCAAATTGAGAAATTTATGA
GACAAGTCCTTGTAGCGAAGTTGAGATTCCAGCATTGGGTTTGCTACCAC
ATTCCTTCCTTCCTTATCTTGTACACTCCCATTACGTGCTGCTTTAGTCC
ATCTCTTTAACACATAATGTGTTGGCAATATCTTGATATTCATCAAATCA
AGAACTTTCAGACCATGTGCACACAATATTCCAGTCCTATTGAACATTCC
ACAACTACATGAAACTGTTTGGTTCAAAGGATCACTTATCACTATGCGCT
CTTGCTCAAATTGTAAATCACCATGGGAGTCTCCCAATAGCAATAGCATA
TTTATCATCATCTAATAATCTACTACATGCAGCCATGGATCTTTCATATT
CACTTTGGGAAAGCTTCAAAAATAACTGGAGTGTACACTTCACTTGCTTG
CAGCAACATAGGTGTGTGCATTTGCCTTCTTGGCATTTTTTTCTTGCCTC
AAATTCAGATTCCAATTCCGTAGCTCTTTTATCTGCCACTGTCCTCTCAA
AATGCTTCAAAAAACGAATAATATCAAAATCTGATTTCAAATGATTCTTC
AGTGCATTGTTGAAGCTCTCACTTAGTTGTGTACTTCGCACTCCCAAACT
TAAGACATCTCTCATATAGCATTCAGCCCATTTTTCTTTAACCTTGTATA
TACTATCTAACCATGTTTGCTTATGCACTTTAGATCTTATAATGTCAAAT
GCTTCTTGAAATTCTGCCTTGTCCTCATAACCATACATACAAGCACTAAA
ATCGGATAAAATGTTAGTTTCTTCATCTTCATCTTCATCTTCGCCTTCTC
CTTCTCCTTCTCCTTCTTTGTCCTTCACTGAAGATAAATGTTTGATAGCA
TTCTGCATTATGTGAAAGGTACACAGCCCATGATATGATTCTATAAATAC
TTTGTAAATAGCCTTTCCCATTGCTGCATCTTGATCCGTATAGATAGTTC
TAGGTTGTTTTCCATTATGTGCAGCTAATAAAGTCTGAAAAAGCCATATA
AATGAGTCCTCTGTTTCATCAAATAGAAGTACAGCACCAAATACAGTGGT
TTCTCTAAACTGATTTAGCCCAAGAAAAACACCAAAAGGCATATACTCTT
TGTTGGTGCCAAAAGTAGTGTCAAATGTAACCACATCACCAAAGTGTGCA
TAGTCAAGAATCATCTTTGCATCAACCCAAAATATGTTGGTTATATGCTC
CTCACAATCTAACTGCAAAGCATATTGGAATGATGGATTTTGAGCAATTT
TGTCATGAAAATACTTCAACATACTTCCAGCCTGTCCATAAGCCAAATCC
CTCTGCCGTTTGCTTTGCAAGTAATTTTTGCTATCACGGCAAGTGTAGCT
AAGGTTAAGTGATCCACCAACTTGATGACTAGCCAACTCATGTGCAGCTT
TTGGTCTAATTCCAGAATCATCCGCAGTCTCTATTTCAAAAGCTTGCAAT
TCTGAAATTTTTCTCTGCGATGCCATCAAGTGCCGAGTTTCTGGCAAGTG
AAGAAGGTGATTGTGTTCAAGCATAACATCTGTGACTTCATAATTTCCTG
CACCTCGATCCAATATAAGGCTCATTCGAGCTTTGCAATCAGTTCTTGTT
TCAGCTCTAAAGCACTTTGGCACATGATTTGTTTGCCCTTTCCTTCGGAA
GCCCTCATTGGAACAAACAAATCTGCATGAGGTCACCTTACGATCAAAGG
TGCTTACATTTGTGTATCTTTTCCTCACATCAAAGCCTGTGTGACCACCA
TATGCCAACCAAAACTGCCAAGCCTCATCTGCACTTTTGAACCTTAAACC
AACTTTAGGAGTCCCCTTGTTTAATTCTGCCATGGCCTTGTACACCACTC
ACAATTGCACAAATTTGTTCTCTGAGACACACATCAACTAGTTCTGTAAC
CCAAAAAAATTGACAAACCAGAAAATATAAAAATCTTGTACCTGGATATA
GCCTGACACGAGAGAACTCTTCCAGGAGAGGCGCGGAGGGCGGCGCGGCT
GGGCACCGGACGACGGGCGGCGCAGCCAGGCGGACGTCAGGCGGCGCGGC
AGAGGAGCGGTGCTGAGGAAGACGACGCCGCACGGCAACAGTGAGGAAAA
CGGCGCGGAGCGGCAGCGAGGAGTCCGCCGCGGCGGATGCGCGAGCAGTA
CGGAGCAAGTTGGCAGGAACGCGACTAAATGCGACGCTGTTCCCGCGTCC
TTCTCTTGTTGGCGTGGGGCAATGGAAAAAGCCAGAGTGCTAGCTTGGAA
ATCTCTATAGCCATCAGATGGTAGCTGGAGGGTGCTGATTGAGGGAACGT
TAGGTTGTAAAGTTGCTCTGTAAAGTTACTCAATCTGGGTT
>CM-Zm223
GGCAGCGTATCTTATGCACATGCCTACGGCTGTGCACATATGCACATCTC
CCATCCTGTCCCTCCAACCACGATCCGATGGTCACCGTTACTTTAACACT
TAACCCCCCGCAGCCTGTCATGTGATGTGGATTATTTCTTGCAAAAACCC
CCCGCTCTCCTTCTTCCCCAAACGGCAAACAGACCAGACTCATTGGCTTC
TCGTAGAAGGACCACGAAGCCACCATTGGAGTCGACGCCGACATCGTTCC
AGTCTGCAGCTGCCCTCGCCGAACGCCGTTCTCGTCGCCGCTAGAGCCTA
CACCTGTCGCCGCCACCTGCTCATCGCCGGGCCCGAGGACACTGCAACAT
GGCGCCGCCGCCACCGGCATGCCCTAACCGTGGTGGCTTGATGGAGCTTC
TTAACGTCATGGACGCGCGACGGGTAGACGACCCTACTAGCAGCGTGGAC
GCCATGGACCCTGCTCCCTTTCAACTCACCGCTCTTGTTGAAGCCGGTGC
ATCCGTGGAGCCCAACCGTTCTGTCCATGGTATTGTTCAAGCTTCGTGTC
ATGCTGACTCTTGTGAGGGATTCAGTACACCTAAAAAAGATCCAATTAGT
TCAACATCGGTGAGCAATTTTTGTCCCTCATCCAATTTGTTCAACATTCA
TGAATGTCAGGAGCTCGCACTTTGACTTGAATACTTGATAAATCATTAAT
ATATCTCATTGCAGTCATCGTGGTTTGTACCTCATTGCAAGGAAGAGAGA
CTCAAGCCCGTCGTTGGAATGTCATTTGACACTCTTGATGAAGTGGAAGA
ATTCTACAAAACATATGCACATGAAAGCGGGTTTTCTGTTCGTATAGGAG
CTCAAGCTAAGAAAAGTGATGTGGTTGAGAATAAGAGATTTGTGTGTTCA
AGGGAAGGATTCACAAAGAGATGTGCTCAACTAAACAAGCAAAAGAAGCA
CTCAGAGACAAGATGTGGATGCAATGCGCGTATATATGTGAGGTTGAATC
AGGACAGTAAGTACTATATCGCTTCTTTTGTTGAGGAGCATAACCATGGT
CTAGTGTCACCTAATAAAATTCCTTTTCTCCGATCCAACCGTACAATCAG
TCAAAGAGCCAAGACTACCTTATTCACATGCCACAAAGCAAGTATTGGTA
CCTCGCAAGCATATAGACTTTTACAAGTCAGTGATGGATTTGATAATATT
GGATGTATGAAGAGGGACCTACAGAACTACTATCGGGGACTTAGGGAAAA
AATAAAGAATGCGGATGCTCAATTATTTGTGGCACAAATGGAGAGAAAAA
AAGAGGCAAATGCTGCCTTCTTTTATGATTTTGTTGTGGATGATAATGAA
AAGTTACTCTATATATTCTGGGCTGATGCTACAAGTAGAAAGAACTATAG
TCATTTTGGTGATTTAGTGTCATTCGATGCAACATATAGCACAAACCAAT
ACAATATGATATTTGCACCCTTTACCGGCGTGAACCATCATATGCAAAGT
GTTTTATTTGGAGCTGCTTTCCTAGCAAATGAGAAGATTGAGTCATATGA
GTGGTTGTTTCGTACTTTTCTATTGGCAATGGGAGAAAAAGCACCAAGGC
TTATCATAACAGATGAAGATGCTAGCATGAAATCAGCAATTAGAACTATT
CTTCCAGATACAATTCATAGGTTTTGCATGTGGCACATTATGGAGAAGGT
TCCTGAGAAGGTTGGTCCTCCCATAAATCATGACAAGGAGTTTTGGGCTG
CATTGAACACTTGTGTATGGGGTTCAGAAACTAGAGAAGAGTTTGAGATG
CGATGGAATGTTATCATTGCTGCTTATGATCTTTATAGCAATGAATGGTT
GGCTAATAGATATCAAATTCGAGAGTCATGGATTCCAGCATTTTTTATGG
ATATACCTCTTGCAGGAGTCCTCAGAACTACTTCAAGGTCTGAAAGCTCA
AATTCATTCTTCAATCGCTTTATCCACCGAAAGTTATGTTTCGTTGAGTT
TTGGCTTAGATTTGATACGGCCTTGGAATGCCAACGACATGAGGAGTTAA
AGGCCGATCATATTAGTATACATACTACACCCATCTTACATACCCCATGG
GCTGTGGAGAAACAAGCAAGCATATTGTACACGCATAATGTGTTCAACAT
ATTTCAAAAAGAAGTGATTGCTGCTAGAGACCATTGCTCTGTTCTAGGTA
CTACACAACAAGAGGCTATTAAGTTAGTTTTAATTAATGATGGGTCGATA
AGGGATAGAGTGGTTGAGTGGTGCGCATCAAATAATTTTGGTCGTTGCTC
GTGCAAATTATTCGAAAAGATGGGAATTCCATGTCGCCATATTATATTAA
CATTAAGAGGTGAAAAGCTATATGAGCTACCTACATCTTATATTTTGAAG
AGATGGGAAACAAGATGCAAGAGGTAACCATGCTTTGTATTACTTTTCTC
ATCCTATCTGTACATCTTACCTTACCATCTTTTTCTACATGTTACTTTAG
AGAGATTGTGTATGACTGAACGGGAAATGTGCCCTTGGGCCATTTCTAAG
TATTTTGGTGATTGAGTGCAAACACAAGTGCTTAAATGTGAATCTATGCC
CATGGATGAACAAAGTGCAAATCACAAGTAAAGGTATGTTTCTAAGCCTT
AGTACATTGATTTTGTGTACTAATATACTTGTCTAAATGTTAGAAACAGA
GAGAAGAAGAAAAGAAAAGAAAAGAGATGGAAAAAGACTTGGCTGTGTAC
AGCCAAGACTCAGCTCGGTCTGGCACACCGGACTGTCCGGTGGTGCACCG
GACAGTGTCCGGTGCGCCAGGCTGACTCGGCCTGAGGACGCCACTCTCGG
GAATTTGCCGACGGCGTACGACTAAAATTCACCGGACTGTCCGGTGTGCA
CCGGACTGTCCGGTGAGCCAACGGTCGGCCGGGCCAACGGTCGGCCGCGC
GATCTGCGCGAGACACGTGGCCGAGCCAACGGTCGGAAGGGGGCACCGGA
CATGTCCGGTGCGCCAACGGCTCCCAAATCTGCAACGGTCGGCAGCGCTG
TTTAAGGAAAGAAATCGGGCACCGGACAGTGTCCGGTGTGCACCGGACTG
TCCGGTGTGCACCGGACTGTCCGGTGCACCCGACGACAGAAGGCAAAGAT
GGCCTTCCAGATTTGCTCTCAACGGCTCCTAGCTGTCTTGGGGCTATAAA
TGGGACCCCTAGGCGCATGGAGGAGCACACCAAGCATTCCTACAACATTC
CTAAGCACCAAGACATCGATCTCGCGCATTCGTTTCATTGTGATAGCATA
TAGAGCTCTTGTGGAGTTGTGAACTCTTTGAGTTGTGTTGCGAGCTCTTG
TTGCTACTTGTGTGCGTGTTGTTGCTCTGATCTTTTGAAGTCTTGTGTGT
GTTGTTCATTCCACCCTTGCTCTGTGTTTCTTTGTGAACTTCAATTGTAA
GGGCGAGAGGCTCCAAGTTGTGGAGATTCCTCGCGAACGGGATTGAGAAA
AAGCAAGCAAAACACCGTGGTATTCAAGTGGGTCTTTGGACCGCTTGAGA
AGGGTTGATTGCAACCCTCGACCGTTGGGACGCCACAACGTGGAGTAGGC
AAGCGTTGGTCTTGGCCGAACCACGGGATAATCCACTGTGTCATCTCTGT
GATTGATCTCTTGTGGTATTGCGTTGTTGAGACTCCTTTATAGTCACTTG
GCAATTATTGTGCTAACACTTAACAAGTTTTTGTGGCTATAAGTTTAAGT
TTCACAGGATCACCTATTCACCCCCCCCCTCTAGGTGCTCTCAATTGGTA
TCAGAGCCGTTCTCTTCAAGAAAGGGACTAACCGCCCGAAGAGATGGATC
CTAAGGGGAAGGGAATCGTGATCAACGATAAGGAGAAGGAGTCCTTCGTC
AACGAGTCCAAAGATGACAAGCCTACCGACTCCGGCTCGGGCCATAGACG
GAAGGAAGGGAAGAAGAAGAAGACAAGGCGCATCAAGGAGATCGTCTACT
ACGACGACAGCGACGAATCTTCCTCTTCCCAAAAGGACAACGACGACAAC
GACTATGACAAACAAAAGACGGTTAACTCAAACTTTTCTTTTGATTATTC
GCGCATTCCGCATAGCTCAAATGCTCATTTGCTCCCCATTCCACTTGGCA
AGCCTCCTCACTTTGATGGAGAGGACTACGGATTTTGGAGTCACAAAATG
CGTACTCACCTATTTTCTCTCCATCCAAGCATTTGGGAGATTGTGGAAAG
TGGAATGAAATTTGATAGCTCGGATAGTCCTTCGTTTATTAATGAACAGA
TCCATAAAAATGCACAAGCTACTTCTGTGTTGCTAGCCTCTTTGTGCAGG
GACGAGTATCACAAGGTGAGCGGCTTGGACAATGCCAAGCAGATTTGGGA
CACCCTCAAGATCTCTCATGAGGGGAATGATGTCACCTTACTCACCAAGA
TGGAGTTGGTGGAGGGCGAGCTCGGACGATTCGCGATGATAAGGGGCGAG
GAGCCGACACAAACATACAATCGGCTCAAGATCCTTATCAACAAAATAAG
GAGCTACGGAAGCACGCGATGGACGGATCACGACGTCGTCCGCCTAATGC
TAAGGTCATTTACCGTTCTTGATCCTCACTTGGTGAACAATATTCGTGAA
AATCCTAGGTACATCAAGATGTCGCCCGAAGAAATTCTTGGAAAATTTGT
AAGCAGGCGAATGATGATCAAGGAGGCGAGGTACGTGGACGACGCGTTGA
ATGGCCCAATCCATGAGCCTCAACCCATTGCTCTCAAGGCAACAAGGAGC
AAGGAGGCGCTACCCAGCAAGGTGGCGCAAATTGAGGCGGCCGGTCTTAA
TGATGAAGAGATGGCCCTCATCATCAAAAGATTCAAGACGGCACTAAAGG
GTCGCAAGGGACAGCCAAGCAACACTAAGACCAAGGGAAAGCGATCATGC
TTCAAATGCGGTAAGCTTGGTCATTTTATTGCTAACTGTCCTGTCGGCGT
TTCGAGACAGGGGGGTCCCTAAGCCGACGAGTGAGTGTGCTGCGTGCCCC
AGCCCAGATGGGTCGAGCGCGTGGGCGAGCGTGAAGGGGGGAGAGGCGAG
GTGGCCGGAGTCGAGCGTGAGAGAGGTGGAAGTCCCGCGGCCTTCGTGTT
CGTCCCGCGCCCAGGTCAGGTGCGCTTGCAGTAGGGGGGTTACAAGCGTC
CACGCGGGTGAGGGAAGCGAGCGGCCCCAAGAGAGCGCATGTCCCGTCCT
CGGTCCCGCGCGGCCAACCTTCTCTAAGAAGGCCCTGGTCCTCCCTTTTA
TAGTCGTAAGGAGAGGATCCAGGTGTACAATGGGGGGTGTAGCAGAGTGC
TACGTGTCTAGCGGAGGGAGAGCTAGCGCCCTAGGTACATGCCAATGTGG
CAGCCGGAGAGATCTGGGCACCCTGCTGGCGTGATGTCGTGGCTGTCGGA
GGTGCGGCGGAGCCTGGCGGAGGGACAGCTGTTGGAGCGGTCGAGTCCCT
GCTGACGTCGTCCTGCTTCCGTAAGAGAGCTGGGGGCCGTCGTCGTCATA
GAGCTTGTGGAGCGCCATCATTGCCCCTCCGGCGGAGCTGGCCGGATGGG
ACGCCGGTCTTGTTCTCCGTGTCCCGAGTCGATTCGGGGTAGGATGATGA
TGGCGCTTCCTGTTGACGTGGCGGTCTGTGCTCTAGGCAGGGCGACGTGG
GGGTTCCTCCGAAGCCGAGGTTGAGTCTGCCTTCCGTTGCCGTGGCCGAG
CCCGAGCCATGGGGTCGGGCGAGGCGGAAGTCGTTCGGCCGAGGCCAAGG
CGGAGTCCGAGCCCTGGGGTCGGGCGAGGCGGAGTTTCGTCGTCTTCCGG
GTCTTAGCCCGAGCCCGAGCCCTGGGGTCGGGCGGAGCGGAGTTCGCCGT
CTTCCGGGTCTTAGCCCGAGTCCGAGCCCTGGGGTCGGGCGGAGCGGAGT
TCGCCGTCTTTCGGGTCTTAGCCCGAGTCCGAGCCCTGGGGTCGGGCGGA
GCGGAGTTCGCCATCTTCCGAGTCTTAGCCCGAGTCCGAGCCCTGGGGTC
GGGCGGAGCGGAGTTCGCCGTCTTCCGGGTCTTAGCCCGAGTCCGAGCCC
TGGGGTCGGGCGGAGCGGAGTTCGCCGTCTTCCGGGTCTTAGCCCGAGTC
CGAGCCCTGGGGTCGGGCGGAGCGGAGTTCGCCGTCTTCCGGGTCTTAGC
CCGAGTCCGAGCCCTGGGGTCGGGCGGAGCGGAGTTCGCCGTGGCGCCTT
TGGCAAGGCCTGGCTGCCTGTCAGACTCACTCTGTCGAGTGGCACTGCAG
TCGGAGTGGCGCAGGCGGCGCTGTCCTTCTGTCAGACTGGCCAGTGGAGC
GGTGGAGTGACGGCGGTCACTTCGGCTCTGCCGGGGGCGCGTGTCAGGAT
AAAGGTGTCAGGCCACCTTTGCGTTAAATGCCCCTGCAATTTGGTCAGTC
GGTGCGGCGATTTAGTCAAGGTTGCTTCTGAGCGAAGCCAAGGCCTCGGG
CGAGCCGGTGATGTGTCCGCCATAAAAAGGGGCCTCGGGCGAGACGGAAG
TCTCTCGAGGTCGGCTGCCCTTGGCCGACGCTAGGCTCTGGTGAAGCGTG
ATCGAGTCACTCGTGTGGACTGATCCCTGACTTAATCGTACCCATCAGGC
CTTTGCAGCTTTATGCTGATGGGGGTTACCAGCTGAGAATTAGGCGTCTT
GAGGGTACCCCTAATTATGGTCCCCGACAGTAGCCCCCGAGCCTCGAAGG
GAGTGTTAGCACTCGCTTGGAGGCTTTCGTCGCACTTTTTTGCAAGGGGA
CCAGCCTTTCTCGGTTGCATTTCGTTCCGGTGGGTGCGCGCGAGCGCACC
CGCCGGGTGTAGCCCCCGAGGCCTCGGAGGAGTGGTTACACTCCTTCGAG
GTCTTAATACCTCGCGCAATGCTTCGGCTGGTCTGGTCGTTCCCTCATGC
GAACTGGCCATAGCCCGGGTGCACGGTCGGGGTCCAAGCTCTCGGGCTGG
TATGTTGACGCTGTCAACGATTTGGCCGGAGCCGGTTTTTGCGAGAGCAG
CCCCCGAGCCTCTGCACAGGGCGAGAGGGCGATCAGGGACAGACTCGACT
TTTTACATATGCCCCTACGTCGCCTTTCCGCAAGGAGGAGGGGGGAGTGC
GCCATGTCACCCTCGATGGGCACCGAACATGGTGTCTCTGGTGAGCTGCA
AGCGGGTAATCCGAGTGGACGTCCGTGCCCCGTTCGTTGGGGGTCGGCTA
GGGGCCCAGAGGCACGCCCAAAAGTACCTGCGGGTGATTTGCCGGACCCG
GTCCCCTGGCGACGGGGTCCGAGGGCTCGATGCCTCCCTCCGATGGGATT
CCGTTACAAGATCGTTCCCGCTGGTCTCGGAAATGTCCTAGGGTACCTCG
GGAGCGCAGCCCGAGCCTCGGTTATGTATCGAACGTACCCCTGGTCATCC
CTTGCTCGGTGTCTGAGGCGACTGTGAACCCTTCGGGGGCCAGCCTTCGA
ACCCCTGATCAGTAATGGGCGCGGAGCCCGAGTAGCCTGAGGCGGCCATG
GAACCCTTCGGGGGGCTGGCCTTCGAACCCCTGACCAGTAGTGGGTGTCG
GGCCCACGCGATCTGAGGCGGCTGTTGAACCCTTCGGAGGGCCAGCCTTC
GAACCCCTGATCAGTAGTGGGGGGCTCGGAGCCCGGTTCCTTCGCGGAGA
AGGATCCCTTTCGGGGTATCCCCCTTCCCCGGTCCCTGTTGCAAGAGATA
GAGAAAGAGGAAAACGGAAAAGGATACGAAATCGGACGACGTGGCGTACC
TTTTCTGACGCGGTTATTACGGCGAAGGTGAAGCGCCGCGCGCTCCTCCT
GCCAGAGGCGCCGCGTGTCCCGCCGCGGAGTTAATGCGACGGGGCGAGTG
GTTGGCGGGGCGGCCGTTGCGCGCGTGCGATCCGTTCGAGGAACGGGTCA
CGGGTGCACCGTCTCCACGCCGTGAGAGGAGGCTCTCTTGCTATCCCAGG
ATGGGACGTGAGCCTGGCTGACGACGTGACCGCTGCGCCCGCCCGCCTGC
CACCGCTATTACTGCCGGCCCACTTTCGGTTGCTTTGACCGACGCGCCAG
GCTGGCGCTGTTGGGTCGCCTCGAGTCGCGGCATTGGCTCCGCAACCGAA
GAGGCGCGATGGTGGCACAAGTGGCGGTGCGGTTGCTTGCATGCAGCAAC
TGGCGCGCCGGTTGCTCGACGCGTGGGCCTGGGTTCCCAAGCTGGCGTGT
CAGAAGTCGGAGAAGCGCGCCCATCTGGCGCGGTTGCATGCCGCCTGCAT
GGCTGCCCGCCCCTTCTGCCCGTTGGTCTGGGCGAAAATGGGGGGTCGCT
TGTAACCGCTGGACGGTCGTGCGCACCACGCGCGACGGTTTGGCTTCTTT
TGCCCTGAGCCGGCTTGCATGACATGCGGGACCCAGCCCCCGAGTCGTAG
GGGAGGGCCTTGGAGCGTGTTGGAGAAGACTCAGCCCGTGGCGCCTGGGG
GCGCACGTAGGGAGAGTTGCCTTTAAAAGGAGGGAGACTCCTTTCGGAAG
GCAACCATGTCTTCTTCCTCCCTTAAGCGTCGTGTCTTCCCATCTTCCAA
GCCCCCGGATGGGGGGTATCCGCCGCCTTTCCGCCTCCTCGTTGGAGGAA
CGCAACTCCATGGGAGTTGGTACCTTTCAGCCATCGTTCGGCTTCAAGGA
TTTTCATCACGCAGCCTGGCCGCACCCCGCCACCGGCGGTCACCCAAGAT
AGTGACCTCTAGTTCGACGGTGGGGAAAGCGGGCCAGGCCGCGGCCTCTA
CTCCTCCCTCGGCCTCAAGGATTTTCGTCATCCAGGCCAAGATGGAAGAT
GAGGCGAGTCGGGGGGCCGCCCCCGCGTGGGTCGGCTGCCCTTTTCTTCC
CCCCGCGCCCGGGGATGAAGGGCGTCCTTGAGCCCCACGGAGACTTCCTC
CAGCCATGCAGGGATAGGTAGGGCGCTAGTGGCCCTGGGTCTCCGTCTCC
CTGCCTGAATGGCCGGTTCCCGTCCTCAGCGGGGGAGAGCCCTCCTGCCG
TGACACCTGCCCCAGAGCTGCTGCCTAAGCCGCTTCGCTGTCTAGGGCAG
GGGTGGTTGTCGTCGCGGTTGGAACGGGCGGCAGCGGGCCGCTCATCGTT
CTTCTGTTACTCCGCAGGCCTTCCCCTTCGGAGTGGGGTTGTTCGTTCTT
GCGGAGGGGGGAACCGGAGTTCCGTTGGTAGTGGCATCTCGAATGTCAGT
GTTTTTTGTTCATTGCGGCTGTCGGGGCCTGAACATGTATGTAATTTCGG
CACGGAGCCGTGTTTTTTCCTCATTTTCGAGCATTAAGTCTCGCCTGTTG
ATTATCTGAACCGCTTTACCAAGCATGAGTCGCCCCGTGTCAAGGTGACG
GGTGAGGTATCCGTATCCCGGAGGCGTAGGAATCCCTCGGCCCGTTCGGC
CTTGTTGTCTGGGGTTCCTCTAGCTTAGTTAAAGAGACCCCTCGGCCGCC
CTTCGGTGGACCGAGGCCAGGGGTAGCGATATCAGTATGAACAGAGGCGG
AGTTGGTTCGAGAATGGGAACCTGGTTGGCCGGAGCCTAGTCGTGTTGTC
CGTCAGCGGAGCCGACGCCGAAGTCGATCAGTCGAGGCCTCGGGTCGGGC
TGGCGCCCTTGGAAGCCGGTTGACCGAGGCCCCAGGGGTAACCGGTCGAG
CCGCCTGCTCGGGCCGGATTCCCGGAGGAGTCCCTGGGCCGCGTCGCCGC
CCGAGGCTGGGTCGGGCTTTGCTGAAGACGTCGTCGATGCCGAGGGTGCT
ACGGCTCCCTTCAGCGTGAAGACCCGAGCCTGCAGGATCAGATCATCTTG
TAGCGTGTGCTTTCTGCGGCCGCCGAGGCCAGAAAAAACACACCCTCGCC
ACGCTTGCAAAGTTGCGCCTTTTTTCCTCTTGTTTTGAGCATCTGGACTC
TGTCGGTAACAGGGATGTTTGTGTGAGCGAGAGTTGCTTTTCGCGGAAGG
GACGAGTGAGGTATCCGTATCCCAGAGGCGTGGGAATCCCTCGGCTCGGT
CGGCCTTGCCGCTTACGCGTACTTTCACCCGTCCATGAGGCCCTGTCCCC
GACTTAGTCGAGAAAGCTTGAAGGACTGCTTCGGCAGGAGAGCTTCCGAA
CATGAAGACTTGTTCGGTCCACGGAGTCGCTTTATCCGAGCGCAAGTTAC
TTATCGTAGAAGGTGATGAGTGAGGTATCCGTATCCCGGAGGCGTAGGAG
TCCCTCGGCTCGGTCAGCCTTGGCTGCTTACGTGTACTCCGTCGTTTCCA
GGATCCGCTTTCCGAAGTAGTCAAGAAGCACGAAAGAAATCCTGCTAAAA
AGAGATCCTTTTTCGAGGAAAAATTCGACGCAGAGGGGGTCTCCCCCCTT
TTAGCCCCCGAGGGAGGGTCGGGCTTTGCCGAGGCTAGGCCGACCCTTCC
TTGACGACTAAACTTTGCGTAGGCGCGAGGTATATGAACAACTTGAAAAC
ATCTTAAGGGTAGAAGCGACGTAGTTGTTTGATGTTCCAAGCGTTGCCGT
AGATCTCGCCTTGATGGTTGGCCAGCTTGTATGTTCCGGGCTTCAGAACT
TTGGCGATGACGAATGGCCCTTCCCAGGGGGGCGTGAGCTTGTGCCTCCC
TCGGGCGTCTTGCCGCAGCCGAAGCACCAGATCGCCCACCTGGAGTTCTC
GGGACCGGACCCCTCGGGCGTGGTAGCGTCGCAGGGACTGTTGGTACCGC
GCCGAGTGTAGTAAGGCCCTGTCCCGAGCTTCCTCCAGCTGGTCCAGCGA
TTCCTCTCGGCTAGCTTGGTTGCTTTGTTCGGTGTAGGCCCTCGCCCTCG
GGGAGCCGTATTCCAGGTCAGTGGGCAAGATAGCTTCAGCCCCGTAGACC
AGGAAAAACGGCGTGAAGCCCGTGGCACGACTCGGCGTCGTCCTTAGGCT
CCAGACCACCGAGGGGAGTTCCTTCATCCATCGCTTGCCGAATTTGTTGA
GGTCGTTGTAGATCCGAGGCTTGAGCCCTTGTAGAATCATGCCGTTGGCA
CGCTCTACTTGCCCATTCGACATGGGATGAGCCACGGCGGCCCAGTCCAC
CCGGATATGGTGATCCTCGCAAAAATCCAAGAATTTTTTGCCGGTGAACT
GGGTGCCGTTGTCGGTGATGATGGAGTTCGGGACCCCGAAGCGATGGATG
ATGTTGGTGAAGAACGCCACCGCCTGCTCGGACCTGATGTTGTTCAGAGG
TCGGACCTCGATCCACTTGGAGAATTTGTCGATGGCGACCAGCAGGTGCG
TGTAGCCCCCGGGCGCCTTCTGCAAGGGACCGACGAGGTCCAGGCCCCAT
ACAGCGAAGGGCCAAGTGACGGGTATTGTCTGTAGAGCCTGAGCGGGCAG
GTGCGTCCGCTTCGCGTAGAATTGGCACCCTTCGCAGGTGCGGACAATTC
TAGTGGCGTCAGCCACCGCCGTTGGCCAGTAGAAGCCTTGCCGGAAAGCA
TTTCCGTCAAGGGCTCGGGGCGCTGCGTGGTGGCCGCAAGCCCCCGAGTG
TATTTCTTGCAGCAGTTCCCGACCTTCGGCGATGGAGAGGCATCGCTGGA
GGATGCCCGAGGGGCTGCGATGGTAGAGCTCCTCTTCGTCGCCCAGCAAG
ACGAATGACTTGGCGCGTCGCGCTACCCGCCGAGCCTCGACTTGGTCGAG
GGGTAGCTCTCCTCGACGGAGATATTGCAGGTACGGGGCCTGCCAATCTT
GATCTGGCGTGGCCCCGCTCTGCCCTTCCTCGACGTTCAGTGCCTCACCC
TCGGAGGCCGAGGGTACCTTGGGCTGTGCCGAGGGTACCTCGGGCTGTGC
CGAGGGTACCTCGGGCTGAGCCGAGGGTACCTCGGGCTCGGGCGCGTCGT
CGAGCTTGACGGAGGGTTGATGCAGATCCCGGGAGAAGACGTCCGGGGGG
ACTGTCGTTCGCCCCGAGGCTATCTTAGCCAGCTCGTCTGCGGTTTCGTT
GTAGCGCCGAGCGATGTGGTTGAGCTCGAGCCCGAAGAACTTGTCTTCCA
GGCGCCGAACCTCGTCGCAGTAGGCCTCCATCTTTGGGTCGCGGCAGTGG
GAGTTCTTCATGACTTGGTCGATGACGAGCTGCGAATCACCGCGGGCGTC
GAGGCGTCTGACCCCTAGCTCGATGGCGATCCGCAATCCGTTGACCAGAG
CTTCGTACTCGGCCACATCGTTGGACGCCGGGAAATGGAGGCGCAGCACG
TAGCGCAAGTGCTTTCCGAGGGGCGAGATGAAGAGCAGGCCTGCGCCGGC
CCCCGTCTTCATCAGCGACCCGTCGAAAAACATGGTCCAGAGCTCCGGTT
GGATCGGAGTCGTTGGCAGCTGGGTGTCGACCCATTCGGCCACGAAATCC
GCCAACACCTGGGACTTGATGGCCTTCCGAGGGGCGAACGAGATCGTTTC
GCCCATGATTTCCACCGCCCACTTTGCGATCCTGCCCGAGGCCTCTCGGC
ACTGGATGATCTCCCCCAGGGGGAAGGATGACACCACAGTTACCGGATGA
GACTCGAAGTAGTGTCACAGCTTCCGCCTTGTCAGGATCACAGCATACAG
CAGCTTTTGAACTTGCGGGTAGCGGATCTTAGTCTCGGACAGCACTTCGC
TGATGAAGTAGACCGGCCTCTGAACGGGCAATGCATGCCCTTCCTCTTGC
CTTTCGACCACAATCGCGGCGCTAACCACCTGAGTGGTCGCGGCGACGTA
GACCAAGAGGGCTTCTCCGTCCGCCGGGGGCACCAAGACAGGCGTCTTTG
TAAGGAGCGCCTTCAGGTTGCCGAGGGCTTCCTCGGCCTCAGGGGTCCAA
GCGAAACACTCGGCCTTCCTTAAGAGGCGGTACAGAGGCAGACCTCTTTC
GCCGAGGCGTGAGATGAAGCGGCTCAGGGCCGCGAGGCATCCCATGACCC
TCTGTACCCCTTTTAAGTCCTTGATGGGTCCCATGCCGGTGATGGCCGCG
ATCTTCTCCGGGTTGGCTTCGATGCCTCGCTCGGAGACGATGAACCCTAG
GAGCATGCCTCGGGGCACCCCGAAGACACACTTCTCAGGATTAAGCTTGA
CTCCTTTCGCCTTGAGACACCGGAATGTCACTTCAAGGTCGGAGAGGAGG
TCGGAAGCCTTCCTTGTCTTGACTACGATGTCATCGACGTAGGCCTCGAC
TGTGCGACCGATGTGTTCGCCGAACACATGGTTCATGCACCGCTGGTACG
TCGCGCCCGCATTCCTCAAACCGAACGGCATGGTGACATAGCAGTACATG
CCGAATGGCGTGATGAAAGAAGTCGCGAGCTGGTCGGACTCTTTCATCCG
GATCTGGTGATACCCTGAGTAGGCATCGAGGAAGGACAGGGTTTCGCACC
CAGCGGTGGAATCCACGATTTGGTCGATGCGAGGCAGAGGGTAGGGAACC
TTCGGACATGCTTTGTTGAGACCAGTGTAGTCTACACACATCCGCCATTT
CCCCCCTTTCTTCCTCACAAGCACAGGGTTGGCAAGCCATTCGGGATGGA
ATACCTCTTTGATGAACCCTGCTGCCATTAGCTTGTGGATCTCTTCGCCA
ATCACTCTGCGCTTCTCCTCGTCGAATCAGCGCAGAGGCTGCCTGACGGG
TCGGGCTCCGGCCCGAATATCCAGCGAGTGCTCGGCGACATCCCTCGGTA
TGCCGGGCCGAGGGACTCCACGCAAAGACGTCGGCGTTCGTGCGGAGAAA
GTCGACGAGCACTGCTTCCTATTTGGGGTCGAGCCCGGAACCGATCCGGA
CCTGCTTGGTGGTGTCGCCACTGGGGTCGAGAGGGGCGGCCTTGACCGTC
TCCGCTGGCTCGAAGTTGCCGGCGTGGCGCTTCACGTCTGGCACCTCCTT
GGAGAGGTTCTCCAGGTCGGCGATGAGGGCCTCGGACTCGGCGAGGGCCT
CGGCGTACTCCACGCACTCCACGTCGCATTTGAACGCGTGTTTGTACGTG
GGGCCGACGGTGATGACCCCGTTGGGGCCCGGCATCTTGAGCTTCAGGTA
GGTGTAGTTGGGGACGGCCATGAACTTCGCGTAGCATGGCCTCCCTAGCA
CGGCGTGGTAGGTTCCTCGGAACCCGACCACCTCGAACGTCAGGGTCTCC
CTTCGGAAGTTGGAGGGTGTCCCGAAGCAGACGGGGAGGTCGAGTCGCCC
GAGGGGCTGGACGCGCTTCCCAGGGATGATCCCGTGGAAGGGCGCAGCGC
CTGCTCGGACGGAGGACAGATCGACGCGCAGGAGCTTGAGGGTCTCGGCG
TAGATGATGTTGAGGCAGCTGCCCCCATCCATCAGGACCTTGGTGAGCCT
GACATCGCCGACAACGGGGTCGACGACGAGCAGGTATTTCCCCGGGCTCG
GCACATGATCGGGGTGGTCGGCCTGGTCGAAAGTGATGGGCTTGTCGGAC
CAGTCTAGGTAGACTGGCGCCGCCACCTTCACCGAGCAGACCTCCCGGCG
CTCTTGCTTGCGGTGCCGAGCCGAGGTATTCGCCGCATGCCCTCCATAGA
TCATGAAGCAGTCGCGGACCTCGGGGAATTCTCCTGCTAGGTGATCTTCG
TTCTTGTCGTCGTCGCGGGTCCTGCCACCCTCGGCGGGTGGCCCGGCCCT
ATGGAAGTGACGCCGAAGCATAACGCACTCCTCGAGGGTGTGCTTGACGG
GCCCCTGATGGTAGGGGCACGGCTCCTTGAGCATCTTGTCGAAGAGGTTT
GCACCTCCGGGGGGCTTCCGAGGGTTCCTATACTCGGCGGCGGCGACAAG
GTCCGCGTCAGCGGCGTCGCGTTTCGATTGCGACTTCTTCTTGCCTTTCT
TCTTGGCGCCGCGCGGAGCAGACGCCTCGGGAGCTTCCTCCGATGGGCGG
CCCTGGGGCTGCTTGTCCTTTCGGAAGATAGCCTCGACCGCCTCCTGGCC
AGAGGCGAACTTGGTGGCGATGTCCATCAACTCGCTCGCCCTGGTGGGGG
TTTTGCGACCCAGCTTGCTCACCAGGTCGCGGCAAGTGGTGCCGACGAGG
AACGCGCCGATGACATCCGAGTCGGTGATGTTGGGCAGCTCGGTGCGCTA
CTTCGAGAATCGCCGGATGTAGTCCCGAAGCGGCTCCCCCGGTTGTTGCC
GGCAGCTTCGAAGGTCCCAAGAATTCCCGGGGCGCACGTATGTGCCCTGG
AAATTGCCAGCGAAGGCTTGGACCAAGTCATCCCAGTTGGAGATCTGCCC
CGGAGGCAGGTGCTCCAACCAGGCGCGAGCAGTGTCGGAGAGGAACAGGG
GGAGGTTATGGATGATGAGGTTGTCGTCGTCCGTTCCACCCAGTTGGCAG
GCAAGGCGGTAGTCCGCGAGCCACAGTTCCGGTCTCGTTTCCCCCGAGTA
CTTTGTGATAGTAGTCGGGGGTCGGAACCGGGTCGGGAATGGCGCCCGTC
GGATGGCCCGACTGAAGGCCTGCGGACCGGGTGGTTCGGGCGAGGGACTC
CGATCCTCCCCGCTGTCGTAGCGCCCCCCACGCCTGGGGTGGTAGCCTCG
GCGCACCCTTTCGTCGAGGTGAGCCCGACGGTCGCGTCGATGGTGCTCGT
TGCCGAGGTGGCCCGGGGCCGCAGGCGCGGTGTTGCGCGTGCGCCCGGTG
TAGACCGAGGCTTCCCGCATGAATCGGGAAGTCGCGGCATGAGGTTCCGA
GGGATAACCTTGCCTTCGGGAGGCAGTGCTCTCGGCCCGCCGGGCCGCAG
CGCCTTCCAGGAGATTCTTGAGTTCTCCCTGGATTCGCCGACCCTCGGTG
GTTGACGGCTCCGGCATCGCGCGGATGAGCATTGCTGCGGTTGCCAGGTT
CTGACCAACCCCGCTGGATGCGGGCGGCGGCCTGATCCTAACATCGTTGG
CGACGCGGTGCTGGAGACCTTGGGGCAAGTGACGTATTTCTCCGGCCAGG
GGTTGGCCTGCCCACGCCTGTCCGACGTCCCGACGGATCGGCTCAAGCGC
TCCTGTTCCCTCGTTGAGCCTGGCCTGCGCCTCGCGGACTTGCTCGAGTT
GTGGGTCGTAACCCCCCGCCGGAGCGGGGACCACAACTAGCTCCCGTGGG
ATGTCGGCGCGAGGCACCGGCCTAGGGAGATCACCGTCCTCCGGCATGCC
AAGATGGTTGCCTTCGGAGGGATTCCCTAGCTCGATGTGGAAACATTCGC
GGCTTGGGCCGCAGCTCTCGTCGCCAAGGCTGCGGCTTCCATCGGAACAG
TCGGATAGGCAGTAGTCACATGCGGTCATGAAGTCCCGCACGGCACTGGG
GTTGCCAAGTCCGGAGAAATCCCAAGCGATGCTGGGATCGTCATCTTCCT
CGGACCCGGAGGGCCCGTAGGTCGAGACGTCCGTCAGTCGGTCCCAAGGC
GACCGCATACGGAACCTCAGTGGGGTTGCACTCGCCTCAATGAGAGCGCC
CGCCAAAACGAGGTCGTTTGGCGGGTTGAGGCCGAGTCGAAATGACGCAA
GATGGGAGTTAGTCGGTACCTTTTGTCGACGAGGAGCGACGTAGTCACAT
CGGGGACTGGTTGCACCGTCAACTCTGGTTCGAGGGCGACGTCCTGCAGG
CTTTCCGCGAGCGCGCCGGCGTCGTCTTCTTGCTCGGGGTCAGCGTGCCG
CGGGGGGACGGCGTTTGCCTCCGTCTTGAACGCGAGGTCGACGTCCGGCG
TGCCTTCCGTCGGGGCGTCGGAGGCGTCGATTCGCTCGACGGCCGACGAA
GCGCGGCCTCCCACCTGGCCTTGACGGCCCCGCCTCCTCCTCCGTTGGCG
GGGGAGAGAACGGAGCGAGCCCGAATGTTGCCCTTCCACCACGCGGGGAA
GACGTCGTCGATTCTGCCGCCGGCGGGCGGGTTGTCGGCCGCCATTGTCG
TAGTCGCGCGGTGGTGGAAGAAGTATCATGTCGTAGATGCCGTCGAAGGA
CACGAACTCAAGAGTCCCGAAACGAAGCACCGTCCCGGGCCGGAGAGGTT
GCTGGAGACTGCCCATCTGGAGCTTGACGGGGAGCTGTTCGTCAGCACGC
AGCAGGCCCCTACCTGGCGCGCCAATTGTCGGCGTTTCGAGACAGGGGGG
TCCCTAAGCCGACGAGTGAGTGTGCTGCGTGCCCCAGCCCAGATGGGTCG
AGCGCGTGGGCGAGCGCGAAGGGGGGAGAGGCGAGGTGGCCGGAGTCGAG
CGTGAGAGAGGTGGAAGTCCCGCGGCCTTCGTGTTCGTCCCGCGCCCAGG
TCAGGTGCGCTTGCAGTAGGGGGGTTACAAGCGTCCACGCGGGTGAGGGA
AGCGAGCGGCCCCAAGAGAGCGCCTGTCCCGTCCTCGGTCCCGCGCGGCC
AACCTTCTCTAAGAAGGCCCTGGTCCTCCCTTTTATAGTCGTAAGGAGAG
GATCCAGGTGTACAATGGGGGGTGTAGCAGAGTGCTACGTGTCTAGCGGA
GGGAGAGCTAGCGCCCTAGGTACATGCCAATGTGGCAGCCGGAGAGATCT
GGGCACCCTGCTGGCGTGATGTCGTGGCTGTCGGAGGTGCGGCGGAGCCT
GGCGGAGGGACAGCTGTTGGAGCGGTCGAGTCCCTGCTGACGTCGTCCTG
CTTCCGTAAGAGAGCTGGGGGCCGCCGTCGTCATAGAGCTTGTGGAGCGC
CATCATTGCCCCTCTGGCGGAGCTGGCCGGATGGGACGCCGGTCTTGTTC
TCCGTGTCCCGAGTCGATTCGGGGTAGGATGATGATGGCGCTTCCTGTTG
ACGTGGCGGTCTGTGCTCTAGGCAGGGCGACGTGGGGGTTCCTCCGAAGC
CGAGGTTGAGTCTGCCTTCCGTTGCCGTGGCCGAGCCCGAGCCATGGGGT
CGGGCGAGGCGGAAGTCGTTCGGCCGAGGCCAGGGCGGAGTCCGAGCCCT
GGGGTCGGGCGAGGCGGAGTTTCGTCGTCTTCCGGGTCTTAGCCCGAGCC
CGAGCCCTGGGGTCGGGCGGAGCGGAGTTCGCCGTCTTTCGGGTCTTAGC
CCGAGTCCGAGCCCTAGGGTCGGGCGGAGCGGAGTTCGCCGTCTTCCGGG
TCTTAGCCCGAGTCCGAGCCCTGGGGTCGGGCGGAGCGGAGTTCGCCGTC
TTCCGGGTCTTAGCCCGAGTCCGAGCCCTGGGGTCGGGCGGAGCGGAGTT
CGCCGTCTTCCGGGTCTTAGCCCGAGTCCGAGCCCTGGGGTCGGGCGGAG
CGGAGTTCGCCGTCTTCCGGGTCTTAGCCCGAGTCCGAGCCCTAGGGTCG
GGCGGAGCGGAGTTCGCTGTCTTCCGGGTCTTAGCCCGAGTCCGAGCCCT
GGGGTCGGGCGGAGCGGAGTTCGCCGTGGCGCCTTTGGCAAGGCCTGGCT
GCCTGTCAGACTCACTCTGTCGAGTGGCACTGCAGTCGGAGTGGCGCAGG
TGGCGCTGTCCTTCTGTCAGACTGGCCAGTGGAGCGGTGGAGTGACGGCG
GTCACTTCGGCTCTGCCGGGGGCGCGTGTCAGGATAAAGGTGTCAGGCCA
CCTTTGCGTTAAATGCCCCTGCAATTTGGTCAGTCGGTGCGGCGATTTAG
TCAAGATTGCTTCTGAGCGAAGCCAAGGCCTCGGGCGAGCCGGTGATGTG
TCCGCCATAAAAAGGGGGCCTCGGGCGAGACGGAAGTCTCTCGAGGTCGG
CTGCCCTTGGCCGAGGCTAGGCTCGGGTGAAGCGTGATCGAGTCACTCGT
GTGGACTGATCCCTGACTTAATCGTACCCATCAGGCCTTTGCAGCTTTAT
GCTGATGGGGGTTACCAGCTGAGAATTAGGCGTCTTGAGGGTACCCCTAA
TTATGGTCCCCGACATGTCCCGACAATGATAGTGACCAGGAACACGGGAG
CAAGAGGGAAAAGAAGAAGCATTACAAGAAGGCCAAGGGCGAGGCACATA
TCGGAAAGGAGTGGGATTCGGATTGCTCCTCCTCCGACTCCGACAATGAA
GGACTCGCCGCCACTGCCTTCAACAAGTCATCCCTCTTCCCCAACGAGCG
TCACACATGTCTTATGGCAAGGGAGAAGAAGGTTTATGCATCCGGGGGTT
CAAGCTGGATTATTGATAGCGGATGCACAAACCATATGACGGGAGAGAAG
AAGATGTTCACCTCCTACGTCAAGAATAAGGATTCCCAAGATTCAATTAT
ATTCGGTGATGGGAATCAAGGCAAGGTAAAAGGGTTAGGCAAAATTGCAA
TTTCTAATGAGCACTCTATCTCTAATGTGTTTTTAGTAGAGTCTCTTGGA
TATAATTTGCTATCTGTTAGTCAATTATGCAACATGGGGTATAACTGTCT
ATTTACAAATGTAGATGTGTCTGTCTTTAGAAGAAGTGATGGTTCACTAG
CTTTTAAGGGTGTACTAGACGGCAAACTTTATTTAGTTGATTTTGCAAAA
GAAGAGGCCAGTCTAGATGCATGCTTAATAGCTAAGACTAGCATGGGCTG
GCTGTGGCATCGCCGCTTAGCACATGTGGGGATGAAGAACCTTCACAAGC
TTCTAAAGGGAGAACATGTGATAGGGTTGACTAACGTGCAATTCGAAAAA
GATAGACCTTGTGCAGCTTGTCAAGCAGGTAAACAAGTGGGAGGAGCGCA
TCACAGCAAGAATGTGATGACCACTTCAAGACCCCTGGAGCTACTGCATA
TGGACCTCTTCGGACCTGTCGCCTATCTGAGCATAGGAGGGAGTAAGTAT
GGTCTAGTTATTGTTGATGACTTTTCCCGCTTCACTTGGGTGTTCTTTTT
GCAGGATAAGTCTGAAACCCAAGGGACCCTCAAGCGCTTCCTCAGGAGAG
CTCAAAATGAGTTTGAGCTCAAGGTGAAGAAGATAAGGAGCGACAACGGG
TCCGAGTTCAAGAACCTTCAAGTGGAGGAGTTCCTTGAAGAGGAAGGGAT
CAAGCACGAGTTCTCCGCTCCCTACACACCATAGCAAAATGGTGTGGTAG
AGAGGAAGAACAGGACACTCATCGATATGGCGAGGACGATGCTAGAAGAG
TTCAAGACCTCCGAGTGCTTTTGGACGGAAGCCGTGAACACGGCTTGCCA
CGCCATCAACAGGGTCTACCTTCATCGCCTCCTCAAGAAGACGTCGTATG
AGCTACTAACCGGTAACAAACCCAATGTATCTTACTTTCGTGTATTTGGG
AGTAAGTGCTACATTCTAGTGAAGAAGGGTAGAAATTCTAAGTTTGCTCC
CAAAGCTGTAGAAGGGTTTTTGTTAGGTTATGACTCAAATACAAAGGCGT
ATAGAGTCTTCAACAAATCATCGGGTTTGGTTGAAGTCTCTAGCGACGTT
GTATTTGATGAGACTAATGGCTCTCCAAGAGAGCAAGTTGTTGATCTTGA
TGATGTAGATGAAGAAGGTGTTCCAACGGCCGCTATGCGCACCATGGCGA
TTGGTGATGTGCGACCACAGGAACACTTGGAGCAAGATCAACCTTCTTCC
TCACCCATGGTGCATCCCCCAACCCAAGATGACGAACAGGTACCTCAAGT
GGAGGCGCATGATCAAGGGGGAGCACAAGATGATCAAGTAATGGAGGAAG
AAGCGCAACCAGCACCTCCAACCCAAGTTCGAGCGATGATTCAAAGGGAT
CATCCCATCGACCAAATTCTGGGTGACATTAGCAAGGGAGTAACTACTCG
GTCTCGATTAGTTAATTTTTGTGAAAATTACTCTTTTGTCTCTTCTATTG
AGCCTTTCAGGGTAGAAGAGGCCTTGCTAGATCCGGACTGGGTGTTGGCC
ATGCAGGAGGAACTCAACAACTTCAAGCGCAATGAAGTTTGGACACTGGT
GCCTCGTCCCAAGCAAAATGTTGTGGGAACCAAGTGGGTGTTCCGCAACA
AACAGGACGAGCACGGGGTGGTGACAAGGAACAAGGCTCGAGGCAAAAGG
TTATGCCCAAGTCGCAGGTTTGGACTTTGAGGAGACATTTGCTCCTGTGG
CTAGGCTAGAATCAATTCGTATCTTGCTAGCATATGCCGCTCACCATTCT
TTCAGGTTGTACCAAATGGATGTGAAGAGCGCTTTCCTCAACGGGCCAAT
CAAGGAGGAGGTGTACGTGGAGCAACCCCCTGGCTTCGAGGATGAACGGT
ACCCCGACCATGTGTGTAAGCTCTCTAAGGCGCTCTATGGACTTAAGCAA
GCCCCAAGAGCATGGTATGAATGCCTCAGAGACTTTCTAATTGTTAATGC
TTTCAAGGTTGGGAAAGCCGATCCAACTCTTTTTACAAAGACATGTGATG
ATGATTTGTTTGTGTGCCAAATTTATGTCGATGACATAATATTTGGTTCT
ACTAACCAAAAGTCTTGTGAAGAGTTTAGCAGGGTGATGACGCAGAAATT
CGAGATGTCGATGATGGGCGAGTTGAACTACTTCCTTGGGTTCCAAGTGA
AGCAACTCAAGGACGGCACCTTCATCTCCCAAACAAAGTACACGCAAGAT
CTGCTAAAGCGGTTTGGGATGAAGGACGCCAAGCCCGCAAAGACTCCGAT
GGGAACCGACGGACACACCGACCTCAACAAAGGAGGTAAGTCCGTTGATC
AAAAAGCATACCGGTCCATGATAGGTTCTTTGCTTTATTTATGTGCTAGT
AGACCGGATATTATGCTTAGTGTATGCATGTGTGCTAGATTTCAATCTGA
TCCTAAGGAGTGTCACTTAGTGGCGGTGAAGCGAATTCTGAGATATTTAG
TTGCTACGCCTTGCTTCGGGCTCTGGTATCCAAAGGGGTCTACCTTTGAC
TTGATTGGATACTCAGACTCCGACTATGCTGGATGTAAGGTCGATAGGAA
GAGCACATCGGGGACGTGCCAATTCTTAGGAAGGTCCCTGGTGTCATGGA
ACTCTAAGAAACAAACTTCTGTTGCCCTATCCACCGCTGAGGCCGAGTAT
GTTGCCGCAGGACAGTGTTGCGCGCAACTACTTTGGATGAGGCAAACCCT
GAGGGACTTTGGCTACAATCTGAGCAAAGTCCCACTCCTATGTGATAATG
AGAGTGCTATCCGCATGGCGGAAAATCCTGTTGAGCACAGCCGCACAAAG
CACATAGACATCCGGCATCACTTTCTGAGAGACCACCAGCAAAAGGGAGA
TATCGAAGTGTTTCATGTTAGCACCGAGAACCAGCTAGCCGATATCTTTA
CCAAGCCTCTAGATGAGAAGACCTTTTGCAGGCTGCGTAGTGAGCTAAAT
GTCTTAGATTCGCGGAACTTGGATTGAATTGTAGCATACATGTGTTTATG
CCTTTGATCATGTTCATTCTGCATTTTGTTGCTTGTTGTGGTGCTCAAGT
TGTACAAACCCTCCCCGGACCTCACAAGTCCGTTGCAAAGTGATGCACAT
GTTTAGGGGGAGATGCGTTACAACTTGACCCTTTGAGACTAACCATATGC
TTGAGTTTGCTTGATTTAGTCTCAAAGGAGAATTGAAAAGGAAAAGGTGG
ACTTGGACCATGAAAGACTTCCACTGCACTCCGATGAGAGGGTAACTAAT
TCCAAGTTCATCTCATGAACTCTTATTGCCATTTGCTCTTAATTGAAGAT
TTTGGTGAGGCAATGGGATTAAAGGGCCAAAGTTGATTCCGTTTTGGTGC
TTGATGCCAAAGGGGGAGAAAATAAAGGCCAAAGCAATAAATGGATCAGC
TACCACTTGAGAGATTTTGAAAATAGTAGAATAGAGCTTTCGGTTTGTTC
AAAACTCTTGCATTGTCTCTTTCGTCAAAAGTTGGCTTCTTGTGGGGAGA
AGTAGTGATTATGGGAAAAAGGGGGAGTTTTTGAAATCTTTGATCAATCT
CTTTTGGAATAACTCTCTTTATACTTCAACATGTGTGTTTGACTTAGAGA
TAGAGATTTAAGTTTGACTTGCAAAAACAAACCAAGTGGTGGCAAAGGAT
GATCCATATATGCCAAAATTAAATCAAAATGAATCTGAGTTTTATTTGAA
ATGATTTTGCACTTGTTCTAGTTGCTTTATGTTGTGTTGGCATAAATCAC
CAAAAAGGGGGAGATTGAAAGGGAAATGTGCCCTTGGGCCATTTCTAAGT
ATTTTGGTGATTGAGTGCAAACACAAGTGCTTAAATGTGAATCTATGCCC
ATGGATGAACAAAGTGCAAATCACAAGTAAAGGTATGTTTCTAAGCCTTA
GTACATTGATTTTGTGTACTAATATACTTGTCTAAATGTTAGAAACAGAG
AGAAGAAGAAAAGAAAAGAGATGGAAAAAGACTTGGCTGTGTACAGCCAA
GACTCAGCTCGGTCTGGCACACCGGACTGTCCGGTGGTGCACCGGACAGT
GTCCGGTGCGCCAGGCTGACTCGGCCTGAGGACGCCGCTCTCGGGAATTT
GCCGACGGCGTACGGCTAAAATTCACCGGACTGTCCGGTGTGCACCGGAC
TGTCCGGTGGGCCAACGGTCGGCCGCGCGATCTGCGCGAGACACGTGGCC
GAGCCAACGGTCGGAAGGGGGCACCGGACATGTCCGGTGCGCCAACGGCT
CCCAAATCTGCAACGGTCGGCAGCGCTGTTTAAGGAAAGAAATCGGGCAC
CGGACAGTGTCCGGTGTGCACCGGACTGTCCGGTGCACCCGACGACAGAA
GGCAAAGATGGCCTTCCAGATTTGCTCTCAACGGCTCCTAGCTGTCTTGG
GGCTATAAATGGGACCCCTAGGCGCATGGAGGAGCACACCAAGCATTCCT
ACAACATTCCTAAGCACCAAGACATCGATCTCGCGCATTCGTTTCATTGT
CATAGCATATAGAGCTCTTGTGGAGTTGTGAACTCTTTGAGTTGTGTTGC
GAGCTCTTGTTGCTACTTGTGTGCGTGTTGTTGCTCTGATCTTTTGAAGT
CTTGTGTGCGTTGCTCATTCCACCCTTGCTCTGTGTTTCTTTGTGAACTT
CAATTGTAAGGGCGAGAGGCTCCAAGTTGTGGAGATTCCTCGCGAACGGG
ATTGAGAAAAAGCAAGCAAAACACCGTGGTATTCAAGTGGGTCTTTGGAC
CGCTTGAGAAGGGTTGATTGCAACCCTCGTCCGTTGGGACGCCACAACGT
GGAGTAGGCAAGCGTTGGTCTTGGCCGAACCACGGGATAATCCACTGTGT
CATCTCTGTGATTGATCTCTTGTGGTATTGCGTTGTTGAGACTCCTTTAT
AGTCACTTGGCAATTATTGTGCTAACACTTAACAAGTTTTTGTGGCTATA
AGTTTAAGTTTCACAGGATCACCTATTCACCCCCCCTCTAGGTGCTCTCA
ATGACGGGGAGGGCAACCTATTGGACGAGAAGCCCATAGATGCTATCGAA
GTGGAAAAAAGAAAAAAGATAGCAGTGGTAAGAAACAAGGTAGAAGAATT
GATTCAAAGAGCAAAGAGTTCAAATGATGCCATGGATTTATTAGTTTCAA
GTGTGCTAAACATAGATGGTTCTTTGGGCAATATTGTACCTAGCACAGTG
ACACCTGCACAAGAAGAATATGAGAATTTTGTTGGATGCAAAATTCCAAA
AGAAATACATATACATCCGCCAAATGATGTTCGATCGAAGGGAAGGAGTA
AAAGAATCAAGAGGGCTAAAGAACTACCGAAGCCTCACAAAGGAAAGAAT
GCGAAGAATTTGATGAAAGAACCACTTCAATAGTTTAATTTGGTGCTGTT
ATGCTCTGCTAGTTTGTACTCTGTTCTGGATGTAAGCTGAATCATAGCTT
CTAAATTTTAGCTGTACTCTGCTCTGAATTTTAGGTGAAAAATTTACGGT
GGCATTTGGTTCACTGTTTCATTTGGTATATGCTGCCAGACTTGATGTGC
TGAAATGGGGATGCATCTTTATTTTTTATTCTTTTAGTTTTCCTCAAGTT
GGCTTAACGTATGAGCAACAGAGTATAGTGGAATATATCATCTCACTATT
AGGGAATGTACAGATATCTACATTGATTCTTGAATGTCTGACCCTTTTGC
TGCATGCTAGGCATTCAACGTTCTGCAAAGACATGGTGTTAATGTCCAGA
TGATCTGACAAAGGGGCGTCCAATGTGTGGACTCCCTCACACAAAACATA
AAAACAAGTTTTTTATGCGATTTTCAGAGGGTGCAGTATACTGATTCTGT
ATTCATGCTGAATATTTCCTTGTAGCCAATGACAGTGAGGCAAAATAGCA
TGTACAAGCCCTCCATTCAGCGTTCTTTGAGAATGTCTTCTTGTCGGAGG
TGATGCGCCTGGCTTCCTCTGGACGATGGTGACGGCTGTGGGGATTCGGC
GTTCAGCGAGGGTGGTGGCAGAGGCTGACGAGGACGGAGGCGGCGGCTGG
GCCGGCGTCCACGCTGCTAGTAGGGTCGTCTACCCGTCGCGCGTCCATGG
CGTTAAGAAGCTCCATCAAGCCACCACGGTTAGGGCATGCCGGTGGCGGC
GGCGCCATGTTGCAGTGTCCTCGGGCCCGGCGATGAGCAGGTGGCGGCGA
CAGGTGTAGGCTCTAGCGGCGACGAGAACAGCGTTCGGCGAGGGCAGCTG
CAGACTGGAACGATGTCGGCGTCGACTCCAATGGTGGCTTCGTGGTCCTT
CTACGAGAAGCCAATGAGTCTGGTCTGTTTGCCGTTTGGGGAAGAAGGAG
AGCGTGGGGTTTTTGCAAGAAACAATCCACATCACATGACAGGCTGCGGG
GGGTTAAGTGTTAAAGTAGCGGTGACCATCGGATCGTGGTTGGAGGGACA
GGATGGGAGATGTGCATATGTGCACAGCCGTAGGCATGTGCATAAGATAC
GCTGCC
>CM-Zm248
GGAAAAAAATTGCCTACCGCCGGCTGTAGGAAAACATATCTGCAGCTGCC
TTTAGATCAACGACACGTGTCCGTCCACAAATCTTAAAGAAACAGAACTG
GCTCGGCTTACGGACTTCTCCGGCTCCTTTATTTTCTCAACTGAAGTCAT
CTTTATCTCGGCTGTAACTAACAATTAGTTCCTTCGGCTCAGCTAACAGA
TGCCGGTTCTTTTTTCTCAACTGCATTATAAATAACAGACTTCCTCACGA
AGTGCCGCCGCCGTCTCACTGCCGATCATTGCCTCTCCTGCGTCGCTTTG
CAACGTCCACCTCTTCCCCGACCGAGACAAAGGTGTTCTTCCCTGGCTGA
CATATAGAAGTTTTAAGTATATTTTAGTGCAATCGTCCAGCACCATGAAT
AAATCTCATCGTCTAGTACCCATCATATAGTAACTAGCGATCACCATGGC
AGGGACATGGCAGGACAAGAGGACATGGCAAGACAACTCAGCCTCCTATG
TGCACATGAAAACACCGCAACAGTTGGGGATTATGAAGCCAATGATCAGC
AGGTACAATCTCTTTTGCTCCCCTTTGTATCTGAAGACTTTGCAAATTTG
GGTGATCAGAGAGCCGATGGCCAACATAAAACACATGTATAATCACCTAT
TTCTTTGATGCCTTTTTTGTTCATCTATGGTCTGATCATTTTTTTATATG
TGCACATTTGTAACACTTGTACACAAAAACAGACACCCCACATAGCATTG
TTGGCTATTAGTGAAAATAGTCAAGGCGATGACAACACAATTCCTAAATC
AAAGCATGGACCAACTGTGAAAGTTCCTGAAGTTGGAATGTCTTTTGAGT
CCGGAGAAAATGCATATGAGATGTACAACACATATGCCGGTAAGATTGGG
TTTAGCATAAGAAAAAGTGACACAAAGCGTAGAGTGGATAAAACAATGTC
ATCAAAATTGATAGTTTGCAGCAAACAAGGGCATGGAGATGTTGGTTCAT
CACATGGTAGTACAAGAACAGGTTGCAATGCTCGTATTCTGTTTAGTATC
AGCAGAGAGGGGATTTGGACAGTGCAACAAGCTGAACTTGAACATAATCA
TTACCTGGCTAGTCCAAGTAAGACGCACATGTTGAGATCCCAGCGACATG
TTATAGAAGCAGACAGAAAACTCATTAGTCAAATACGAGAAGCCGGGATG
AAACCGTCACAAGTGTATGAGTTCATGAAACAATTTTATGGTCGCCCTGA
AAATGTTCCATTCCTAAAGATTGATTGTTGTAATGAAATTGGTCGCGAGC
GGAAGAAGTATTTAGAATGCAATGATGCACAAACATTGTTGGAGTACCTA
AAGAACAAGCAGATAGAAGATCCCACATTTTTTTATGCCATTGAGATAAA
CAAAGAAAATGGTCGGATAACTAATTTCTTTTGGGCTGATGGTCAGTCTA
TCATGGATTACAAATGCTTTGGTGATGCTGTGTCATTTGACACCACATTT
CAAACAAACAAATTTGAAATGCCTTTTGCTCCACTTCTTGGAACCAACCA
CCACAAGCAAACAATCATTTTTGGTGCAGCGCCTAATATTTAATGAAACT
ATTCCCTCATTTATTTGGCTCTTTCAAACTTTTTTGACAGCAATGTCAGA
AAAGCACCCAAGCACTATTTTCACAGATCAAGATGCAGCCATGGCAGGAG
CAATTGCTTATGTGTTCCCAAATACAAGTCATCGTCTTTGTTTGTGGCAT
ATTTATCTTAATGCTGCAAAACATCTTAGTCATGTAATTCATAAGTACCC
TAAGAAGTTTTTACCTGCTTTTAAAAGTTGTGTCTATGAAGATAGGTCAG
AGGAGTGTTTCAAAAAAAAGTGGAACGAACTGTTGACTGAATATAGCCTA
GAAGAGAATTCATGGATGCTAAATCTATATGATTTAAGAGAAAAGTGGGC
TGCAGTTTATCGTGACTCTTTTACTGCTGATATGACAACAACCCAAAGGA
GTGAAGGTATGAACAATGTCTTTAAGAAAAGATTCCGTAGGAAACTTGGT
CTTTCCGAACTCATTATGGAGTGTGAAAAGGTTTCTGCTTCTCTTCGTGA
AAATGAGTTGTATGAAGATTTTAAATCACGTATGAAGAATCCAGTTAATT
ACATACCAAATCTTCCTTTGTTGAAGACTGCTGCTGAATCTTATACAAAG
AGAATGTATAAAGAGTTCGAGGAAGAATTTAAAAACCAGTTTTCATTTTC
CTGCAAATTAGTACAGACTGAGGGGTCAATATCAAGATTTATGGTTACAC
ATATGAACTCAAATTATGGAGCAATAGTTGTATTCAACATTGCAGATATG
ACTATTACATGTTCTTGCAGGAAGTTTGAATCCATAGGTATGTATCCACA
ATTTGAATTACAACTTTTCTTCCAATACAAGTTGCTTAACGCTAGCTTTT
ATATCTTGTAGGTATATTATGCAGACATGCATTGAAAGTATTCAATATAA
ATGATGTGTTCATGTTACCATCTCATTATGTACTGAACAGGTGGACTAAG
TATGCAAAAAGAGGTTTTTATATTGAAAAAAAAGGAAATGAAAAGGAAAA
CTTGAAAGCACATGCTGCACGGTTGTCTCGTATGGCAACATCCCTTGCAT
TGAAGTGTTCAGTGTCAAAACCACTTCTTGATGATTTGGAGAGAGCCTTA
CAGAAGTTGGAATTGGAGGCTGATCATTCACTAAGCAAGATGGAAGAAAC
TAAGTTTCCTGTAATCTCAAATGACTGCAATATCGATACTGTAAATAGTA
AAATATCATTTAGAGTTCCTCCGGTGATGCAAGGTGCAAAAAGTAAACGA
GCAAAGAATGCAGTTGAAAAGAATACAGGGAAGAAAAGGAAAAGTTCTTT
TGATAAAGGTTCTTATCCTCCCCATATCATTTCTTTCAATCATAGAGCAA
GTGTTGTTGGTAATATTTGTACTCCATACATTACACAGGAAAAAGTTCAA
GAAACATAGACCAAAATACAGAACATGATCATGATCCAACATATTTGACT
GTAAGGCATACTAAACTATACTATTGTCCTCTTTTATTAATTCTTTTATC
TAAATATTCTCTAAAAATGTTTATTGTTTACACAGAAATCTTTTGATGAA
AGCATTGGTGCTAATATGACATTACACAATGTTGTAACCAATGATATGTG
TGCGGATCTTCCAGCCATGGTTACTCCATTGATGCTAGGAGGATATACAA
GCCTTTTACTTGGAGTTGATCAAGAAGCATCAGCTGCTCGAAAATTACAT
TTTGATGAAGCACATAATCACACCACATAAGCAGAAGGCACTCTTATATA
AACTTCGATCTGACTGGAGGTGTAATAGTCCATTTGCATTGTTCTGGTGA
AAATAGAAATCAGAACTGTTCATTATAATCACTAGTATAGAAGAACACAC
ATGAACATACCAATAAACTCTGATCTGTACTAGTATACATATAACACATG
GTTATCTTTCATTCTCTTCCAGCTTGAAAATCTCATGGGATGTTTTCTTC
ATTGTGTAGAAAATTTGAACTCAATCATTTGCTGCCAGGACTGATAGTTT
CAATAATTTGTTGCCCTGGTCTTGACAGCAGTGTGCATCAGTGCATGACG
CTGTGTGGTGCAGCGGCAGCCAAAACCTCCAGCGATTTCCAAATCCTAGC
AGCAAAAATGCAAAATGATTAAATGAACTAGGCTTGCAAGTCTATAACGC
CCATCCCAAATCCAACGAGTTCAGAAAATTTATAAAACTCCAACGCAATG
CTTAAACAAAGCAGGTTAAGTCTAACTTTAATTCACTCCACCGAAGAGGA
GCAAACACTGCCTTCAAGCAGGTGTATCAGTCGTTTTCTCGTGGCATCAC
CATCGACCATCAAGCTCCAGCAAGCAAACTAAATCCCTCTCGAGCATTTG
ATCAAAAACCTCACGCGCATGGTGCACACCGGCACCGCTTGAGCTGAGCG
CGGAGAGGAGAAAAAAAAAAGGAGCCGACGAGCCATCTGTAAGTAAGCCA
GAGCAAAAGGAGCTATTACAGATGAGAAAAGAAAGGAGCCAGAGGAGTCC
GCAAGCCAAGCCAGTTCTTTTCTTTAAGATTTGTGGACGGACACGTGTCG
TTGATCTAAAGGCAGCTGCAGATATGTTTTCCTACAGCCGGCGGTAGGCA
ATTTTTTTCC
>CM-Zm274
GGAAACGAATCACGTGAGACCCAGGTCCTTTGTTAATCTGTAAGACCTGA
TCTGTCTTTGCGCCACGTGGTACTCCGAATCTCAAAGCCACAACTCACCG
TAACATTTTATGGGCCTTGGGCCATATCCTATCGGTAAAACACAAGCAGG
AATTCCAACCGACGCCATCTAGGTAACGAGCAAAGCCTTGTCTTGCCTAG
CGCCGCCTGTAAGCCGGAAAGGCTGATCATCTAGACGGCAAATCATCCCG
ACGGCAGCAACTGGTTGCACTCACGAGGACGGATTGACATCGGCAGTCTA
ATCACTCCGGCGACAGAGCTGATGGTACTTTAGAGATGGAGGTCAGTGAT
GTTTTTCTATGTTGTACAACAGAGTAATAAGATTAGTAAAAGGAAGATAT
ATTTAGTTTGGTCTTTGCTGCTTTAGAATTGCTCTTTAGACCTGACAAAC
TACTTAATTTCGTGTTAATATTCATTGTAGGGCAATCATCAAAATTTATC
CTTAGAACAAGTACCACAGGTTGGCTTAACCTTTGAATCTGAAGATGCTG
CATACAATTTCTATAACTCATATGCAAGAAAGATTGGATTTAGTATCAGA
AAGTGTCATGTTAAGTACAGAGCTGATGGTACTTTAGCTTCCAAGTACAT
GGTTTGCAGTAACGAAGGTCACAAGAATAGTAATCCGACACAACCGCCTA
AGAAAGAACGTGCTTCAACAAGGTCAGAATGCAAGGCTCGTGTTCAGTTT
TATATTTCCCGTGAAGGTATTTGGAAGATGCAAAAAGTTGAATTGGCACA
TACTCACCCTTTCACAAGTCCTGACAAGACTCATATGCTTAGATCACAGC
GACGTTTGCTACCGGCTGATGAACATATCATTAGCAAAATGAGAGAAGCA
GGGGTTAAGTCAACAGAAATATTTGAATTTTTTCAGGTGTGGTCTGGTGG
AGCTGAAAATGTGCAGTTCTTGCAGATGGATTGCAACAACTTTATTAGTC
GTGAGCGTAAAAAGTATTTGGAAACACAAGATGCAAAAACTTTGTTGGAA
TACTTAGAAAACAAACAAGCAGAAGACCCGTCTTTCTTTTATTCTGTGGA
GCTAGATCCAGATAATGGCGGTCAAATTTGTAATTTCTTTTGGACAGATG
GCCAGGCCATTGCAGATTATGCTTGCTTCGGTGATGTCATTTGTTTTGAC
ACCACGTTTCAAACAAATAAGTCTGAAATGCCATTTGCCCCTATTATTGG
AACAAATCATCACAGACAAACTATTGTTTTTGGAGCTGCACTATTGTTCA
ATGAAAGTTCGGAATCATTTGCTTGGCTGTTTAAAGCCTTTTTGAAAGCA
ATGTCTGGGAAAAAACCTAAAACAATTTTTACAGATCAATGTGCTGCAAT
AGCGAAGGCAATTATGATGGTATTCCCAAGCTCGTGTCATCGTCTCTGCA
TATGGCATATATACCAAAATGCCGGTAAGCATCTAAGCCATGTGATTGCC
AATAATCAAGAATTTTTGAAGGATTTCAAAAATTGTGTGTATGAAGAAAA
GTCAGTGGAACACTTCAACTTGAGATGGCAAGAGTTGATAGCTACTTACA
GCTTACAGGACAATGCTTGGATACAAAACCTGTATGATTTACGTGAACAG
TGGGCCACGATATATAGACATGATTCATTTTGTGCTGATATGACATCAAC
TCAAAGGAGTGAAGGTATGAATAATGTATTTAAGAAAACATTTCGCAGGA
AACTTTCAATTTCAGAAATCTTGGTAGAATATGACAAGTGCATTGCACGT
CTTCGGCGGAATGAATTGTATGAAGACCATAAATCACGCAACTCAGAACC
AATTCTTTGTATCACTTCCTTGCCATTGTTGAAGACAGCCGCTAAATCAT
ATACAAGAAACATGTTTTCTGCTTTCCAAGATGAATTTCAGAAACAGTTT
ACTCTCTCATCCACATTGATAAACTGTGAGGGGACAATCAGCTTATACAA
AGTGGTGGCTATGGGTAACAGTGAGAATGAAGCCAGAGTCATCTTTAATT
CAGATGATTTGAATATATCATGTTCTTGCAAGAAGTACATCAGTCTTGGT
ATGTATATTTTCTCGAGTGCTCTACTGTACAGTATTTAAAACATTTATTT
TTTTATCTCTAATAAATATAAATTATACAGGTATATTATGCAAGCACATC
CTACGAGTATTCAACCAAAATGATATTGTTGATTTACCCCCTCAGTACAT
ATTAAATAGGTGGACAAAGTATGCAAAAAGAGGCGTATATGGATGCAGGA
CACAAAACCAGAGTGGGAACTTGGCATCACAAAGTACAAATCTTTGTCGA
AAAATGATATCCGTCACATTGAAATGTGCAGTTTCGGAAGAAGTTATGCA
GCACTTGGAAAATGGTTTTGACTAGTTGACTCTGGAAGTTGAAAATTTAC
TAAGCAATATAACACTGGTTGAAAATAAATCTCCGGAATGTTTTCTTGAA
TGCACTGAAGAAGTTGCAAAAGAGCGTATCTCATTCAAAGCTCCTCCACA
TAAAAAAGGTGCACTAGAAAAAAGATCAAGAAGTGTCCTTGAGAGAAGAA
AGAAAAATCATCGTACTAAGACAGCAAGGAAAGGTATTTGTACTAATTCA
ATATGTTTTTTCTTTCTTATACTAACATCCAAAAGATATTTTATACTGTC
ATATCTTTCCGCAGGAGCAGAATCAAAGCAATCATCAGATGCAAGACTAT
CTAAAGTTTCACAGATAATTGTAAGATAATCAAGAAATTTGAGTCAATTG
TCCCATCTACTATTTATTTGAGTACTCAGATAACTTTGATTTTTTGTGTA
GGAACAAGAGACAAATGTCACTTCTACTGACACTACTGTTTTACCAATGA
CAAATATTAACTTGCCATTTGGAGAGAATCGAGAGATGCCCATGTTCTTC
CCACCCATCCAAGGAGAATTTACAAATCTGTTACTTGGAACTCACTTTGA
AGTTGCTACCACAACTTCTCGCCGTTTAGAGTTTGATGAAGACTTCCCTA
CCAAATCAACTACTTAGTGACATTAAAGTTTGCTATGGTGTATTAAAATA
TATGGTACCATTAGATTATGAATGTTTAAGTACTCTCATGGTTAAGTACA
CTTTATTTTTCTGGCTACATCATGGATTGACGAATGCTCGGCGTTTACAT
CAGGAACGTTTAAGCTACTCTGTTCAGCAGCTTCACGGTAAAAAAGCAAG
TCGCCTGGGCTCCAGTCTTGAGAAGCGAATACGACCAAATATTGTATAGG
CTAAGAATGTAGCACAGGCACAGGCTGCACAGCCCAGAAAATGTTACGGT
GAGTTGTGGCTTTTGAGATTCGGAGTACCACGTGGCGCAAAGACAAGTCG
GGTCCTACGGATTAATAAAGGACCTGGGTCTCACGTGATTCGTTTCC
>CM-Zm275
GGATCCAGATTCAGTAACTTTGCTGAGCAAAGTTACAACGTAACTTTGCT
TCAGTCTCCATCCTGCAACGGGTGACTCCAGCACTCCCAAGCAACAGCTG
GGCTGTTGTACAGGCAGTCCTGCTGTAGCCCAAACAACACTACGAATTAT
AGCCGAGCAAAATTATACAGCAAACAAAATCACAGCCAAAACACTGTAGA
TTCTAGGTTCAAAGCAGAAATACATGCCTACTTAGCTATGCCACAACAGA
CTATACTTGGGCCATTTCACTTATACAATTAGGCCACAAAAGACTATAGT
TAGGCCATTTCACTTATACAATTAGGCCACAAAAGACTATAGTTAGCCCT
ACCCAAAATACTATGTAACCAACATGTCCAAACTAGAACAGATCGTGATC
ATTAAGAATACCACCATCATAACTTGGAGCTGCTATCAGCTGGGTAAAAC
TTCCCAAACTGTCAATAACAATGCATTCTTGAAGCTCCACAATTGCTCCT
TCATTGCAATCACCATTCTGCACTTCTACTTGGGGTTGTACTCCGTCACT
TTTTTTTGTTTCTGGCAATGGCAATTTAATTAAGTTAAGGAATGAATTAC
AGTAACATATATTGGCTGCACACTATAAAGTTTCTAACGTACCTGTGCTC
CTTTTTTTGTTGGCTTACGCTTCCTCTTGTTGAATTTATCGAGCCAACTT
TTATTTCTCCTTGAATTTTTGGATTTGACCTCCTTTTTCTTCAAATGTGC
AGCACGAAGCAAGTCATCTCCTTGCTGGACATTTGGTTCAACATTTTCTT
GGTCATTGCATGGGTTGCTCATAGTAGAAGTAGATGCATTGAGTTTATCC
TCTAGCTGTGTACCAAGGCAATCAAGTGCTTTTTCTATCATCAAACAACA
TTCTGGAGAGTGAACAACTTTATGTGCCAAATTGAGAAATTTATGAGACA
AGTCCTTGTAGCGAAGTTGAGATTCCAGCATTGGATTTGCTACCACATTC
CTTCCTTCCTTATCTTGTACACTCCCATTACGTGCTGCTTTAGTCCATCT
CTTTAACACATAATGTGTTGGCAATATCTTGATATTCATCAAATCAAGAA
CTTTCAGACCATGTGCACACAATATTCCAGTCCTATTGAACATTCCACAA
CTACATGAAACTGTTTGGTTCAAAGGATCACTTATCACTATGCACTCTTG
CTCAAATTGTAAATCACCATGGAATCTCCCAATAGCAATAGCATATTTAT
CATCATCTAATAATCTACTACATGCAGCCATGGATCTTTCATATTCACTT
TGGAAAGCTTCAAAAATAACTGGAGTGTACACTTCACTTGCTTGCAGCAA
CATAGGTGTGTGCATTTGCCTTCTTGGCATTTTTTTTCTTGCCTCAAATT
CAGATTCCAATTTCGTAGCTCTTTTATCTGCCACTGTCCTCTCAAAATGC
TTCAAAAAACGAATAATATCAAAATCTGATTTCAAATGATTCTTCAGTGC
ATTGTTGAAGCTCTCACTTAGTTGTGTACTTCGCACTCCCAAACTAAAGA
CATCTCTCATATAGCATTCAACCCATTTTTCTTTAACCTTGTATATACTA
TCTAACCATGTTTGCTTATGCACTTTAGATCTTATAATGTCAAATGCTTC
TTGAAATTCTGCCTTGTCCTCATAACCATACATACAAGCACTAAAATCGG
ATAAAATGTTAGTTTCTTCATCTTCATCTTCATCTTCGCCTTCGCCTTCT
CCTTCTCCTTCTCCTTCTTTGTCCTTCACTGAAGATAAATGTTTGATAGC
ATTCTGCATTATGTGAAAGGTACACAACCCATGATATGATTCTGTAAATA
CTTTGTAAATAGCCTTTCCCATTGCTGCATCTTGATCCGTATAGATAGTT
CTAGGTTGTTTTCCATTATGTGCAGCTAATAAAGTCTGAAAAAGCCATAT
AAATGAGTCCTCTGTTTCATCAAATAGAAGTGCAGCACCAAATACAGTGG
TTTCTCTAAACTGATTTAGCCCAAGAAAAACACCAAAAGGCCTATACTCT
TTGTTGGTGCCAAAAGTAGTGTCAAATGTAACCACATCACCAAAGTGTGC
ATAGTCAAGAATCATCTTTGCATCAACCCAAAATATGTTGGTTATATGCT
CCTCACAATCTAACTGCAAAGCATATTGGAATGATGGATTTTGAGCAATT
TTGTCATGAAAATACTTCAACATACTTCCAGCCTGTCCATAAGCCAAATC
CCTCTGCCGTTTGCTTTGCAAGTAATTTTTGCGATCACGGCAAGTGTAGC
TAAGGTTAAGTGATCCACCAACTTGACGACTAGCCAACTCATGTGCAGCT
TTTGGTCTAATTCCAGAATCATCCGCAGTCTCTATTTCAAAAGCTTGCAA
TTCTGAAATTTTTCTCTGCGATGCCATCAAGTGCCGAGTTTCTGGCAAGT
GAAGAAGGTGATTGTGTTCAAGCATAACATCTGTGACTTCATAATTTCCT
GCACCTCGATCCAATATAAGGCTCATTCGAGCTTTGCAATCAGTTCTTGT
TTCAGCTCTAAAGCACTTTGGCACATGATTTGTTTGCCCTTTCCTTCGGA
AGCCCTCATTGGAACAAACAAATCTGCATGAGGTCACCTTACGATCAAAG
GTGCTTACATTTGTGTATCTTTTCCTCACATCAAAGCCTGTGCGACCACC
ATATGCCAACCAAAACTGCCAAGCCTCATCTGCACTTTTGAACCTTAAAC
CAACTTTAGGAGTCCCTTGTTTAATTCTACCATGGCCTTGTACACCACTC
ACAATTGCACAAATTTGTTCTCTGAGACACACATCAACTAGTTCTGTAAC
CCAAAAAAATTGACAAACCAGAAAATATAAAAATCTTGTACCTGGATATA
GCCTGACACGAGAGAACTCTTCCAGGAGAGGCGCGGAGGGCGGCGCGGCT
GGGCACCGGACGACGGGCGGCGCAGCTAGGCGGACGTCAGGCGGCGCGAC
AGAGGAGCGGTGCTGAGGAAGACGACGCCGCACGGCAACAGTGAGGAAAA
CGGCGTGGAGCGGCAGTGAGGAGTCCGCCGCGGCGGATGCGCGAGCAGTA
CGGAGCAAGTTGGCGGGAACGCGACTAAATGCGACGCTGTTCCCGCGTCC
TTCTCTTGTTGGCGTGGGGCAATGGGAAAAGCCAGAGTGCTAGCTTGGAA
ATCTCTATAGCCGTCAGATGGTAGCTGGAGGGTGCTGATTGAGGGAACGT
TACGTTGTAAAGTTGCTCTGTAAAGTTACTCAATCTGGGTTC
>CM-Zm296
GAGAATTTTGCAAACATGACACCGCCGTGGGAGGGCTTCAAATATTTGGC
ACCGCCGTCGTGGCAATTGTAGGCGTGGCATCCAAATCTCCCGACTTTTG
CAAATTTGGCATTGCGGTCGGTTAATGGTCATTAGGAACTCTCTCGTTCC
CGTGCTGCCCTCGCTCCGTTCCGCTCCGTTAGGCGACTAGCCGTCCCGTG
AGTGTCCCGTATTCCATTCTCCTCTCCTCTCCTCCTCCTCTTGCTCGCGA
TAGCCCGGCCGTCGTCTTCCTCGAGCTGATCTGTTCGTCCCAGCGCGCAC
GGGGTGCATTGGGGCCGTGTCCTTATCCGGATCTCGCCCTTCCCTGCCTC
TCCTGTCCCTGCGCCCGTGGTCCATTGCCGACCTCCGACGCTGGTGAGCT
CTCCTTCTTCTGTAACCCTAGGGTTCGCAGATTTGGCAGCCAGCATGGAA
TCTGCCGCGGCGATTTGTGCCCAGAAGTTGTCCTTGGCAGTTGTTGCAGC
CCATGACACACTGAATGCTTCTGCTGCCGCTAGTATAGTTGCTGGTGATT
ATTGCGCCACATTTTCCATAGGTAACGATGTGGTTTCAACTCTTGATGTT
CTTGAATCCGCTGTTGCGGCGGAAAAAAGTGCTATGCATTCTTACAAACA
GGCAAGTGCAGCTGTCGATTGTGCTAAGGAGACAGTGGCCAAGTATTCTG
AGGTTTGTATTCTGAAACTTATACTGAGCCAGGCAATTATTGAGATTGTA
TAGCCCTGTGATTGAATTGTGAACTTGAGGAAATGTGAAGTGAGTTAATC
CTTGTTGCTTAGCCCTGTGATGATTTCTTTGAAAATACTGAACTGTATAC
TACACTTTTTTTGATGCGATGAAATTTGTGAGGGCTTTGGCTGTTATCAG
CCTGTTAGACCTGAGGCTTGAGGTAATTTGAGATTATGAGGTGGCTTAGC
CCTGTGATGAATTCTTTGAAAATACTGAACATGTATACTACACTTCTTGT
TTTTATGCGACGAAAATTGTGAGGGCTATGGCTGTTTCATTGAAAAATTG
GACCTGAGGCTTGTGGTAATTTGAGATTATAAGGTTTCTTAGCCCTGTGA
TGTTTTCTTTGAAAAAAGTGAACTGTATACTACCCTTGTTCTTTTTATGC
TAAAAAATTACTGAGGGCTTTGGCTGTTTCAGCCTGTTTGATGATGTTCC
ATTGATTACTGAGGGCTTTGGCTGTTTCAGTTTGTTTCATGATGTGCCAT
GTTTGCAAAATTCTCCAGTTCAGTTATTCATATGGCTGTTTTCAGTCTGT
TTGATGGTATTGTTTGGTGACCTTGAACCCTTAACCCTCTGATCACTTTG
GCAGTATCACTGGTATGGATATTTTTTGGCCTGTTTGCTGGTAATCTTGT
GGCCTGTTTTTAGTTGCCCTATGATGTTTTTTTGGAATCTTTAGAACTGC
CTAGTACATATGATGATTTTTTAAAAAACTGAGGGCATATTCTGATCTTA
CTTCATATTCCACTATATGCTCATATGGCTTACCATATTCTGATGTAACC
TTTTTTTAGGTGAACCAAAAACTAGCGCAAGCACTCAAATATGCCATGTC
TCAAATGAGTGATACGGCTAAGAAACTACAAGATACTGCCTCTTTGTGCT
ACACAGACGAAGATGTTGTAGACGGTTTCAAGCTTACCCAAGTAGCTCGT
TCAATGGACGAGTTAGCTGAAATGCTTGAAGGAACTGCAATTGACTGCCA
AGTCTCCATGATGGATCCAACAACTATGTTAGAAGCTGGCTATGCTAGTG
AAGACAGTGCGGTGTGGGAGGACGTATTCCGTGACCGAGAAATAATGAAT
CAGCCAGTAGAAGCGGAGACACTTGCTGAGCACTGTGCTAAGTGGGGGCT
TAATTACAATGAGATCTGGGATAGATCAGTGTAACCTTGGCTTGTGTAGT
TCTTTTGTAAGGAGTTCAAGTAGATGAACTAGAACAGTGTAACAATGGCT
ATGTTATTGTAATGTGTGAGTTCCAAATTGTAAGACATCATGAACTTGTT
GTTGCTTCTGATCTTCTATGAAATGCTATGAAGTACCTGTTTGACTACAT
GAACTATTTGTCTTGTGTATTTGTGTTCTACTGTGTCACTCAAAACAGAT
CCATTTCTTGCCCAGAAAAAATCTGCATGCCCAGAAAACAGCAAGAAGCA
AGCTGCGCAGAAAAAATCTGCTTACCCCCTGCGCAGAAAACAGCAAGAAG
CAAGCTGCGCAGATTTTTTCTGGGCAATTGCAATGGTCCATTGCTTATTG
CTGCTTCGCTGGTCAATTGCTTCTTGCTGCTCGCTGGTCAATTGCAATAA
CACAGAATACAAATGGAACACAGCAATAACAGTCTGCGCACAGCAATAAC
ATTCTGCTTGGCTGCTCAATTGCATTAACACAGCAATAACAGTCTGTTTG
ACGAAATGGTGATTTCAAGGGGCATACAAGATGTCCCAGAAATACCATAG
TTTCATACAGAGGACAAAGTACCACACAAATTTCACAGAAATAGCATAGT
TTCATACACAGACCATAGTACTCAAACATTCTTCTTCCTAGGTGTGATCC
ACAGCTCGTTTTCCAATTGGAGCACCAACTTCTTTTGCGAAAGGGACTTC
TGGCCAAAAGGATTTGTCACCGATAGGTGGAACCACCCTAGAGTATGCTG
TGGTGAAATGAGAGACAGAGTAGTAGTCATCGACAAAATCCTCCATTCTG
ACATCCCTAAATTCTTGAGCTGTTATCAAGCACAAAGCATGGTTACATGG
TTTGCCCGTGTGCTGCCACTCTTTGCAAGAGCATTCCCGCAAATGAGCAT
TGACAATGTGCTTCGAATGCACGTCATTGTTATCCCTAACCTCAGCAATG
TAGTTGTCAGCTTTACGAACTGATAAATGACTTAAACCTCTAGTTCTGTC
GTGTAGGATATGCAGGACCGAAGGTAAAATCCTCCCTTGCAACCTTTGTG
CAATCCTCCTCCGTCTGTGAAACATCACCATAATTTCCTCCCTTATCCTT
TCAGCCAAATCACATACAGGCAGATCCTTCCAATCCTTAATCCAATTGTT
GAAAACCTCAGCAATGTTGTTAGTCACGTAGTCGCACTTGATGTCCGTAT
TGAAACCACTTCTGTACCCAAGCACCTGTAGGTGTCGTCGTCTTACGTCT
ACCACTCGAAGTACAAGTATGTTTGTCATTCAAGACAATTACCTGCAAAA
TTGGTTCAAGTGTCAATAGCTATATTCTTTGAGCACGAAAGGTACATATT
AAGTGAAAAAGCTATATTCTCAGCTTACTTGAATTGTTGGAGCCCCTTTT
ATCTCTGGTCTGGCATGAATGCTCCAAGGGCAATCAGGCCCTTTACAATA
CCCTCTAAATCTAGTTTTATTGGCACCCATATGATTTCTTCCTTCTTCGT
TGTTGGTTTCTTCCACCAATATTGAATCCCAATCAATATCATGAATTCCA
TGCCCATTCCCCTATTAACCAATAACAGTTGAAATACATTACATAACAAC
TAAATTGCATAAAATAAATTCAAACTACTAACCACTGTAGGCTGTGTGCC
AATACAAGTCAGTGGCCACTGGTGTTCTTCGACAGTGCTTGCAATCGTTT
CGTCCATTGGGGGTACTGCCTCATTGTTGGAAGTATTATTCATACTTAAT
ACACTGCACATACAATATATTCTCAATGGCACAGGAACATCGAAATGGAA
GTGCCAGTTCCAAATCACATCGAAAATGTACTACGCTAATTAGTCGGCCG
ACGCTAACTGGAAAGGATCGACGCAAAGGAAATAATTACCAAAGACGGCG
GCGTTGGAGTGCCTCTACGTCCAATGGACCACCAGCGCAGGAACAGCAGA
GGCAGGGAAGCGCGAGATCCGGTACGCGCGGGAAAGGACCACGGCCAAGA
ATGCGCTCGACGAAGACGACGGCCTGCACCCAGTGCGCGCGGGGACGACC
GGACCAGCTCGAGGTAGACGACGGCCTGCACCCAGAGCGCGCCGGGACGA
ACTGAAGAGCTCAGCTCGAGGAAGACGACGTCGAGGGCGAGCAAGAGGAG
AGAAGAATGGAATACGGGAGACTGACGGGAGAGGAATACGGGAGATGAAG
ACGACGTCCAAGGCCGGCAAATTCCTAACGGAGCGGAACGGAGCGAGGGC
AGCACGGGAACGAGAGAGTTCCTAATGACCATTAACAGAGCACAATGCCA
AATTTGCAAAAGTCGGGAGATTTGGATGCCACGCCTACAATTGCCACGAC
GGCGGTGCCAAATATTTGAAGCACTCCCACGGCGGTGTCATGTTTGCAAA
ATTCTC
>CM-Zm310
GGAAACGAATTACGTGAGACCCAGGTCCTTTGTTAATCTGTAAGACCTGA
TCTGTCTTTGCGCCATGTAGAACTCCGAATCTCAAAGCCAGAACTCACCA
CAACATTTTATGGGCCTTGGGCCATATCCTATCGGTAAAACACAAGCAGG
AATTCCAACCGACGCCATCTAGGTAACGAGCAAAGCCTTGTCTTGCCTAG
CGCCGCCTGTAAGCCGGAAAGGCTGATCATCTAGACGGCAAATCATCCCG
ACGGCAGCAACTGGTTGCACTCACGGGGACGGATTGACATCGGCAGTCTA
ATCACTCCGGCGACAGAGCTGATGGTACTTTAGAGATGGAGGTCAGTGAT
GTTTTTCTATGTTGTACAACAGAGTAATAAGATTAGTAAAAGGAAGATAT
ATTTAGTTTGGTCTTTGCTGCTTTAGAATTGCTCTTTAGACCTGACAAAC
TACTTAATTTCGTGTTAATATTCATTGTAGGGCAATCATCAAAATTTATC
CTTAGAACAAGTACCACAGGTTGGCTTAACCTTTGAATCTGAAGATGCTG
CATACAATTTCTATAACTCATATGCAAGAAAGATTGGATTTAGTATCAGA
AAGTGTCATGTTAAGTACAGAGCTGATGGTACTTTAGCTTCCAAGTACAT
GGTTTGCAGTAACGAAGGTCACAAGAATAGTAATCCGACACAACCGCCTA
AGAAAGAACGTGCTTCAACAAGGTCAGAATGCAAGGCTCGTGTTCAGTTT
TATATTTCCCGTGAAGGTATTTGGAAGATGCAAAAAGTTGAATTGGCACA
TACTCACCCTTTCACAAGTCCTGACAAGACTCATATGCTTAGATCACAGC
GACGTTTGCTACCGGCTGATGAACATATCATTAGCAAAATGAGAGAAGCA
GGGGTTAAGTCAACAGAAATATTTGAATTTTTTCAGGTGTGGTCTGGTGG
AGCTGAAAATGTGCAGTTCTTGCAGATGGATTGCAACAACTTTATTAGTC
GTGAGCGTAAAAAGTATTTGGAAACACAAGATGCAAAAACTTTGTTGGAA
TACTTAGAAAACAAACAAGCAGAAGACCCGTCTTTCTTTTATTCTGTGGA
GCTAGATCCAGATAATGGCGGTCAAATTTGTAATTTCTTTTGGACAGATG
GCCAGGCCATTGCAGATTATGCTTGCTTCGGTGATGTCATTTGTTTTGAC
ACCACGTTTCAAACAAATAAGTCTGAAATGCCATTTGCCCCTATTATTGG
AACAAATCATCACAGACAAACTATTGTTTTTGGAGCTGCACTATTGTTCA
ATGAAAGTTCGGAATCATTTGCTTGGCTGTTTAAAGCCTTTTTGAAAGCA
ATGTCTGGGAAAAAACCTAAAACAATTTTTACAGATCAATGTGCTGCAAT
AGCGAAGGCAATTATGATGGTATTCCCAAGCTCGTGTCATCGTCTCTGCA
TATGGCATATATACCAAAATGCCGGTAAGCATCTAAGCCATGTGATTGCC
AATAATCAAGAATTTTTGAAGGATTTCAAAAATTGTGTGTATGAAGAAAA
GTCAGTGGAACACTTCAACTTGAGATGGCAAGAGTTGATAGCTACTTACA
GCTTACAGGACAATGCTTGGATACAAAACCTGTATGATTTACGTGAACAG
TGGGCCACGATATATAGACATGATTCATTTTGTGCTGATATGACATCAAC
TCAAAGGAGTGAAGGTATGAATAATGTATTTAAGAAAACATTTCGCAGGA
AACTTTCAATTTCAGAAATCTTGGTAGAATATGACAAGTGCATCGCACGT
CTTCGGCCGAATGAATTGTATGAAGACCATAAATCACGCAACTCAGAACC
AATTCTTTGTATCACTTCCTTGCCATTGTTGAAGACAGCCGCTAAATCAT
ATACAAGAAACATGTTTTCTGCTTTCCAAGATGAATTTTAGAAACAGTTT
ACTCTCTCATCCACATTGATAAACTGTGAGGGGACAATCAGCTTATACAA
AGTGGTGGCTATGGGTAACAGTGAGAATGAAGCCAGAGTCATCTTTAATT
CAGATGATTTGAATATATCATGTTCTTGCAAGAAGTACATCAGTCTTGGT
ATGTATATTTTCTCGAGTGCTCTACTGTACAGTATTTAAAACATTTTTTT
TATCTCTAATAAATATAAATTATACAGGTATATTATGCAAGCACATCCTA
CGAGTATTCAACCAAAATGATATTGTTGATTTACCCCCTCAGTACATATT
AAATAGGTGGACAAAGTATGCAAAAAGAGGCGTATATGGATGCATGACAC
AAAACCAGAGTGGGAACTTGGCATCACAAAGTACAAATCTTTGTCGAAAA
ATGATATCCGTCACATTGAAATGTGCAGTTTCGGAAGAAGTTATGCAGCA
CTTGGAAAATGGTTTTGACAAGTTGACTCTGGAAGTTGAAAATTTACTAA
GCAATATAACACTGGTTGAAATAAATCTCCGGAATGTTTTCTTGAATGCA
CTGAAGAAGTTGCAAAAGAGCGTATCTCATTCAAAGCTCCTCCACATAAA
AAAGGTGCACTAGAAAAAAGATCAAGAAGTGTCCTTGAGAGAAGAAAGAA
AAATCATCGTACTAAGACAGCAAGGAAAGGTATTTGTACTAATTCAATAT
GTTTTTTCTTTCTTATACTAACATCCAAAAGATATTTTATACTGTCATAT
CTTTCCGCAGGAGCAGAATCAAAGCAATCATCAGATGCAAGACTATCTAA
AGTTTCACAGATAATTGTAAGATAATCAAGAAATTTGAGTCAATTGTCCC
ATCTACTATTTATTTGAGTACTCAGATAACTTTGATTTTTTGTGTAGGAA
CAAGAGACAAATGTCACTTCTACTGACACTACTGTTTTACCAATGACAAA
TATAAACTTGCCATTTGGAGAGAATCGAGAGATGCCCATGTTCTTCCCAC
CCATCCAAGGAGAATTTACAAATCTGTTAGGCCTTGTTCGGTTAATCCCG
TTACCCATGGATTGGATGGGATTGGAAAAAATTAAGAAAGGGTTTGACTT
AGTTGGGATTTAAACCCACTCAATCCCACTCAATCCATGTGGATTGGTAG
CTAACCGAACAAGCCCTTACTTGGAACTCACTTTGAAGTTGCTACCACAA
CTTCTCGCCGTTTAGAGTTTGATGAAGACTTCCCTACCAAATCAACTACT
TAGTGGCATTAAAGTTTGCTATGGTGTATTAAAATATATGGTACCATTAG
ATTATGAATGTTTAAGTACTCTCATGGTTAAGTACACTTTATTTTTCTGG
CTACATCATGGATTGACGAATGCTCGGCGTTTACATCAGGAACGTTTAAG
CTACTCTGTTCAGCAGCTTCACGGTAAAAAAGCAAGTCGCCTGGGCTCCA
GTCTTGAGAAGCGAATACGACCAAATATTGTATAGGCTAAGAATGTAGCA
CAGGCACAGGCTGCACAGCCCAGAAAATGTTACGGTGAGTTGTGGCTTTG
AGATTCGGAGTACCACGTGGCGCAAAGACAAGTCGGGTCCTACGGATTAA
TAAAGGACCTGGGTCTCACGTGATTCGTTTCC
>CM-Zm312
GGGATCGTGTCCCGTGCTCATGGCGCTCCCGTGCACATGTGAGCACTTTT
AATCTGGATCATCCCTTCCTCATCCAACGTCCAGCAGCAATTTTACATAA
ACCCCCTCCCGCCGTAGCTCCTGCACTCTCTGGTTCATTGTGATTTGCCC
CCGATGGCCCAGTGGACCGGACCGGACCGAACTAGGCGCCCTACGCTGAT
CGCACAACTGATGGTCTTCCTATTCGTCCTGCGTGATGGGCTGATGGCAG
ACGGCAGACCTCACCATGGCAGCCCGCCGCCTCTAGGTCTTCCCACTGTT
TGTGTGCGTGATGGCAGACCTCACCATTGAGACCTCTCTCGGCGCTGTGG
ATGGAGAAGGGATCGCCGCACCAGCCACCGAGGACGGGGGTGATGAGAGA
CAGGTGCAAGGCATCGATGTGATGCACAGTCAGGCCGTGCGTCGCCTCTC
CTTCGAATCTTGGTTGGAACAATCGCGTATTACATTGGGTGAATCGTCCT
CTCAAGGTTTTTGTACACCCAAAAAAAGGCCATACGTCCCTACAATGGTA
ACTTATCGTCTTAATTCTTGTTGATTCGTTGGCATGCAAAACATATGTTT
TTGTGACAATAGTAATTTTTTTCCGTCTCACATTGCAGTGTGCGTCATTC
ATACCCATCTGTGTGGACAGAAGGAAGCCTGTTATTGGAATGTCCTTTCA
TTCTTGTAATGACGCAGAGGAGTTCTACAAATCATATGCACATGATGGAG
GGTTTTCAGTGCGTGTTGGTTCTCAAAATAAAGCTCTTGGTGAGGTTATT
AACAAGAGATATATGTGTTCAAGGGCTGGTTTTAAGAAGGTGAAAGAGGT
CGATGATCCCCCTAAAAACCAAAAGAACCACGCACTAACAAGATGTGGTT
GTGATGCAAACATGTATGTCAAGTTGGGCCCGGATAAGAAGTACCATATC
ACTTCAATGGTTGAGGAGCATAATCATCCACTTTGCTCGCCTAATAAGAT
TCCTTTTCTTCGATCAAACCGTGTTGTGAGCCAAAGAGCTAAGAATACAT
TGTTTACATGCCACAAAGCAAGCATAGGTACCTCACAGGCATTCAGAATC
CTACAAGTTAGTGATGGTGGATTTAATAATATTGGTTGCACAAAGCGAGA
TCTTCAGAATTACTATCGGGGACTTAGAGAGAAAATAAAAAATGCAGATG
CACAGTTATTTGTTGCACAACTAGAGAGAAAGAAGGAGGCTAACTCTGCA
TTTTTTTATGATTTTGTTGTCGACGAGGAGGGAAAGTTGCTCTACATATT
CTGGGCTAACGCTACAAGCAGAAAAAATTATTCACTTTTTGGTGATATTG
TGTCATTTGATTCCACATATAGCACAAACCACTACAATATGAAGTTTACA
CCATTCACTGGTGTCAACCATCATATGCAAAGTATCTTTCTTGGAGGTGG
ATTCCTAATAAACGAGAGGATTGAGTCGTATGAATGGTTGTTCAAGACAT
TCCTAGTGGCAATGGGAGGAAGAGCCCCACGACTAATCATAACTGATGAG
GATGCAAGCTTGAAATCTTCTATTGGCTCTATATTACCTGAGACCATACA
CAGGTTCTGTATGTGGCACATATTGGAGAAAATTCCTGAAAAGGTTGGCC
ACACAAAAACTGCAGAAGAGGATTTTTGGAAGCTTTTGAATGATTGTGTG
TGGGGTTCAGAAACTGGAGATGAATTTGAGACGCGGTGGAATGCTTTCAT
TATTAAGTATGGCCTAGAGAGGAATGAGTGGATGGCTAATAGATATGCAA
TTCGTGAGTCATGGATTCCAGCATACTTCATGGATACACCTCTTGCAGGA
CTACTCAGAACCACCTCAAGGTCTGAAAGTGCCAATTCATTTTTCAATCG
CTTTATCCACCGCAAGTTATCTTTTGTCGAGTTATGGCTTAGATTCGATA
CAGCATTAGAATGCCAGCGACATGAGGAGTTAAAGGAAGATCACATGAGT
CTGCATACCAATCCTCTTTTGAGTACACCATGGCCCATGGAGAGACAAGG
CAGCATATTGTACACACGTAATGTGTTCAAAAAGTTCCAAACAGAAGTTA
AAGCTGCTAGAGACCACTGTTCTATTGTAAACATCTTACATTTTGAGGGT
ATGAAGATGGTGGTAATTAATGACGGTTCCATAAAGGAGAGGGTGGTTCG
TTGGTCCATATCTGATACATTTGGGAATTGCTCCTGTTTGTTATTCGAGT
CAACGGGGATTCCATGTCGGCATATCATCTTAACGTTGAGAGGTGAAAAG
CTTAATGAACTACCTTTGGCTTACTTTTTAAAGAGATTCGAAAAAAGATG
CAAGAGGTAAATTGAATGACTCTTTCTTTTGTTCATACATTGTGTACATC
TTTTACCCATATGTTTTTGTTGTTACTTTAGAGAGATCGTGTACGATGAA
GAAGGAAACTTGTTGGACGAGAAGCCATTAGATGCTAATGAAGTTGAAAC
AAGGAGAAAGATAGCAGCTGTGCGAAACAAAATTGAAGACATGATTCAAC
AAGCAAAGAGTTCAAAAGAAGGCATGGATTTCTTAGTCTCAAGCGTGATG
AACATGGAAGGAACTCTTGGTCAGATTGTACCTAGCACGATGCAGAGTAG
ACAGCAAGAGTACGAAGGTTTCATTGGTTGTCAAATTCCAGAACAAGTAC
ATATTCATCCACCAACTGATGTACGATCCAAAGGAAGGAGTAAAAGAATT
AAGAAATCTAAAGAACTACCAAAGTCACGAAAGCGAAAGAATGCCAACCA
TGAGCCAGCAGCTCCATAGATGTTGATTTGTAGTATTTTGTTTTCAGTTA
GTATCTTCTGGACTGTACTGTTTTTTGGGCACTTTTCTGGTTAGTAGTTC
AGCATGGTGACATTGTTTCCAGTCATGAAACAATCTTTATTTCACATGGT
CTATATGAGCAGTGATACATATTGTTTCCAGTATGAAACAATCTATTTAC
AATCAGTTACAAACTCTATGAGCAATCAATTACAAGATTCCATCACAAGT
CATTTTACAAATCACTAGCCTATGTCAGCTTCAGGACATTTGCACCTCTA
TATCAGCTTCAGGAACCTGATAGTCCTCATCAGTTTTGGAGTCAATTGTT
CCCATGTTTTTACATCAGACATGTTTTCAATCTGCATAAGGTGCTGAACC
TGCGACACTTAAGGGGACAAATCTTGAATCCTCCACCTGAAATTTTAGAA
ATTTCAGGAAAAAATTGAAGTTAACAATTTCGTTTTCCATAGCTAAAATT
TCAGAAAAAAATGAACTTAACAATTCCTCTGCACATGGGATCGAGCGTGG
GCGGCAGAAACGGACGACGCCTGTGACTGATGACGACCGCACCAACTCTC
GCTGTCGCTGGCTCTTCCTGACGCTAGCTGTGACGCCGGTGGGCAGTCCC
GCGTCCGCCTCCGCCTCCGCGTGGTCGTGGGACCTCCGCCTCCGCCCGTG
GTCGTGGCGCCTCTGGCGGCCTGGGTGGCCATGGCGAGCTCGAACAGCCA
CATGGACAGCGCTGGCAGGGGACTTGAGCACGCGGCAGACAGGACTGGCG
GGGAGGACGACGATCGATTTGGGAGCAGAGCGCAGGGTGCCCGGTTCAGT
CCGGTCCGGTCCACGGGCAAACCAGAGACTACAGGACCTACGTGGGAGGG
TGTATCTGTAAAAATGTCGCTGGACGTTGGATGAGGAAGGGATGGTCCAG
ATTAAAAGTGCTCACATGTGCACGGGAGCTCGATGAACACATGATACGAT
CCC
>CM-Zm339
GGCTCCGTATCAGGTGCACAAACGACGGCCCGTGCACAAATGCACAAAGC
GCATCAAGTCCACACATCCGGCAACCAACGGCAGCTGGTCTTTTTTCAAA
GAACCCCCCGCGCAACCATCCCGTGCTCGCCTTCCTTTTTGCAAAAACAG
ACCCGTGCGCCATCGAGGCTTCTCTTGTACGCCAGCGACTCCTCGCCTAC
CGCCACCGTCACAGTCGTCGCGCGCCCCTGCTCGGCCCCATCGCGTGCCC
CTGTTCAGCCCCATCGTGTGCCGCCACCGCCGCAGTCGTCGCGCGCCGTC
GCTCGGCCTCATCGCGTACCGCCGCCGCCGTGGCAAAATCGTGTCCGTAG
GGGCATGGAGGAGCCACCGCCACTCTGCCCTAGTGGCAGCTTGATGGCAC
TCCTCACTGCCATGGACGAGCGAGGGATACCTGGCTCTAGTGGTCTTCAA
GACGATGCTCACGTTGAATTCGATGGTCTTAAAGCCGACGCTCACGTACA
ACCTGCCCATGATCCTGTTGAAGCGGATGCTCCTATCCATAATTCTGTTC
AAGCGGAAGCTCCTGTACATGATCATGTTCTAGCAGCAGAACGTGTTGAT
CCTTCATATGGATTTAGTACACCCAAAAAGGATCAATTCCATTGTACATC
GGTGAGGAATTTGTTTTTTTCGTGATCAGTCATTTATTTTTCATGATCAA
TTTTGTGTACTTTTTGTTTATTATGAGCTGCGTATTTAGACATGATAAGT
CATTTATTTTTTTCATGGCAGTCGTCGTCATCGTTTGTACCTGATTGCGA
GCATAGTTTGAAACCAGTGATCGGAATGTCATTTGATAGTCTTGATGAAT
TAGAAGGATTCTACAAGACATATGCACATGAATGTGGGTTTTCGGTTCGT
ATAGGAGCTCAAGGCAAGAAAAATGATGTGGTTGAGCATAAGAGGTTTGT
GTGTTCTAGGGAAGGATTCACAAGGAGATGTGCTGAAGCAAAAAACCAAA
AGAAGCACTTTGAAACAAGATGTGGATGCAATGCACGTGTATATGTGAGG
TTGGGTCAGGACAAGAGGTATTATATCGCTTCATTTGTAGAGGAGCATAA
CCATGGTCTAGTCTCACCAGATAAAATTCCTTTTCTCCGATCAAACCGAA
CAATCTGTCAAAGAGCCAAGACTACTTTATTCACGTGCCATAAAGCAAGT
ATTGGTACATCACAAGCATATAGACTTTTACAAGTAAGCGATGGTTTCGA
TAATATTGGATGTATGAAGCGGGATCTTCAGAACTACTATCAGGGACTTA
GGGAGAAAATAAAGAATGCAGATGCTCAGTTATTTGTGGCACAGATGGAG
AGGAAGAAAGAGGCAAATTCGGCCTTCTTCTATGATTTTGCTGTGGATGA
GCATGGAAAGTTAGTGTATATATTCTGGGCTGATGCTACATGTAGAAAGA
ATTATACTCACTTTGGTGATTTAGTATCGGTTGATGCAACATATAGCACA
AACCAATACAATATGAAATTTGCACCTTTTACCGGTGTGAACCATCATAT
GCAAAGTGTTTTTTTCGGAGCTGCTTTCCTAGCAAATGAGAAGATTGAGT
CCTATGAGTGGTTGTTTCGGACTTTCCTGGTGGCAATGGGGGGGAAAGCC
CCAAGACTTATCATAACAGATGAAGATGCTAGTATAAAATCAGCAATTAG
AACCACTCTCCCAGATACAATTCATAGGCTCTGCATGTGGCACATTATGG
AGAAGGTTTCTGAGAAGGTGGGTCATCCAACAAGTCATGACAAGGAGTTT
TGGGATGCTTTGAACACTTGTGTATGGGGCTCAGAAACTCCAGAAGAATT
TGAGATGCGCTGGAATGCTCTCATGGATGCTTATGGTCTTGAGAGCAATG
AATGGTTAGCTAATAGATATAAAATTCGTGAGTCATGGATTCCAGCGTTC
TTTATGGATACACCTCTTGCAGGAGTCCTTAGAACTACTTCAAGATCTGA
AAGCGCAAATTCATTCTTCAATCGCTTTATACACCGCAAATTATGTTTTG
TTGAGTTTTGGCTTAGATTTGATACGGCCTTGGAATGCCAACGACATGAG
GAGTTGAAGGCTGATCATATTAGTATACATAGCACACCTGTCTTGCGTAC
CCCATGGGTGGTAGAGAAACAAGCAAGCATATTGTACACACATAAAGTGT
TCAAAATATTTCAGGAAGAGGTGATTGCTGCTAGAGACCATTGCTCTGTT
CTAGGAACTACACAACAAGATGCTGTTAAGTTTGTTGTAGTTAGTGATGG
GTCTATGAGGGATAGAGTGGTTCAGTGGTGCACATCAAATATTTTTGGAC
GTTGTTCGTGCAAACTGTTTGAAAAGATAGGAATTCCATGTTGCCATATC
ATTTTGGCAATGCGAGGTGAAAAGCTATATGAGCTACCTTCATCTTATAT
TTTGAAGAGATGGGAAACACGATGCAAAAGGTAAAAGTAATAATTTTCAC
ATCCTATTTTACACCCTCTTACTCGATCTTTTTTTACATGTTACTTTAGA
GAGTGTGTGTATGATGATGATGGCAACCTATTGGAAGAGAAGCCCGAAGA
CGCTAATGAAGCGGAAAAAAGGAAAAAGATAACAGTGGTAAGAAACAAGA
TAGAAGAGGCGATTCAAAGAGCAAAAAGTTCAAATGAAGCCATGGATTTC
TTAGTATCAAGTGTGCTGAACATAGGTGAATCTTTGGGACACATTGTATC
TAGCATGGTGCAGCCTACACAAGAAGAATATGAGAATTTTATTGGTTGCA
AAATTCCAGCAGACATACAAATACACCCTCCAAATGATGTTCGATCAAAG
GGTAGGAGTAAAAGAATCAAGAGGGCTAAAGAACTACCGAAGTCTCGCAA
AGGAAAGAATGCGAGGAAAGACATGGAGGCACCTCTTTAGATTAATTTGA
TGTGGTTTGCTACCAAAGTCTGAATTTTGCTTCTGAATGTATCCTGAATG
TTGCCTCTGTATTTTGCTACAAAGTCTGAATTTTGCTTCTGAATGTTCAG
TAAGCTGTATGTTCTGTTTCTGTATAAAAAAGAGGCTAGAAGAATAACCA
CTGGGATAGCAAGTAAAGTCAGTAATTTTGGGAAGATGAATCTGGGCAAT
ACACAAATTTCATGCCTTGCTAGAGGAATAACCACTGAGAGTCTGAGAGT
TACAATTGTCAGATGAATCTGAGCAATACACAAATTTCATGCCTTGCTCA
AAAGCTTTTTTTATAAGCATGAACACAATTCATGAACTTGTATTTACAAG
CACCACCAGAATCCATGAACCTTTATTTACAAGCATCACTGGCATCCATG
AACCAACACACAAAACACAGCATATGTGGACAAGCCCAGAAATCCTTGAG
GGAACGCAGTGGAGTCGCAGAGGATGGCCGTCGCAGTTGAGGAGCGTTGT
CAGTTGGAGAGCCGTCGCAGGCCTAAACACCATAGTAATCCTAGCCAACT
GTCACGGCGACGGTGCGCGGCGGTCGGCGTGGGCGGAGCTTGGCGGCGTG
AGCAGCAGTCAGCTGGGCGGAGGTCGGCGTGGGCGCCAGTCGGCTGGGTC
GTCCGCGTGGGCGGCGGTCGGAGGAGCGATGGTCGTCGGAGGGGCGGCGG
TCGGCGGGGGCGCCGGTCGGCGGTCGGCCGTGGCGGAGCGGCGGTGGCCC
CAGCTTTTGGGATGGCTCGACCGCTCGATGCGTACAAGAGAAGCCTCGAT
GGCGCGCGGGTCTGTTTTTGAAAAAAGGAAGGCGAGCACGTACGGGATGG
TTGCGCGGGGGTTCTTTGAAAAAAGACCAGCTGCCGTTGGTTGCCGGATG
TGTGGACTTGATGCGCTTTGTGCATTTGTGCACGGGCCGTCGTTTGTGCA
CCTGATACGGAGCC
>CM-Zm351
GGGAAAATTATTTCTTTAGCATTGAAAGTTCGTCATATTCGGAAAATACC
ACCAAAATTTTGCCGTTACAGGAAATAACACCAAAAAGGTCCTTCCGTTC
CATACTGCAACACTACGCTTGCATCCCTGACCCCTTTCCAGTTTTCTGAC
CGACAGCCCTATTTTGGATGATCGCCTGCACTGCACGACTGTTCACTCGA
TCAGCAGCAACAGCTCAAGCATCGCCTGGTGCAGTAGCAGCACGCATCTC
AGAGCTGTTAACTGAGACAAAAATACCCCCATTCTTACTTGCCTTTCTCA
CGTACTGTAAGCAGCAATAAGATTGAAAAAGACATGACAACAGCACATCT
AACACAACAGCCACATGAGTGAACATAGCTGATTTAAGGAGAATAACAGC
ACATATGTCATGAACACAACAGAAGGTTTTTAGCACTAAACATAAGAGTA
GGTTTTTAGCATCAAGTCAGCCTTCTCCATTTCAGCATAACATCAAGTCA
GCCATCTCCATTACAGCTACTAACTAATGATAACTCTTCTTGCAATGCCC
CCAGGTGATATGTTTGTCATTCCTCTAGTGACAGGACCTTCACCTGTAGA
AGTAGAAGGTGAAGCTGCCATGCTTCTTGTTATTGGACCTGTCGAAGGAG
GAGTTGATGCAGTTGTTTTTGCCGTGTTGGACCTTTTTGGTGTGTGCGGG
ACAGCATCACCGTTTCTCTTTCTACAAGAAGACAATTGTTTAACCAAAGG
GAAAACAACAAAAAAATAAACTGAATGCAGCAGTAAAGCTTGACATTTTA
CTGTGTTTTAGGCGGTGATGGGAGCTCATCCCCCAATTCAGCAGGGGGCT
CACGACAAGTCTTTTCAATATGACCAAACTGAAAGCATCTCTTGCATTGG
TAAGGGCCTCTTTTCCCAGCCTCACCACTACTTCTGATTCGACGTACTCT
CGGCCTACCCGCAGGCCTCTCTAACTTCGGAGGAACCATCACAAACCCAG
GATCAACCACGGGCCACTGAGCCTTATCAACCATCGGGTTAATATCAAAC
TAATAAGTAGCTTTGAAACGTTCAACTGAGTAGTACTCATGGACATAGTC
TTCAATTCTAACTTGTCTTCGTGAAGTTATGAAAGCTATAACATGGGTGC
AAGGCTTGCCTGAAATCTTCCATTGGCCACATGAGCATGTTTTCTTGTCA
AGATCCACTCCATGTCTCCAAGGTGTGTTGTCCCTAGTTAATCCAGATAC
TTCGGCCTTAAGACCACCACTTCCTGTGATTGTATATTTCAAGGATCTGC
TCTTAATGTTCAGCTCATTGATAACACTAGGAAGTACTCGTCCGGTTAGC
CTTGCAGCTACCTTTTGCCTTGTTGCTATCTTTTCCATGATCTTGCCCCT
TATAGCATCCATGAGAATATCCACCAGAAAGCTTTTGTAGTCCTTAATCC
AGTTGTTAAAGCACTCCGATATGTTGTTATTCACATAATCAACCATGCAA
TCTGCACTGAACTTAGCTCGTGACCATATCTGTTTATGGTTCGTTTCTAA
GTACACAATAGCTTCAGGACTACTTTCTCTAATTTTTTCCCATAAGACCT
GGTGCCTACGAGGTGTGCATGCCCAAGCACAAGGCCACATGTACTTTAAC
ACATCACCCTGGTACTTTTTTCTGAAATTCTTCATGAGGTGTCTAAAACA
CTCTCTATGCTCAGCTGCACCTTGGAAGACCCTGAGGACTGCATTTGCCA
AACCTTTGCAAGCATCGGTGTGGATTGTCAATCCATGTGGTGTACCAATA
GCTATCTTCAATTGCATCATAAACCAAATCCAATTAGAGTCGTTCTCCTT
GTCAAAAATCCCATAAGCTACGGGATACATCCAATTATGCCCATCAATTG
CAGTTGCTGCTGCTAGCTGTCCACTGTACTTACCTGTGAGGTGAGTAGAG
TCAACACCAAGATAAGGCCTACAACCCACAAGAAAGCCATTCACACATGC
TCTAATTGCCACAAACATCCTATTGAAATGCATACGTCCTTTTATCTTCT
TGCAATCAATCTCAACTATGCTTCCTGGGCATGTTTCTTCTAGTTGAGCT
TTAAAACTCCACAACATTTTAAAACTGTTGTCCCAAGTGCCATGGAGTTC
TTTCTTTGCACATTGCATTCCTTCCCATACCTTGCTGTAAGACATGTTGA
TCGGATATTGTTGCTCAAGCTGAACCTGCAGCTTCTTTGCTCCAATGGTA
GGGTTGGACTTCAATATCTCAGATGCCTTATTGGCTATCCAACCTTTTGT
AGCCTCTTTCCCTAACACCTTGCTTGTGCTGGCACATGTGTGGTGCTCCG
AAATAGACTTAACCTGCAAGTATGACACTATGGATTAGTCACACCATGAA
AAATACATAAGCTGCAAGTTGTATAAATTTTTAAAAAACATTCACCATGA
ACGTAGGACAACCAAGAAGTTTCTTGGCATGAATTTTCCAATCACACGAT
GTATCTGCACATTTTGCCCTATATCGACTTCTATCACTGTGCACCACAAA
TGTTTCGAATTCATTTATTATAGCATATTGTTTGATAAGTAGCATAAAGG
CATCCTTATCAACAAATGTCGATCCCACTACTATTTTTGGATTCTCCCGA
TCATATGTAGTTTGTGCCGCAATTGCATCACCAATCATTGCAGCTTCATC
ATTTGGTACAGCATCAAGATCTACAAGTCTTGCCTCAATTGGATGATCCA
AATCTGCAGCTCTTGCGTCAGTTGGATGATCGAAATCTGCATTCTTGAAA
TACCTCCATTCTTCGTCAGCTCCAGTTGGATCATCTCCTTCTGCATCAAA
ACCAAGATCCATATAGTGCTCCACCTCTTCCTCCTCTGCTCTTTTAGGAC
CAGCTGCTGTGAGGCCATGTTCTGGTTCCTCAGCCCACAATAAACCATTA
TTTTCAGCCATCACTTCAATTGGAAGCTTGTTTTCCCTAACAATAATCTG
CAGCTCTCTGTCCCTTCCATTGTCATTCTGGAGCTCACCCACATCATTTT
CAGCACCCAACTGCTTATTACTGACAACCATGATAAACTTCACAACCTTT
GATGATCGTAACAAGGTCAAGAGCTCTTCGTCAGTAGCAAGACGACGTAA
TTGGCCGTTGGATCCATTGTACCAAAACAACGCTTCTTGATTGGTTGTCC
AGCTATAGTGTTCGACGACATCTTTCTCCATATCAATGATGGAATACTCC
TCAGAGTCAACCCACCAATTCAAGACCCTACCCTTACGGTACACACATCG
TCCATCCTCTACCGTTTGAAATGAAGTGACATCAATCTCTACTTTACAAG
CATTGTGCAAATCGATCCTGGAAAGAGTAGCCGTACAGAAAGTTAAACAA
GTTTTATCCTGGTAAGGGCCTCTTTTCCCAGCCTCACCACTACTTCTGAG
TTGGGGTTGAAGTCTTACCCTACTGGAATCTCGGATAGATCCATTCGGGT
AGGGCAGCCAGTGGAGCCGTTGCCGTTCTTTGGCAGCAGGGAGGAGCTGT
CGCTGCTCCACAGCAGCAGGGCAGGCGGGAGTCGCCGCCGCGCCTAGGCA
GCACGGCCGGGCGTGGAGCCGTCTTCGCGCCTGGGAGCCGTCGCCGCGCC
TGGGAGCCTCCGTCGCGCCTGGGACAGCAGGGCCTGGCGGGAGCCGCCGC
CGCGCCTGGGACAGCAGAGCCTGGCGGGAGCCGTCGCCGCGCCTGGGACA
GCAGGAGAGAGACGGAGAGGAACTGGGAGCCTAGACAGCAGTACTGCAGT
ACTCGGTCACGGTCTGGAGAGGAATCGAGGGCAGTCCACTGGAAATGAGA
GCTTTTTGGTGTTATTTCCTGTAACGGCGTAAGAAACGAACGTAGTGTTG
CAGTATGGAACGGAAGGACCTTTTTGGTGTTATTTTCTGTAACGGCGAAA
TTTTGATGGTATTTTCCGAATATGACGAACTTTCAATGCTAGAGGAATAA
TTTTCCC
>CM-Zm373
GGGTTTTTACATGGGTGACCTTAGTTGTGACCAGGTGCTCAATTTTGCCC
CTAGTCCGAGGAACTCCTCATTTCTACCCTCCCACGCGTAAAAAACATCA
GAACACTGCTCGGCCATCGTTTCCGTGACTCTGATACCGTTACCGTGACC
TGCATGTGGGCCCCGCGACCCCTCTCCATCCAAAATTCCCCAAATCCAAT
CTGTACTCGCCTGCCCCGACGCCCCTCCAAGCTCCCCACCGTCGGAGGCA
CCCGACGCCCTTCATCTCCCCACCGCCACCGCCGACGGCACTGGGCTTGG
CGCCCCCTCCCCACCATCTTGTTCCCCACCGACGCGCTCCCGACGCCCCC
GCTAAGCTCGCCTCCTCCCCACCGTCGTCTGCTCGGGGCTCGGCGCGCCT
CCTCCCCACGTCGATACTGCTCGGCGCGTCTCCCGATCCAAATCGGCCAG
CCTCATCTTCTCCCGATCCAAATCGCCATTCTCCCGATCCAAATCTGCCA
GCCCCATCTTCCTCCCCGAATCGCCGAGAAGGACGCTCCTGTAGGCCGCA
TCCCTGCTCCCCCACGGATCCACGGAGCGGTAGCCTCTCCGGACGGGCTT
CTTCTCCGACACCGCAGCAGCCCTGGAGGAGCGTCTTCACCGTGGAGGAG
CGCCGCAGCAGGCCTGGAGGGCTTCTTCGCCGTGGGCCTCCTCTGCGCCT
GCGCCGCCCTGCTCCACACCCCGTCTCCCTGCACCCTACGCGTCATCTTC
CCAGGCTCCGGCGTCCTCCTCCCTGCTCCCTGCTCTCTACGCCCAGCCCC
GTCCGCCCGACAGCTGGCAGCACATCGGACCTGTGCAGTGTGAAGGTCTT
GACGAGTAGTCAAGCCGCGGCACGCTACTCGCCCCTTCGGAGACGAACGA
GATTTGGGGAGCACGAGCACCAACTCCACCCACGACGTAAGTCACTTTCT
CCTCCTCAACCTTGCTGTTTCTGAGCTTGCAGACAACACTACGAAAAATT
GGACAGTGTGTGTGGTTCATTTCAGTATTGAAAGGTAGCTTGCTTGTTGT
TTGTATTGTGAATCTGAAGTGTGGTACTCATTCCACCTTCAGAGCTCATC
ATATTCCTGCTGTTTTCTACGTCAACTTGCCTCTTGCTCAATACTTTGCA
TCTTTAATCACCTGTACTTAGATTAATGATACAGATATCATAGGGTGCAA
GATTGTTGCATTCTTGCTTCAGGATGTGTGGTATTCATTCCACTAGGTGA
GGGGGCTGAGCTGCACCACAATTCTCATATTGCATATAAAACTAAAAGAC
ACTGATAAGCAAATAGAAAAGAGATGATGTGTAACTGTAATCTAATCACT
TTGTCTGCGCAAAGATTTCTTGTTTTCATTGTTGCGATATAACAGTTGTT
GCTAACTCAAATGCTAAACTGTTTGTGTTTACTAGCATGGATTCACGCAT
GTCGCGGGCAAGCGGCTCCTCCAATGGAGGACAAGGATGGCCCAGTTATG
GTCTGGTGTCGCTGATCCGCTGCCCCAAATGCGAAAGGTCAGAGTTGCTC
GTGAGACTAAGATCGAAAAGGTGGGAGAACGGCAACTTTGGTCGAGAGTT
CGTGAAGTGTGAAAGCAAGCCATATCGAGATAATAAGGTTCATCCTTGTT
TTATCCATTACGGTTGATTTCATTTTTGTGCTTACTGCTGAATTGTGAAC
CCCTATTTGGATTGTTTAGGTTGTTAAAATATGTATTTTTTTCATGTGGA
TGGACGATTATGTCAAGATGCTTGAAGGGGCAGGGGTGGTGGGTGGCTCT
GGGGAGATGATGGCGTCTAATATCTGGGATGAACGAGCAGTAGCAAATAG
AGCAGATGTGACTACAAACTGGGACAAATTTGCTGCCGAACTGAAGAAGA
TGAATGACAACATGGTCGAGTTGAAGAAGATAAAGGACAACATAGTTGAG
TTGAAGAAGATGTTTGGAGCCTTTTATGCTTCTATGATTTTTATTCTATT
CCTTTTCTTTGTGATGAACTATAATTGTAAGCGTTAAATATAGGATTCAT
GGTGAACCTATGCTGAATATTTGTGATGTTGAATCTGTGATGGACATTTG
TGGTGGTAAATGTGTCGATTCAGTCAGGGTCTTGTTGTGATGAGTATGTG
TTGGCATTCTAGTGTGGAATTTGTGTGCCATGATCTTTTAGTGTTAAATC
TAGTGGGAGACAAATTTATTTGAATTCTGGTGTCATGAGATTTGATTCAG
GAGACATACTGCAAAAAAAATGGACGTTACATGATTCTGTCTAAAAATCC
AAAAAACAGGTTCCTTACTGCATTGCAGGCATGAATTGAACCTAGGACCC
CCTGCAGTGTGAGAACCAAATTACCATTACACTATGCTATATCTCATGTG
AAGTCAAAGGACACTAAACTATTTGTATGTCCCAAGTTTGGCCTATAAGT
ATGTAAAACAAGGTTCAAAAACAAGTTTATATGAAATTATAATCTCAAAT
TTGTACCTTTTGTTTATCTTACTTCATGCATAGGTGTCCATTTTTAGGAT
TATTTACTAATTTCTGTGGTTTAAATGCCTTCCCTAGCCAGAAAAAATAA
ATAAATAGTAAATATGGTCAAAAAATAGTGAAACTTGGCATGGAGTCATG
TTTTGGCCTTAGTTGCTTAAGGTAAAAAATCAGAGGATTATACAAAAGTG
TGAATGTAGGTCCTTCACAAACGGAGACATCTCTCACTAAGTTTCGTGAC
ATTGAACTACAACTCCAAAGTTTGAGCTACATTTCTTACTTTTTTTTGTT
TTTTCCCTTGAAAAGTATACCTTTTGTTCATCTAACCTTTACAAACTTAC
TTCATGCATAGGTGTCTATTTTTAGGATTATTTACTAATTTCTATGGTTT
AATTGCCTTCCCTAGCCAGAAAAAATAAATAAATAGTAAATATGGTCAAA
AAATAGTGAAACTTGGCATGGAGTCATGTCTTGGTCTTATTTGATTAAGG
TAAAAAATTCAGAGGATTATGCAAAAGTGTGAATGTAGGTCCTTCACAAA
CGGACACATCTCTCACTAAGTTTCGTGACATTGAACTACAACTCCAAAGT
TTGAGCTCCATTTCTTAATTTTTTTGTTTTTTCCCTTGAAAAGTATACCT
TTTGTTCATCTAACCTTTACAAACTTACTTCATGCATAGGTGTCCATTTT
TAGGATTATTTACTAATTTCTGTGGTTTAAATGCCTTCCCTAGCCAAAAA
AAAATAAATAAATAGTAAATATGGTCAAAAAATAGTGAAACTTAGCATGG
AGTCATGTTTTGGTCTTAGTTGCATAAGGTAAAAAATTCAGAGGATTATG
CAAAAGTGTGAATGTAGGTACTTCACAAACGGACACATCTCTCACTAAGT
TTTGTGACATTGAACTACAACTCCAAAGTTTGAGCTACATTTCTTACTTT
TTTTGTTTTTCCCTTGAAAAGTATACCTTTTGTTCATCTAACCTTTACAA
ACTTACTTCATGCATAGGTGTCCATTTTTAAGATTATTTACTAGTTTCTG
TGGTTTAATTGCCTTCCCTAGCCAGAAAAAATAAATAAATAGTAAATATG
GTCAAAAATAGTGAAACTTGGCATGGAGTCATGTTTTGGTCTTATTTGGT
TAAGGTAAAAAATTCAGAGCATTATGAAAAAGTAATTGAAAAAATGCAAA
AAAAGGTGCCCAAGAAGGGTCAAACCAAGCACCTTGTACACCATCCAACT
AACATAAACCACTGTGCCATGCGTATGTCACAGGCAATCTGACAAAGGAA
ATTTATTTAACCGATCAGAGTTCTGCAGATTCAAGCAAACCTGAACAAGT
CTGATTGCCTGTGACTGACCACAAGTCTGATTGCCTGTGACTGACCACAA
GGCACCGAGCACATTCAGTTCAAGATGAAACATTCAATCTTTGCACATGA
AATGTATCTGCAGATGAAACATTCAGTCTTTTCTGTTCATCATAAAAATG
AGAGACTTTGCAGATGAAACATTCAGTCTTTGCACATTTTCAAACATTTA
GTTTAATGACAGATATAGTTATTTGAGCAGATTCAGTCTACAGTTATTCA
AACATTCAGTTCAAACATTCAGACTTTGCAGATTCAAACATTCAGTTATT
TGAGCAGATTCAGTGTGCAGATAGGTGAACAAGTACCAAGTTCAAACATT
CAGTTATTTGAGCAGATTCAGCTAAATCTCAGCTAAATGACAGTAACCAA
ATTCAGCTAAATCTCAGCTACAAGTCCGCAACGAGCCTTTTCTTGATTTT
TGCCTTCTTCATAACCTTGGTCGTTGTATTCTTCGTTGGACTGTCTTCAG
TTGTACGCGCAACCTCTTTTCCTTTCTTCCTTTTCTTTTCCCTACACAAA
ACATGAAAATAGTAAATAATCATGTGAATTTTAGAAACTTGAAAAAATTA
AGTATATTTTAGATGAATATAACCTTGACGAGGCAGTAATGGAGGTGTCG
GCGTCTCGGACCCGGGGGGGTCCCTTGGACCGACCAGTGAAATCGCTGCG
TGTCCCTGCCCAGATGGGTTGGCGCGGGATGGAACACAAGAGGTGGGACA
AGCCTTGTATTATCCTGCACCAGGGGTGCCGCTCGCAGTAGGGGTTACAA
GCGCGTCGCGTGAGAGAGAGGGACACAGAGCTCGTCCGCCGCTTCCCTCG
CGCGAACCCCCCTCAGGGTGGCCCAGGATATCCCTTTTATAGAGGCAAGG
AGAGAGTCCAGACATACAACAGGGGACGTAACTATGCGCTAATGTGTCCG
GCAGTGGAGTGCCTAAGCCCTGTGTACATGCCAACGTGGCCGTTGGGGGA
GAGCTTGGGCCCTGTACATGTGATGGCGTGGCCGCCGGAGGAACGCCTGA
GTCCTGTAGGAGCACAGCTGGCAGCGCGACAAGGATCCTACTGACGTCTC
CTTGCTGTCGTAAGGGGCTGAGAGCCACCGGCGTCATGGTGCACGCGGGG
CACCATCATTACCCGTCACCGGGGTAAGCCAGATGGGACGCCGGTCTTGT
TCCTTGTAGCCTGAGCAGGCTAGGAATAGGGAAATGATGCATCCCCTATT
AGCGCGGTCAGTCCGAGCCCAGGGTCGGTCGAGGCGGAGACTTCTCTTGA
GGCTGAGGCCGGGGTCGGGCGAGGACGCGATTCCTCCCGAGACCGGGGTC
GAGGCCGAGTCCGGGGGTCGAGCGAGGCGGAGACCTCCTCCCGAGGCCGG
AGCCTGAGGTCGGGCGAGGCGGAAACCTCCTCCCGAGGCTGGGGCATGAG
GTCGGGCGAGGCGGAGCTTCCTATTGCGCCCGAGGCTGAACTCAGTGGTT
GATCGTGACTTGTTGTCAGTCGTTGCCGGGGTGGCTGACACGGCAGTCGG
AGTGGAGCGAGCGGTGCTGGTTTCCTGTCATATCGGACAGTAAAGAAGAG
AGGCGAAGTGACTGCGGTCACTTCGGCCTGCCCGTCTGAGGCGCGTGTGT
CAGGATACGGCGTCAGGCATCCCCTGCATTTAATGCGTCTGCGAAGCGGT
CGGTTGGTGAGGCGGTCTGGCCAAGGTTGCTTCACAACGAAGCCTGCCCG
AGCTAGGCCTTGGGAGTGCCGAGGGGGCGCTCGCTGCCTGAGGAGGCCCT
CGGGCGAGGCATGAACTTGTCTGGGACTACTGTTCCAACCCGAGGCTGGG
CTTGGGTGAGATCGCGTCCCTCGGGTAGACGAAGTCTTGGCTTGAACCGC
ACCCGTCAGTTGGACTGAGGGTGTTTACCAGCCATGATTAGGAGTGTTGG
GGGTACCCCTAATTATGGTACCCGATAGTAGCCCCCAAGCCTCGAAGGGA
GTGATGGTACTCGCTTGGAGGCTTTTGCCGCGTTTTCGGTGAGGGGACCG
GCCTTTCTCGGTTTTTGCCTTGTTCTGGTGGGTGCGCGCGAGCGCACCCG
TCGGGTGTAGCCCCCGAGGCCTCGGAGGAGTGATTTGACTCCTTTGAGGT
CTAAATGCTTTTCGTGATGCTTCGGCCGGTCTGATCGTTCCCTCATGCGG
CCCGGCAGTAGCCCGGGTGCGTGGTCGGGTTCCAAGTTATCAAGCTGGTT
TGTTGACGCTGTCAACAGTTTTGGCCGTAGCCGGGTGCGAGAGCAACCCC
CGAGCCCCTGCACGGAGCGAGAGGACGATCAAGGACTTTCCCGACTTTTA
TTATATGCCCCTGTGTCGCCTTTCCGCAAGGAGGAGGGGGGAAAGCGTCA
TGTTGCCCTCGGAGGGCGCCGAACATGGTGTTTCCAGTGAGCTGCTACGG
GTGATCCAAGTGGACGCCCGTGCCCCGTTCGTTAGGGGTCGGCTGGTGGC
CCAGAGGCGCGCTCCAAAAGTACCTGCGAGTGATTCGCCGGACCCAGACC
CCTTCGACAGGGTCCGAGGGCTCGATGCCTCCCTCCGGTGGGATTCCGTT
ACAAATCGTTTCCGCCGGTCTCGGAAATGTCCTAGGGTACCTCGGGAGCG
TAGCCCGAGCCTCGGCTATGTATCGAACGTACCCAGAGGTATCCCTCACT
CTGTGTGCTCTGGGGTGACTGTCGAACCCTTCTAAGGGGCCAGCCTACGA
ACCCCTGATCAGTAGTGGGCACGGAGCCCGAGCGCTCTAGGGCGGCTGTC
GAACCCTTCCGAGGGGCCAGCCTTCGAACCCCTGATTAGTAATGGGCTTG
AAGTCCGAGTGCTCTGGGGCGGCTGTCGAAACCCTTCCGAAGGGCCAGCC
TTCGAACCCCTGATCAGTAGGAGGGCTCGAGGCCCGCTTCCTCCGCCGAG
AAGGATCCTTTCCACAACGTCCCCTTTCCCGGTCCCTGTGGCAAGAGAGA
GAGAGGAGGAGGGGAAGGATATGAATTTAAATAAGGTGGCACACCTTTTT
TGATGCGGTCATTATGGCGAAGGCGAAGCGACGCCCGCCTCACCTGCCAG
AGGTGTTGCCTGCTCCGTCAGGGAGTTAATGCGACGGGACGGGTGGTTCG
CGGGGCGCCCGTTGCGCGTGCGAGCCGTTCGAGGAACGGGGCACGGGCGC
GTCGTCTTCACGCCATGGGAGAGGGCTCTCTCGTCGCATCAGGAGGGGAC
GCGAGCCTGCAGGCGACTTGACCGCTGCCTCCGCTCGTCTGCCGCTGCAG
TTACTGTCGGCCCGCTTTTGACCATGCCAACCGTCGTGCCTCCCCCGCGG
CTGACCGGCCCGAGGCCGTCACCTTTAACCGGCACTGTTGGGTCCTGCGC
AGGGCTACCTAGAGTCGCGGTACTGGTTCCGCAGTCGAGGAGGCGCAACA
TTGGCGTGAGTGGCGGTGTAACTTCTCGCACGTCGTAACCGGTGCGCCGG
TCACATGACATGCGGGCCCGCTTCCTTTGCGCTGGTCCGCTGGATGTGGA
CGGAGCCGAAGGGGCGCACAGTTGCGGTGCAGTTGGATGCCTGTCGCGTG
GCAATCCACCCTTTCGACCAACGGTCTCTGCGGAGATGGGAGAGCGCTTG
TAACCGCGGGACGGTTACATGTCTCGCGTGCGGCGGTTCGCCTTCTTCGT
GCTTCAGATCAGCTCATATGACGTGTGGATCCCAGCCCCCATGTCGTGGG
GGGAGAACCCTAGAGGATGTCAGTGGGGATTTTGCCCGTGACGCTAAGGG
GTGCAAGTGAGGAGGTCTGCCTATAAAAGGGGGATAAATCCCCTGGGCAG
TGGCCATGCCTTCGTTCTCCTCTCATGCATCGCACCCTTCCGCCTTTTGA
GCCCCCGAATGGGGTGCTCCAGCGCTGCCTTGCTCTTGCTGTCGTTGGAG
GAGCGCGGCCCTGTGGAGATCGGCACCTTTCAGCCATTGCTTGGCTTCAA
GGATTTTCATCGTGCAGCCCGGCTGCATTCCCTCACCAATGGGCAGTTTG
GTGGGGAGAAGCAAGCCAGGCTGCGGCCTCCGCCCCGCCCTCAGCTTCAA
GGATCTTCGTCATCCTTGCTGAGGCGGAGGGAGAGCTGAGCTGAAGTTCT
ACCTCCCGCATGGGCCGGCAGGCCGTCTCCTCCTTCAGCATTCAGGGGAG
AAGGCGCTCACCGACCTTGCGGAGGGGCGAACTTCGGCAATGCAGGACCG
GTCGGCCGCAAGCGCCGTCAGCTGCAGCGTGTCCGGCTCGTTGGCCTAGC
TGGCTCTAGCACCGCTCCCGATGCTGCCTCCTGCCGCTTGGTCCTCGTAG
GGACCGGCGCTGGCTAGTCCTCGAGGATTTGGGTGGGGATCTGCCGGTGA
GCCGCTTGGAGTTTGTCATCCCGCTGGCCCCCCCGGTGTGGAGGTTGTTC
GTACCCGCGGGAGCGGAACCGAAGTCCCGTTTGTAAGGAGATATACCGGG
TTTTTGCCGGGGCAAAATGTAACCGCCTCAAGTACTTAGACATTTGTCGT
AGGTCACGAGAACCGCCGAGGGTTCTGCCGACGTCTAAGTCTGTGTAGCA
TAGTTACCCCAGGTATATGTGTTTGTTCTTTGTGGCTGTCGAGGCCTGAA
CATTTGGGTATTCGAGAATGAAGCTGTGTGTCTTCCTCATTCCGAGCGCT
GGGACTTGCCTGTTGGCTAGCCGAACCACTTAACTGAGCGTCGGTTGCCT
TTTGTGGAAGGTGACGAGTGAGGTGTCCGTATCCCGGAGGCATAGGAGTC
CCTCGGCTCTGTCGGCCTTGCCGCTCTAGGCTTCCTTTGCTCAGTTTTTG
GGACCCTCCGCTGCTCCGCGATGAGCCAAAGCCAGAGGCAGCGGTGTTAG
CACGGACAGACGCAGAGTCAGCTCGGAAGGAGACTTCGTCGGCCCGGGAG
ATGGCGGCTTCCTAGGCCGAGGAAGATGTGGTAGCAGCCGCTGGAGCTTG
GCCAAGACACCTGCTGGCGCAGTGCTGGTGTCCTCCCTTAGGTGGAGGTC
CTTTTGCCCGGGTCGCCGTCCGAGGCTGGGCCAGGTTCCACTGAGGGTGG
AAACAACGTCGAGGGTGCTGCTGCTCCCCCTGTCGATGCCCGAACCTGCA
GGAATAGTTTGTCTGTAGCATGCACATACTTTTTCACGGCCGCCGAGGCC
TAAACACTTTATCGTCGTGTTTAAAAAGCTGCATCTTCTCTCCTCTTGTT
TCGAGCATCACGACTTGTCTGTCAATAGCAGAATCGTTTATCTGAACGAG
AGTTACTTTTCGCGGAAGGTGATGAGTGAGGTATCCGTATCCCGGAGGCG
TAGGAGTCCATTGGCTCGGTCGGCCTCGCCGCTTACGTGCGCTCTCATTT
GGTCGAAGGATTCCATTATTGGTACAGTCGGGAAGGCGCGAAAGTCGTTT
TCTACCCGAGTGTTAGGACATGTTCGGTAGCAGGATCGCTCATCCGAGCG
TGAGTTACTTCTCGCGGAAGGTGATGAGTGAGGTATCCGTATCCCAGAGG
CGTAGGAGTTCCTCGGCTCAGTCGGCCTTGCCGCTTACGTGTACTCTCGT
CGTTCTCAGGATCCCGCTATCGATACGAAAGTCGAAAGCACAAAGGTTGT
TTTGGTAGAAAATTTTTCTGAGGAAAATTTTGACGCAGAGGGGGTTCCCC
CCTTCTAGCCCCTGAGGGAGGGTCGGGCTTTGCCGAGGCAAGGCCGACCC
TTCCTTGACGGTTAGACTTTGTGTATGTAAACGAGGTACATGAACGACTT
AAAACATCTTAAGGGTAGAAGCGATGTAGCTGTTGGATGTTCCAAGCGAT
GTTGTAGACCTCGCCTTGGTCGTTGACCAGCTTGTATGTTCCGGGCTTCA
AGATCTTGGCGATGATGAAGGGCCCTTCCTGGGGAGGAGTGAGCTTGTGG
CGCCCTCGGGTGTCCTGTCGCAGGCGAGGCACCAAGTCTCCCACTTGAAA
GCCTCGGGACCGAACGCTTCGGGCGTGGTAGCGCCGTAGCGACTGCTGGT
ACCGTGCCGAATGTAGTAAGGCGACGTCCCAAGCCTCCTCGAGTTGGTCC
AGCGAGTCTTCTCGGCTGATCTGGTTGCTTCGGTCGTCGTACGCCTTGGT
CCTCGGGGACCCGTATTCTAAGTCCGTGGGGAGGATGGCCTCGGCCCCAT
AGACTAGAAAGAACGGCGTAAAACCCGTGGCGTGGCTCGGCGTCGTCCTC
AGACTCCAGACTACCGAGGATAGCTCTTTCATCCACCGCTTGCCGAACTT
ATTGAGGTCGTTGTAGATCCTTGGTTTGTGCCCCTGCAAAATCATACTGT
TGGCACGCTCCACCTGCCCATTCATCATGGGATGAGCTATGGCGGACCAG
TCCACACGGATGTGGTGGTCGTCACAGAAGTCCACGAACTTTTTTCCGGT
GAATTGTGTGCCATTGTCGGTGATGATTGAGTTTGGGACCCCGAAGCGAT
GGATGATTTTGGTGAAGAACGCCACCGCCTGCTCGGACCTGATGCTGTTT
AGGGGTCGGACCTCGATCCACTTGGAGAATTTGTCGATAGCGACCAGCAG
GTGCGTGAAGCCCTCAGGTGCCTTCTGCAAGGGACCGACGAGGTCCAGAC
CCCACACAACAAATGGCCAGGTGATGGGTATCGTCTGCAAGGCCTGAGCG
GGCAGATGCGTCTACTTTGCGTAGAATTGACACCCCCGGTAGGAGAGCAC
AATCCTAGTGGCGTCGGCCACCGCGGTTGGCCAGTAGAAACCTTGTCGGA
AGGCATTCCCCACGAGGGCTCGAGGTGCTACATGCTGGCCGCAAGCCCCC
GAGTGTATTTCTTGCAACAGCTCTTGTCCTTGGGCGATAGATATGCATCG
TTGGAGGATGCTCGAGGGGCTGTGGTGATAGAGCTCTTTTTCATCGCCCA
GCAAGACGAATGACTTGGCGCGTCAAGCCAGCCGCCGAGCTTTGGTCTTG
TCGATGGGAAGCTCTCCTCGGAGGAGATATTCCAGGTACGGGGTCTACCA
GTTCGGATCTGGCATGACCCCATTCTGTTCCTCCTCGATGGGCAAGGCTT
CTTCCTCGATGGGCGAGGGTGCCTCGGGTTCGGCCGAGGGTACCTCGGGC
TGGGCCGAGGCTTCCTCAGGCTCGGGCGCGTCGTCAATCTTGACGGATGG
TTGATGTAGGTCTCTGGAGAAGACGTCCGGGGGAACCGTCATTCGCTCCG
AGGCTATTTTTGCCAGCTCGTCCGCAGTCTCGTTGTACCGTCGGGCGATG
TGGTTGAGCTCCAGCCCGTAGAACTTGTTTTCCAGGCGCCGGACTTCGTC
GCAGTAGGCTTCCATCCTCCAGTCACGGCAGTGGGAGTTCTTCATAACTT
GGTCAATGACATGCTGTGAGTCACCTCGAGCGTCGAGGCGTCGGACCCCT
AGCTCGATGGCGATGCGTAGCCCGTTAACCAGTGCCTCATACTCGGCCAC
GTTGTTTGATGCTAGAAAATGGAGGCGAATGACGTAGCTGAGATGCTTTC
CAGGGGTGAAACGAAGAGCAGGCCAGTGCCTGCTCCTGTTTTCATGAGTG
ACCCATCGAAGTACATGGTCCAGAGCTCGGGGTGGATTGGAGTTGTTGGT
AACTGGGTGTCAGTCCACTCAACCAGGAAGTCTGCCAAGACCTAGGATTT
TATGGCCTTCCGAGGAGCGAATGATAGCGTTTCGCCCATAAGCTCCACCG
CCCACTTTGCTATCCTACCCGAGGCCTCGCGGCACTGGATGATCTCCCTC
AGGGGGAAGGATGACACCACAATCACCGGATGAGACTCGAAGTAGTGTCA
CAACTTTCGCCGTGTCAGGATCACTGCGTAGAGCAGCTTCTAGATCTGTG
GGTAGCGGGCTTTGGTCTCAGAAAGCACTTCACTGATGAAGTAGACTGGC
CTCTGGACGGGCAATGCATGCCCTTCTTCTCATCTCTCGACTACGATTGC
GGCGCTGACCACCTGAGTAGTCGTGGCTACGTAAATCAAGAGGGCTTCTC
CTACGGCGGGGGCACCAGGATGGGTGTGTTCGTAAGGAGCACCTTAAGGT
TTCCGAGGGCTTCCTCGGCCTCGGGGGTCCAAGTGAAGCACTCGACCTTC
CTTAAGAGGCGATACAGAGGCAAGCCTTTCTCGCCAAGGCATGAGATGAA
GCGGCTCAGAGCCGCAAGGCATCCCATGAACCTCTGTACTCCTTTCAAAT
CTTTGATCGGTCCCATGTTGGTGATGGCCGCGATTTTCTCCGGGTTGGCC
TCGATGCCCCGCTCGGAGACGATGAATCTAAGGAGCATGCCACGGGGGAC
TCCGAAGACACACTTCTCGGGGTTGAGTTTCACGCCTTTCGCTCTCAGAC
ACTTGAATGTCGTTTCAAGGTCAGAGAGGAGGTCGGAGGCTCTCTTTGTC
TTGATAACGATGTCGTCGACGTAAGCCTCGACCGTTCTGCCGATGTGTTC
TCCGAACACGTGGTTCATGCACCTCTGGTAAGTGGCGCCTGCATTCCTCA
ACCCAAATGGCATTGTAGTGTAACAGTACATGCCAAAAGGTGTGATGAAA
GAAGTCACGAGCTGGTCGGACTCTTTCATCTTGATTTGGTGATAGCTTGA
GTAGGCATCGAGGAATGACAGGGTTTCGCACCGAGCAGTGGAGTCCATAA
TTTGATCGATGCGAGGTAGAGGGTAGGGAACTTTCGGACATGCCTTGTTT
AGACCAGTGTAGTCTACACACATCCTCCATTTCCCATCCTTCTTCCTTAC
AAGAACAGGGTTAGCTAACCATTCGGGATGGAATACCTCTTTGATGAACC
CTGCCGTGAGTAGCTTGTGGATCTCCTCGCCTATGGCCCTGCGCTTTTCT
TCGTCAAAACGGCGTAGGGTTTGCTTCACGGGTCGGGCTCCAGCTCTGAT
GTCCAGTGAGTGCTTGGCGACATCCCTCGGTATGCCGGGCATGTCCGAGG
GACTCCACGCAAAGACTTCGGCGTTTGCGCGGAGAAAGTCGACGAGCACT
GCTTCCTATTTGGGGTCGAGCTCGGAGCTGATCCGAACTCGCTTGCCGGC
GTCGTTGCTGGGGATGAGAGAGACGGACTTGACCGCCTCAACTGGTTCGA
AGTTGCCAGCATGCTGCTTCGCGTCGGGCGCCTCCTGGGAGAGGCGTTCC
AGGTCGGCGATGAGGGCCTCGGACTCGGCGAGAGCCTCGGCGTACTCCAC
GCACTCCACGTCGCATTCGTACGCGTGGCGGTACGTGGATCCGACGGTGA
TGATCCCATTCGGGCCCGACATCTTGAGCTTGAGGTAGGTGTAGTTGGGG
ACGGCCATGAACTTGGCGTAGCATGGTCTTCCCAACACCGCAAGGTAGGT
TCCTCGGAACCCGACGACCTCAAAGGTGAGAGCTTCCTTTCGGAAGTTAG
AGGGAGTTCCAAAGCAGACGGGTAAGTCGATCCGTTCGAGGGGTAGAATT
CGCTTCCCAGGCGCGATCCCGTGGAAGGGTGCCGCACTGGCCCGGACCTC
GGACCGATCAACCCCTAAGAGTTCCAGGGTCTCGGCGTAGATGATGTTAA
GGCTGCTGCCTCCGTCCATGAGGACCTTGGAGAGCCTAACGTTGTCAATG
ATCGGATCGATGACAAGCGGGTACCTTCCCGGGCTTGGCACGAAGTCGGG
GTGGTTGCCTTGGTCGAAGGTGATAGGCTTGTCAGACCAGTCTAGGTTGA
CTGGCGCCGCCACCTTCACCAAGCAGACTTCCCGACGCTCTTGCTTGCGG
TGCCGAGCCGAGGCGTTCGCCGCCTGCCTGCGGTAGATCATGAAGTAGTT
ATGGACTTCCGTGAATCCCTCTTCCTTGCCGCCCTCCTTCTTGTCGTTGT
CATGGCCCTTGCCATCCTCCGCCGGGGGCCCGGTCTTATGGAAGTAGCGC
TGGAGCATGACACATTCTTTGAGGGTGTGCTTGACGGGCCCCTGGTGATA
GGGGCACGACTCTTTGAGCATCTTGTCGAACGCGCCGGCCCTCCAGGAGG
TTTTCGAGGGTTCCTGTGCTCGACCGCAGCGACGAGATTCACATCTATGG
CGTCGCGCTTCGCTCGCGACTTGTTTTTAGCCTTCTTCTTCGTGCCCCGC
TGGGTGGATGCCTCAGGGGCGTCTGTCTTTGGCTCTCCCTGAGGCTGCTT
GTCCTTTCGGAAGATGGTTTCGACCGCCTCTTGACCCGAGGCGAACTTCG
TGGCGACGTCCATCAGTTCGCTCGCACGGGTGGGAGTCTTGCGCCCCAGT
TTGCTCACCAGGTCTCGGCAAGTGGTGTCAGCAAGGAAAGCCCCGATGAC
ATCCGAGTCGGTAACGTTGGGCAGCTCGGTGCGCTGCTTTGAAAATCACC
GGATGTACTCTCGGAGGGACTCCCTGGCTGCTGGCGGCAGCTTCGGAGGT
CCCACGAGTTCCCAGGGCGCACGTACATGCCTTGGAAGTTCCCCACGAAA
GCTTTGACCAGATCATCCCAGTCGGAGATCTGCGCAGGAGGCAGATGCTC
TAGCCAGGCTCAGGCGGCGTCGGAGAGGAAAAGGGGTAGATTACGGATGA
TGAGGTTGTCATCATCCGCACCTCCCAACTGGCATGCCAGTCGGTAGTCT
GCGAGCCACAGCTCCGGCCTCGTCTCCCCCGAGTACTTGGTGATAGTAGT
CGGGGCTCGGAAACGGGCAGGGAACGAAGCTCGTCGTATGGCCCGGCTGA
AGACTCGCGGACCGGGTGGTTCGGGCGAAGGACTGTGATCCTCCTCACTG
TTGCAGCGTCCCCCACGCCTAGGATGGTAGCCTCGGCGCACCTTCTCGTC
GAGGCGGGCTCGATGGTCAAGATGGTGGTGCTCGTTGCCGAGGCGTTCCC
GGGCGGCGGACGCCTCGCCCGGTGTACGCTCGGGGTGGACCGAGGCTTCC
CGAATGCGCTGGGAGGACACTGCGTGATGCTCTGAGGGATCAGCTCGCCT
GCGGGAGGCGGAGCTCTCGGCTCGTCGAACCGCGGTGCCTTCTAGGAGAT
TCTTGAGTTTGCCCTGATACGCCGTCCCTCGGTGGTGGATGGCTCCGACA
TGGCTCGAAGCAGCATCTCTGCTGCAGCTAGGTCCTAGCCGGACCCGCTG
ACGGCCGGGGGCAGCGCTGCCCTGACATTGTTGATGATACGGCGACGGAT
GTCTTGGGGCCGGTGACAGGCTTCTCCGGCGAGTGTTCGGCCTGCCCACT
CCTGTTCGATGTTCTGTCGGGGCTGTACAAGCCGGCCTGCTTCCCTGTCG
ACCCGGGCCTGCATCTCACGGATTTGCTCGAGCTGTATGTCCTGACCCCC
CATAGGGACTGGGACCACAGCTAGCTCCCGCGGGATGTCAACGCGAGATG
CGGGCCTAGGGGGATCGTCAACCTCTGGCAAACCGAGGTGGTTGCCTTTG
TTGTGATCTCCCAAATCGATGTGGAAACATTCGCGACTTGGGCCGTAACC
CTCGTCGTCAAGGTCATGGCCATCGTCAGAACAACTGGAGAGGCAGTGGT
CACATGCAGACATGAAGCCCCGCATGGCACCAGGGTCATTGAGGGCAGAG
AAATCCCAACCGGAGTCAGGGTCGTCCTCTTCCTCAGAACCCGCCGGTCC
AAAGGTTGAGACGGCTGTCAGTTGGTCCTAGGTCGACCACATGTGGTACC
CCGGAAGGTTTGGATACGCCTTTACGAGGGCGCTCACCATAGCGGGGTCG
CTAGGTGGATCGAAGCTGAACCAAAAAGGTACGGGATGGAAAACGGACGA
TACCTCTTGGTCGTTGGACGATGGTGAAGTCATGTCGAGGGCGGAGCACA
CCGTCATCTCAGGTACGAGGGTAACGCCCAGCAGGTCCTTTGCGAGGGTG
CTGGCGTCATCAATTCGCTTGGGGCTGACACGTCGCGGGGAAGTGACACC
CACCGTCGTCTTAGGTGCGAGGACAATGTCCGACACGTCCCCCGGGGGAG
TGCCGGCGTCGTCGACTCGCTCTGGTGCGACAGCCGACAAGGTGCCGCCT
CCTGCGTGGCCATGGTTGCCTCGTCTCCGCCTCCTCCGACGAGGAGGGTG
GCGGGGACGACCGGAGTGCTCCTCTTCTGCCGCGGGGAGATGCTGTCGTA
GAGCTCGCCGCCGCCGGGCGAGTCGGAGACCGTCGTTGTTGTCACGCCGC
GGGGGGAGGAGTACCATGTCGTAGCTGCCGTCGAGGGACATGAACTCAAG
ACTCCCGAAGCGGAGCTCCGTCCTGGGCTGGAGAGGTTGCTGAAGACTCC
CCATCTGGATCTCAACGGGAAGGTGTTCGTTAACACACAGCAGCCCCCCT
ACCTGGCGCGCCAACTGTCGGCGTCTCGGACCCGGGGGGGTCCCTTGGAT
CGACCAGTGAAATCACTGCGTGTCCCTGCCCAGATGGGTTGGCGCGGGAT
GGAACACAAGAGGTGGGACAAGCCTTGTATTATCCTGCACCAGGGGTGCC
GCTCGTAGTAGGGTTTACAAGCGCGTCGCGTGAGAGAGAGAGGGACATAG
AGCTCGTCCGCCGCTTCCCTCGCGCGAACCCCCCTCAGGGTGGCCCTGGA
TCTCCCTTTTATAGAGGCAAGGAGAGAGTCCAGACGTACAACGGGGGGCG
TAGCTATGTGCTAACGTGTCCGACAGTGGAGTGCCTAAGCCCTGTGTACA
TGCCAACGTGGCCGTTGGGGGAGAGCTTGGGCCCTATACATGTGATGGCG
TGGCCGCCGGAGGAACGCCTGAGTCCTGTAGGAGCACAGCTGGCAACGCG
GCGAGGATCTTGCTGACGTCTCCTTGCTGTCGTAAGGGGCTGAGAGCCAC
CGGCGTCATGGTGCACGCGGGGCACCATCATTACCCGTCGCCGGGGTAAG
CCAGATGGGACACCGGTCTTGTTCCTTGTAGCCTGAGCAGGCTAGGAATA
GGGAAATGATGCATCCCCTATTAGCGCGGTCAGTCCGAGCCCAAGGCCGG
TCGAGGCGGAGACTTCTCTTGAGGCTGAGGCTGGGGTCGGGCGAGGACGC
GATTCCTCCCGAGACCGGGGTCGAGGCCGAGTCCCGGGGGTCGGGCGAGG
CGGAGACCTCCTCCCGAGGCTGGAGCCTGAGGTCGGGCGAGGCGGAAACC
TCCTCCCGAGGCTGGGGCATGAGGTCGGGCTAGGCGGAGCTTCCTATTGC
GCCCCGAGGCTGAACTCGGTGGTTGATCGTGACTTGTTGTCAGTCGTTGC
CGGGGTGGCTGACACGGCAGTCGGAGCGGAGCGAGCGGCGCTGTTTTCGT
GTCATATCAGACAGTAAAGAAGAGGGGCGAAGTGACTACGGTCACTTCGG
CCTGCCCGTCTGAGGCACGTGTGTCAGGATACGGCGTCAGGCATCCCCTG
CATTTAATGCGCCTGCGTAGCGGTCGGTTGGTGAGATGGTCTGGCCAAGG
TTGCTTCACAACGAAGCCTGCCCGAGCCGGGCCTTGGGAGTGCCGAGGGG
GCGCCCGCTGCCTGAGGAGGCCCTCGGGTGAGGCGTGAACTCGTCTGGGA
CTACTGTTCCAACCCGAGGCTGGGCTCGAGTGAGATCGCGTCCCTCGGGT
AGACGAAGTCTTGGCTTGAACCGCACCCGTCAGTTGGACTGAGGGTGTTT
ACCAGCCATGATTAGGAGCGTTGGGGGTACCCCTAATTATGGTACCCGAC
AGGAGGGCAGCACCAAAGCAAGGTCAGAGGGCTCTACCTTAGCAAGACCA
ACAGAGGAGGGCACGATAGAAGCAGCAGAGGAGGGCACGATAGAAGCAGC
AGAGGATGGCACAACAAAGGCAGCAGAGGAAGGCACGACAGAGGAGGGTA
CCACAGAGCCAACAGAGGAAGGCACGACAAAGGAGGGTACCACAGAGCCA
ACAGAGGAAGGCACGACCGATGAGGGTACTTGTGGCTCTAGTGGTTGTAG
TGACTGATCCAGTGGCATTTGACCTTATTCTAGTTTTTCTTGGTCTTCCT
GGTGCTCTAGTCTGGACTGGAGAGTTGAGAACGAAACCAGGATTCATGAC
CTCCCACTGATGCTTTGCCTCTATGAAAGGCACATTCTCAGCATATGTTG
CTTTGAACTTGGCAATAGAGTAGTACTTATGCACATATTGATCAATTTCG
CTGGCTACACCACGAAGAGAAGTAATGAAAAATAGAGCATGGGTGCATGG
CAGCCCGGTAATCTGCCGCTGCCTACAAGTGCATGTCCTGTTCGATAAGT
CCACTGGATATCTCCATTCCCTCTTTTGAATGTCCAACACTGTCACCTCT
GCCTCAAGCGGTCTGTGCTTGATGAAAGACATTTTCAAACCTCTGGTCTT
TTCATGCAATGTCTTCATCACAACTGGGATTATCATGTGGCCATGAAACC
TCTCAAGTGCAATTCTTTGACGCAACTCAAACTTTACCATAAGCATTTGT
CGAATCTTATCTAGCAACTCCACCAAATGAAGCCCCTTTGTTTTTCTGAT
CCATGCATTGAATGACTCCGCCAAATTATTATTCACATAGTCCACCTTGC
ACCCTTCACCAAATTTGCTTCTAGCCCATAGATATTTGTGATGACTTTCC
ATGTATATCTTTAACCTAGAGTTTGTGTACAGTTGATTCACATGATAGTT
ATGCTTTCTAAGGCTATATGTCAATGATGCTGGCCATAAGTTGTCATCAA
TCAACTTTCCCTTGAATGATTTGCCCATGTTTGAAGCAAAATGCCTCATG
CATTCCCTATGCTCTACTCCAGGAAACACATAATCCACTGCAGTTTCTAA
ACCCTTGCAAGCGTCTGTGTGTATAGTCAATCCATGTGGAAACCCTATAA
CCTGACGCAAATTCTGTAGGAACCATGTCCAACTTTCTGTTGACTCTGCC
TCGAGGACACCATAAGCCACTGGAAAGAGCCAATTATGTGCATCAATGGC
ACAAGCAGCTACTAACTGGCCTCTAAACCTCCCATAAAGAGTTGTTGCAT
CCACTGCTAAATAAGGTCTGCAACCAGCTAAGAACTCACTCCAACATGCT
TTGAATGAAATGAACACCCTTCTAAAACATTCTTTGTTCAAAATCTTGCC
ATTCACTTTATAATCCACCGTATGATGGTCAATCTCAACAACACTACCTG
GGCACGCCTTCTCCACTTCAGCTTTGAAAGTGAATAATAAGTTAAAGCTT
TCCTTCCATGGGCCATAAATCTTGTCAAGAGCCATTTCCTTGCCATAATA
CACTCTCATGTAAGGCACCAAAATGTTGTACTTCTCTTTAATCTTCTTTA
CCAGTTCAGTTGTACCAATGCATGGGTTATTTGTCACCCATTCTAATACT
GCATCTGCACACCATCTACTTTTAGCTACCTTATGTGACCCTTTTCTTTC
ACTTGGACAAGTGTGAGGAGATGGATTCACTTTGACCTGAATAATTGTAC
TATTCCGCATACAGGAAGCATGTTTCCTCCACTGACACCTCTCAAATGCG
CAATGAACAGTCATTCTTGTTGGCTCACTCTTTTCAATTACATAATCATA
CTCACCTTTGATGCAATAGGTAGCAAGTGCATTCCTAAATTCGATCATCG
ATGCAAATGTGCTGCCTTCTTTTAAGGATGGATTATCTCTGTCATAATCA
TTTCTTGGTACATCATCACCCTTTCCTTGCTCATCCACCCCCATAGCTAT
GTTTTCCTCCTCTTCATCAGTCTCTTCAAATTGTGCCCCTGTGAAAATGT
CTCCATCATAGTCCTCAAATTCTAGCATATCCCACTTGTCAACAAACTCA
GGATACTGTCTCTCATCATCATCAGGTGCAGCAACTACTTCTATTGGTTC
AACCTCATCATTGGAAATAACATGATTCATCCTATTTCATAGGAAATAAC
GACTTTAAGAACCCATATATACAACACCTATTTTAGTAGCCAACATTTAT
AGAGAGTAGAGGGTTCTGCTCCTAACCTGGAGGAGAGGAGTAGGTACTGC
TGCCTGGCCGGCGGGCGTGGAGGAAAGGTACAGCTGCCTGGCCGCCAGGC
GTGGAGAGTTGCTCGGAGCACGTGATGCGGTGCTGTTGCTGTCAAGAGCC
GAGATTGTGCAGCAGGCAAATGTCGAGAAGATCGCGTCGGCGACTAGATC
TCACACACGAGCAGCAGGACGGACGTTGGCAGGGCTTCTGGAGCGCGAGC
AGGGGCGCGGACCCACGGGAGGCAACGAGAGCGCGGGGCGCAGATCAACT
GGAGGCGGCCGGAGCGTGGGGCACGGAGCAGCGGGAGGCAGCCGGAGCTT
GGGCCGCGCAGCCGCTGGAGGCAACGATAGCGCGGGACGCGGTCGCGCGG
ACCCACGGGAGGCGCGGGACATGGAGCAGCGGAGGCGGCCGGAGAGCGGG
GTAAGGACCGACGGCGGCTTGCTCCCTCCTAGCGGCGCTTTCCTCCCTCC
CGGCGACGGCTTCCTCCCTCCCGGCGGGGCGCTCAGACAGAGGCTTCGGC
GGGACGCCGGCCACGAAGCAGCCTGGGGCTTGCTCCCTCCCAGCTGGCGT
GGCGTGGCTGCTTGCTCCCACCCGTCGAGGCGTGTGGCTTGCTCCCTGCT
TGCACGGGCGGGCAGCCCCGAAGCATGGGCGGTTGGCGGTGGCGCCTGTT
GCAGCGGCTTCGGGCGGGTGGAGGATTGACGACCCAAGATTGACTGTCAG
CCACGGCGGCTTCGGGCGGGCGGGTAGAGTGGGCTAGGGCTGTCAGCCAC
GGCGACTCTAACGGAGACGACGTGAGGGCGTCTCACTGAGGAAAGAAACG
TACGCGTGGGTAAAACTAAGCAACCTATAAAACTAAGGGTAGCATTGAGC
ACCTGGTCACAACTAAGGTCACCCATGTAAAAAAACTC
>CM-Zm376
GGCAACGTATCGTGTGCTCAAACCGGTACCGTACTCATATGCGCATATTA
AATCTCGGCCATCTATCTCCCATCCAACGACAGCCGGCAATTTTGCGAAA
TACTCCTTCCACCTCTCCCCACCTCCCTGTGCAATTTTCGCGAAAACCCC
CCTGGACGCTTCAGCTAGCAGGCAGCGTGACGCTTCAGCTAGCAGGCAGC
GTGATTCTTCTTCCTTTGCCTATTCTTCTCCCATCCAACGACATCCTCAA
CATTAAATCAATAATGGTAAAAGAGCAGATTATGAATAAGCACCAGAATT
GTATTTTCAGATTACATTTTCAGTGTGCAGAGTTTCACATTACAACCCAG
AAAATATAAATAAGCACCAGAACTATCGCATAATCCACAAACTTAAAGAT
TTCATACAAACTTAAATTGAAAACACATGAAACAATCATCTATTCTGCTG
GTGGCTGCTGTCTCGAAATTTTCAGCTTGCGAGGTTTGGGCAGTTCTTTT
GTTTTTTTAATTCTTTTACTCCGTCCTTTGGATCGAACATCATTTGGTGG
ATGTATATCTACTTGAGATGGAATTTGGCATCCAATGAAATCCTCATACT
CTTGTTGTTTAGTTTGCACTGTGGTAGGTACAATGGTACCAAGAGAAGCT
TCTATGTTCATCACACTTGAAACTAAGAAATCAATTCCTTCCTTTGAACT
CTTCGTGTGCTGAATTAAATCTTCAACCTTGTTTCGTACCATGGCTATCT
TTTTCCTTTTCTCCGCTTCATTAGCATCTATGGGCTTCTCATCCAATAGG
TTGCCCTCCTCGTCATACACACTCTCTCTAAAGAAAAAACAACAAAATCA
TGGTCATGTCATATAAGAAAAGTATAACAACAAGTTATGTAATATTTTTT
ACCTCTTGCATCTTTTTTGAAACCTCTTTAGAATATAAGCTTCTGGTAGT
ACATCTAGCTTTTCACCTCGCAACGCTAAAATGATATGGCGACAAGGAAT
TCCCATTGTTTCAAATAACTTGCATGAGCAATTTCCAAATATATTTGATG
TGCACCAGCGAACCACCCTGTTCTTTACGCACCCGTCATTAATTACCACC
ATTTTGACACTATCAAAGTGTGTAATGCTTACAACAGAGCATTGATCTCT
AGCAGCTTGCACTTCAGTTTGAAACTTTTTAAACACAGTACGTGTGTACA
ACATACTATTTTGTTTCTCCACGAGCCATGGTGTCCTCAAAAGTTGTGTG
GTATGTATACTCATGTGATCCTCCTTTAACTCCTCCTGTCGCTGGCATTC
CAAGGCTGTATCAAATCTAAGCCAAAACTCAACAAATGATAATTTGCGAT
GGATAAAGCGGTTGAAGAATGAATTTGCACTTTCAGATCTCGAGGTGGTC
CTAAGGAGCCCTGCAAGAGGTACATCCATCAAGTATGCTGGAATCCATGA
CTCACGAATGGCATACCTATTAGCCATCCACTCATTATTCTCGAGACCAT
ACTTAGTTATGAAAGCATTCCACCGCATCTCAAATTCTTCTCCAGTCTCT
GAACCCCACACACAAGCATTTAACATGGGCCAAAACTCCTTGTCATTACT
TTTGGCATGGCCAACCTTTTCAGGTATTTTCTCCAATATATGCCACATGC
AGAACCTGTGTACTGTATCAGGAAGATTAGAGGCAATTGCTGATTTCATA
CTTGCATCTTCATCGGTCACCATAAGGATTGGAGCTTTTCCTCCCATTGC
CAAAAGGAATGTCTTCAACAACCATTCATAAGACTCGATCTTCTCATTTA
GTAAGAATCCAGCTCCAAAAAACACACTTTGCATATGATGATTCACACCA
GTAAAAGGTGTAAATTTCATATTGTATTGATTTGTGCTATATGTTGCATC
AAAAGACACTAGATCACCGAAGTGGCTGTAGTTTTTCCTACTAGTGGCAT
CAGCCCAGAATACATAGACCAACTTCCCTTGTGCATCAACAACAAAATCA
TAGAAAAAGGCTGAATTTACTTCTTTCTTTCTCTCTAACTGTGCAACAAA
TAGTTGGGCATCAGCATCCTTTATCTTATCCCTAAGCCCTCGATAGTAGT
TCTGAAGGTCACGCTTCGTGCATCCAATATTGTTGAACCCACCATCACTG
ACTTGTAGAATTCTATATGCTTGTGAGGTACCTACACTCGCCTTGTGGCA
TGTAAACAATGTATTCTTCGCTCTCTGGCTGACTGAACGGTTTGATCGGA
GAAGATGAGTTTTATCAGGTGAGACAAGTGTGTGATTATGCTGCTCAACC
ATTGAAGAGATATAATACTTCTTATCTGTACCCAGCTTAACATAAATATG
TGCATCACATCCGCATCTTGACTCGGCAATGTTCTTCTGTTTCTTAGTGG
GTACATCTGTTGTGTTCTTCCTCTTGAAACCATTCCTTGAACACAAATAC
CGCTTGTTCACAATTTGACCATCAAGAGACAAATTTTGGGAACCAACCCG
AACTGAAAATCCGCCTTCTCTCTATTAGGATATGTATATATCAGGATCAA
TCAGAGCCTGATTGCGATTGATTGTAATCCCCTAGATTGGCTAGCTGCCT
TGTATAGCCTAGGATTACTTTCTATCTATAGCCTAGGTCTGTTTCCTTGT
ACAGGGAATAGCCTTCCATACATGTACCTTCCATGCATGCCTATTGGCTA
TATATAACAGGCTCCCCACCCTCAATGGGTGTGTGGTGATTCAGTCCATT
CTTCCTCTCTACATGGTATCAGCTCTCTAGATCCTGCGCTTCCCTCCCTG
CTGCCGCACCATCCCCACCCTGCTGTGCCGCAGCGCCACCACCTCCCTGC
TGCGCCGCCTCTTCTCCCTCCTAGGTCGCCATGACCGACGCAGCCACCAA
TCCTGCCCCCGCTGTGTTTGTCGCCCCCTATGCGACGATCAATGTCAAGA
ATCATATCCCAGTGACTCTTGAGCTGGCAAAACCCAACTTCAACCAGTGG
GAACCATTCTTCACCTCTCTCTGTGGCAAATTCGCTCTCCTCTCGCATAT
TGACGGACTGCAGGAAGCCCGTCCCACAGATCCTTCTTGGGGCATCGCCG
ATGCCTGCGTTCGCAGCTGGCTTCTCGGCTCGGCTGGTCCCGACGTCATC
GGCCTCGCCGCGGCTCCAAACCAGACCGCGCGCGAACTCTGGGTCGCCAT
AAAGCGCCTCTTCGAGGCCAACAAGGCTCCACGCGCCATTTTTCTGAGCC
ACGAGTTTCACTCGATGACTCAGGGCGACTCCTCCATCAACGACTACGCT
CAGCGCATGAAGGCCACCGCCGACGCGCTCCGCGATGTCGGCCGCACCAT
CACTGACGCGGAGCTCGTCCTCAACCTCCTCCGTGGCCTCAACCCACGCT
TCGCCAGCACCGCCGACAACATCGCCGACTCACACCCGCTGCCGGACTTC
GCCACCACTCGCGAGAAGCTCGTGCTAAAGGAACTCCGCCTCGCCAACGA
AGGCACGGTTGCGGACCAGACGGCGCTCCACGCATCATGCGGCACCGGCT
GCCGCACCGCCCCCACCACCAACGGCGGCGGTTCCACAGCCAGCAGACCG
GGCGGTCACGGCAGTCGCTCCAACAGCGGCGGCAACCCAGGTGGTGGCGG
CGGTCGCTGGAAGAAGAAAGGCAAGGCCGGATCCCATTCCGGCGCGTCCC
AGGTTTCCTGCCGCCCCCTGGTACTGCTACCCCCCCTGGACCGCCGGGGT
GCATCAGCAGCCCTGGCGCCCGCCGGTGCCGACCCCAGCCTGGCGCAGTC
CTGGCATCCTCGGCCCCTTCACTCAGGCCCAGGCGCACACTGCGCTGGCC
CCTGTCCCGTACTCCGACAACCCTGCTCCACCAATGGCAGAGCAGGGCGG
CTGGGATCAGGCTGGCCTCATAGCCGCACTGAACCAGATGTCCCTCCAGG
GGTCCTCTCCTTGGGTCCTTGACACCGGCGCCACAACTCACATGTCGTCT
TCGGCTGGTATACTCCTCTCCCGTCTCCCCCCTCCCCCATTCGGCATCAC
AGTTGGCAATGGCACCACCATACCTATCACCTGCCGTGGCACATCCACAC
TCTCCTCCCCCACCTCTACCTACCGTCTTAACAATGTTCTGGTTGCACCT
GCACTTGTGCGCAATCTCCTTTCTGTTCGTCAATTCACCCGTGACAACTC
TTGTTCAATTGAATTTGACGCTTCCGGTTTTTCTGTCAAGGACAACCAGA
CGGGGCGCGTGACTCTTCGCTGCAATAGTGGTGGCGACCTCTACACCTAC
CCCTCCACCACAGCTCCCTCCTGCAGCCTCGCCACCACGTCGTCATTGTG
GCATCATCGCCTCGGCCACCCCGGTCCTTCCAGCCTCGTCAAACTTCGAA
GCATGTCGGTCATCTCCTACAATAAAAACTCGCCATGCCTCTGCCATGCC
TGTCAACTAGGCAAGCATGTGCGCCTCCCATTTAGTCATTCAACATCTGT
AACTCATGCTCCGTTTGATTTACTTCACTGCGACGTCTGGACATCTCCCG
TACTAAGCAATTCTGGGTTCAAATATTACCTTATTATACTCGATGATTAT
TCCCATGACAGCTGGTCCTTCCCACTTCGTCACAAATCTGAGGTGCACCA
CCACATGATTGACTTCATTGCATACGCTCAGACCCAGTTTGGTACCACAC
CTAAATCCTTCCAAGCCGATAATGGGACCGAGTTTGTCAACCACGCCACC
ACCTCCTTCCTCACTAGTCATGGCATTACTCTCCGCCTTTCCTGCCCCTA
TACCTCACCACAAAACGGCAAGGCCGAACGCATGCTCCGCACTACCAACA
ACACCATCCGCACCATGCTGCTCCATGCGTTCATGCCACCTCCATACTGG
GCTGAGGCCCTCGCAACAGCAACTTACCTCCTCAATAGGCGCCCCTCCTC
CTCCATACAAAACCAAATACCTCACCACATACTTCACGGCACACTCCCAG
ATTATGCCTCCCTTCGCATCTTCGGATGTCTCTGCTATCCGAACCTTACT
GCCACCTCCCCCCACAAACTCGCCCCTCGATCCACTCCTTGTGTCTTCCT
CGGATACCCATCTTCCCACAAGGGCTATCGCTGTCTTGACATGTCCACTC
GCCGCATCATTACCTCGCGCCATGTCATTTTTGATGAGTCTGTGTTCCCA
TTCTCGGCTGCACCATCGGCGGGCTCCATGCCGTCGTCACTTGATTTTCT
GATGCAGGACCTCACCTCCTTGCCGGCACCAGCAAGCACTCCTCCATCGC
TCGCTGCCAGCGGCGAGGATGATCTCCAGGTGCTCCTAGACCCGGCCATC
CTTCAGCTCGGCCCCCGGGTTCATCCTGCGGGCGGGCCACAGCTGGGCGC
TCGAGGGCCCCAAGTGGGGCAGTCGGCGGCTCCTCCGCCTGGTGGCCAAC
GCTTCGGCAGCACCTACACTCGCCGCGCCAAGCCCCCAGCAGCACCGGTC
ACCGAGGAGGTGGCTCCTGTGCCTGCTGCACCTCCAGCGCCAACAGCGGC
TGCACCAGCTTCGCCCCCAGCGGCTCCAGCGGCTCGGCTCCTATCTACTG
CAGCAAACCGGCCTGTGACACGCTCACAGACTGGCTCCCTCCGCACTGTC
CAGCGCTTCGGCTTCTCCGCCTCCGTCGCCTCGCCAATTCCGGCGAACTA
TCGCAGTGCCCTGGCCGATCCAAATTGGCGTGCTGCGATGGCGGACGAGT
ACAAGGCGTTGATCGACAACAGCACTTGGCGCCTTGTACCTCGGCCGCCT
GGTGCGAACATTGTCACTGGAAAGTGGCTGTTCAAACACAAGCTCCACTC
CGACGGCTCCCTCGCCCGACACAAGGCACGCTGGGTCGTTCGTGGCTTTT
CCCAGGAGGAAGGCGTCGACTACGACGAAACATTCAGCCCAGTCGTCAAG
CCGGCCACGATCCGCACCGTCCTCAGCATTGCTGCGTCCCGAGACTGGCC
CATCCGGCAGCTCGACGTGAAGAATGCCTTCCTCCACGGCAACCTCGAGG
AGACTGTTTACTGCGAGCAGCCGAAAGGATTCGTCGACCCCGCTGCACCT
AACTCTGTCTGCCTGTTGCAGAAGTCCTTGTATGGGCTTAAGCAGGCACC
GCGAGCCTGGAATCAGCGCTTCTCCAGCTTCATCCGAAGCATTGGCTTCA
CCACCTCCAAAACGGATGCCTCCCTGTTCATCTACAAGACGGGAGACGCC
ATGGCCTATCTCCTCCTCTACGTCGACGACATCATCATCACCGCATCATC
ACCAGCTCTTCTCCAGCACGTCACCTCCCGCCTATCGTCGGAGTTTGCCA
TGACGGACCTCGGGGATCTCCACCATTTCCTCGGCATCTCGGTGACACGA
GACAGCAGTGGACTGTTCCTCTCTCAGCGGCAGTACGCCGTTGATCTCCT
CCAGCGCGCTGGCATGTCTGAATGCCACCCGACAGCTACTCCGGTGGATG
CCCGGACCAAGCTGTCTGCCTCCGAGGGCGCTCCAGTCGCCAACCCCTCG
GAGTATCGGAGCCTCGCTGGTGCTCTCCAGTACCTCACCCTGACAAGGCC
GGACCTGGCCTATGCTGTCCAGCAAGTCTGCCTCTTCATGCACGACCCTC
GCGAGCCACACCTTGCGCTAATCAAGCGCATCCTGCGCTATGTCAAGGGC
TCCCTGTCGGCAGGTCTGCACTTGGGACCCGGCGCCGTTGATCAGCTCAC
AGCCTACTCCGATGCCGACTGGGCCGGCTGCCCCGACACGCGTCGCTCCA
CCTCCGGCTTCTGCGTCTACCTCGGCGACAATCTGGTGTCATGGTCGTCC
AAGCGTCAGACGACTGTTTCTCGCTCCAGCGCCGAAGCAGAGTACCGTGC
TGTGGCCCATGCTGTTGCCGAGTGCTGCTGGCTGCGTCAGCTACTACATG
AGCTGCACATCTCCATCCCGCACGCGACCGTGGTCTACTGTGACAATGTG
AGCGCTGTGTACATGGCAGCCAACCCAGTCCATCACCGCCGCACGAAGCA
CATCGAAATCGACATCCACTTCGTCCGTGAGAAGGTAGCTCTGGGGCAGT
TCCGAGTTCTTCATGTTCCGTCTACGCACCAGTTTGCCGACATCATGACC
AAGGGTCTGCCCGTACAGCTCTTCACCGATTTTCGGACCAGTCTTTGCGT
CCGTGATTCTCCCGCTCAGACTGCGGGCGGGTATTAGGATATGTATATAT
CAGGATCAATCAGAGCCTGATTGCGATTGATTGTAATCCCCTAGATTGGC
TAGCTGCCTTGTATAGCCTAGGATTACTTTCTATCTATAGCCTAGGTCTG
TTTCCTTGTACAGGGAATAGCCTTCCATACATGTACCTTCCATGCATGCC
TATTGGCTATATATAACAGGCTCCCCACCCTCAATGGGTGTGTGGTGATT
CAGTCCATTCTTCCTCTCTACACTCTCGCATATGCTTTGTAGAACTCTTC
CACATCATCCGTAGAATCAAATGACATCCCAACAACAGGCTTCGTTTCAT
CTGCACATATAGGTTTGAAATACGAATACTGCAATGTAAGACGAGGGTTG
GTTACCATTAGTATTATCGTGCATGCCAAAATAATGAACAAAAGTGTTCT
CAGCTAACCATTGGGGGAATATATGAAGTCTTTGTTGGTGTACTTAAACT
GTGAGAAGATGAATCAACTGATGTAACATGTGGTTCATCTAACCAAACAT
CAAATGAGAGGCGACGAGCTGCCAAATTGTTCATCTCCTTCGAAACTTGG
CCTCCCTAGTCATGAACGACCAAAATGAGAGGTCACAATGTCTTCCTGCC
ACAGTGTGAGAGAGGTGGAGAAGGGGCATTGCTACCTGCGCTTGGTCGGC
GACGGCAACCTGCAGCCGGTCGGTGGTGGCGGCGACCTGCAGCCGGTCCT
GCACTAGGACGGCGCCGGGGACATCATCTGTTAGTGTGTCCATGGTGTGA
TCGTGGGCGGCGCTTCGTTGCCTGTGTCCAGTTCGATAGGCAAAGGAAGA
AGAATCACGCTGCCTGCTAGCTGAAGCGTCACGCTGCCTGCTAGCTGAAG
CGTCCAGGGGGGTTTTCGCGAAAATTGCACAGGGAGGTGGGGAGAGGTGG
AAGGAGTATTTCGCAAAATTGCCGGCTGTCGTTGGATGGGAGATGGATGG
CCGAGATTTAATATGCGCATGTGAGTACGGTACCGGTTTGAGCACACGAT
ACGTTGCC
>CM-Zm380
GGGAAAATTATTCCTCTAGCATTGAAAGTTCGTCATATTCGGAAAATACC
ATCAAAATTTCGCCGTTACAGAAAATAACACCAAAAAGGTCCTTCCGTTC
CATACTGCAACACTACGTTCGTTTCTTACGCCGTTACAGGAAATAACACC
AAAAAGCTCTCATTTCCAGTGGACTGCCCTCGATTCCTCTCCAGACCGTG
ACCGAGTACTGCAGTACTGCTGTCTAGGCTCCCAGTTCCTCTCCGTCTCT
CTCCTGCTGTCCCAGGCGCGGCGACGGCTCCCGCCAGGCTCTGCTGTCCC
AGGCGCGGCGGCGGCTCCCGCCAGGCCCTGCTGTCCCAGGCGCGGCGGAG
GCTCCCAGGCGCGGCGACGGCTCCCAGGCGCGAAGACGGCTCCACGCCCG
GCCGTGCTGCCTAGGCGCGGCGGCGACTCCCGCCTGCCCTGCTGCTGTGG
AGCAGCGACGGCTCCTCCCTGCTGCCAAAGAACGGCAACGGCTCCACTGG
CTGCCCTACCCGAATGGATCGATCCGAGATTCCAGTAGGGTAAGACTTCA
ACCCCAACTCAGAAGTAGTGGTGAGGCTGGGAAAAGAGGCCCTTACCAGG
ATAAAACTTGTTTAACTTTCTGTACGGCTACTCTTTCCAGGATCGATTTG
CACAATGCTTGTAAAGTAGAGATTGATGTCACTTCATTTCAAACGGTAGA
GGATGGACGATGTGTGTACCGTAAGGGTAGGGTCTTGAATTGGTGGGTTG
ACTCTGAGGAGTATTCCATCATTGATATGGAGAAAGATGTCGTCGAACAC
TATAGCTGGACAACCAATCAAGAAGCGTTGTTTTGGTACAATGGATCCAA
CGGTCAATTACGTCGTCTTGCTACTGACGAAGAGCTCTTGACCTTGTTAC
GATCATCAAAGGTTGTGAAGTTTATCATGGTTGTCAGTAATAAGCAGTTG
GGTGCTGAAAATGATGTGGGTGAGCTCCAGAATGACAATGGAAGGGACAG
AGAGCTGCAGATTATTGTTAGGGAAAACAAGCTTCCAATTGAAGTGATGG
CTGAAAATAATGGTTTATTGTGGGCTGAGGAACCAGAACATGGCCTCACA
ACAGCTGGTCCTAAAAGAGCAGAGGAGGAAGAGGTGGAGCACTATATGGA
TCTTGGTTTTGATGCAGAAGGAGATGATCCAACTGGAGCTGACGAAGAAT
GGAGGTATTTCAAGAATGCAGATTTCGATCATCCAACTGACGCAAGAGCT
GCAGATTTGGATCATCCAATTGAGGCAAGACTTGTAGATCTTGATGCTGT
ACCAAATGATGAAGCTGCAATGATTGGTGATGCAATTGCGGCACAAACTA
CATATGATCGGGAGAATCCAAAAATAGTAGTGGGATCGACATTTGTTGAT
AAGGATGCCTTTATGCTACTTATCAAACAATAGGATGTTTGTGGCAATTA
GAGCATGTGTGAATGGCTTTCTTGTGGGTTGTAGGCCTTATCTTGGTGTT
GACTCTACTCACCTCACAGGTAAGTACAGTGGACAGCTAGCAGCAGCAAC
TGCAATTGATGGGCATAATTGGATGTATCCCGTAGCTTATGGGATTTTTG
ACAAGGAGAACGACTCTAATTGGATTTGGTTTATGATGCAATTGAAGATA
GCTATTGGTACACCACATGGATTGACAATCCACACCGATGCTTGCAAAGG
TTTGGCAAATGCAGTCCTCAGGGTCTTCCAAGGTGCAGCTGAGCATAGAG
AGTGTTTTAGACACCTCATGAAGAATTTCAGAAAAAAGTACCAGGGTGAT
GTGTTAAAGTACATGTGGCCTTGTGCTTGGGCATGCACACCTCGTAGGCA
CCAGGTCTTATGGGAAAAAATTAGAGAAAGTAGTCCTGAAGCTATTGTGT
ACTTAGAAACGAACCATAAACAGATAAGGTCACGAGCTAAGTTCAGTGCA
GATTGCATGGTTGATTATGTGAATAACAACATATCGGAGTGCTTTAACAA
CTGGATTAAGGACTACAAAAGCTTTCCGGTGGATATTCTCATGGATGCTA
TAAGGGGCAAGATCATGGAAAAGATAGCAACAAGGCAAAAGATAGCTGCA
AGGCTAACCGGACGAGTACTTCCTAGTGTTATCAATGAGCTGAACATTAA
GAGCAGATCCTTGAAATATACAATCACAGGAAGTGGTGGTCTTAAGGCCG
AAGTATCTGGATTAACTAGGGACAACACACCTTGGAGACATGGAGTGGAT
CTTGACAAGAAAACATGCTCATGTGGCCAATGGAAGATTTCAGGCAAGCC
TTGCACCCATGTTATAGCTTTCATAACTTCACGAAGACAAGTTAGAATTG
AAGACTATGTCCATGAGTACTACTCAGTTGAACGTTTCAAAGCTACTTAT
CAGTTTGATATTAACCCGATGGTTGATAAGGCTCAGTGGCCCGTGGTTGA
TCCTGGGTTTGTGATGGTTCCTCCGAAGTTAGAGAGGCCTGCGGGTAGGC
CGAGAGTACGTCGAATCAGAAGTAGTGGTGAGGCTGGGAAAAGAGGCCCT
TACCAATGCAAGAGATGCTTTCAGTTTGGTCATATTGAAAAGACTTGTCG
TGAGCCCCCTGCTGAATTGGGGGATGAGCTCCCACCACCGCCTAAAACAC
AGTAAAATGTCAAGCTTTACTGCTGCATTCAGTTTATTTTTTTGTTGTTT
TCCCTTTGGTTAAACAATTGTCTTCTTGTAGAAAGAGAAATGGTGATGCT
GTCCCGCACACACCAAAAAGGTCCAACACGGCAAAAACAACTGCATCAAC
TCCTCCTTCGACAGGTCCAATAACAAGAAGCATGGCAGCTTCACCTTCTA
CTTCTACAGGTGAAGGTCCTGTCACTAGAGGAATGACAAACATATCACCT
GGGGGCATTGCAAGAAGAGTTATCATTAGTTAGTAGCTGTAATGGAGATG
GCTGACTTGATGTTATGCTGAAATGGAGATGGCTGACTTGATGCTAAAAA
CCTACTCTTATGTTTAGTGCTAAAAACCTTCTGTTGTGTTCATGACATAT
GTGCTGTTATTCTCCTTAAATCAGCTATGTTCACTCATGTGGCTGTTGTG
TTAGATGTGCTGTTGTCATGTCTTTTTCAATCTTATTGCTGCTTACAGTA
CGTGAGAAAGGCAAGTAAGAATGGGGGTATTTTTGTCTCAGTTAACAGCT
CTGAGATGCGTGCTGCTACTGCACCAGGCGATGCTTGAGCTGTTGCTGCT
GATCGAGTGAACAGTCGTGAAGTGCAGGCGATCATCCAAAACAGGGCTGT
CGGTCAGAAAACTGGAGAGGGGTCAGGGATGCAAGCGTAGTGTTGCAGTA
TGGAACGGAAGGACCTTTTTGGTGTTATTTCCTGTAACGGCAAAATTTTG
GTGGTATTTTCCGAATATGACGAACTTTCAATGCTAAAGAAATAATTTTC
CC
>CM-Zm424
GGCAACGTATCAGGTGGAAACTCAACAACCGGTGCAACCATGTAAACTTG
AAATAGGAAGCTTCAATGTTCCATCTAATGGCTAGAGCAAAAGGTAGGAA
AAGTTTTACACTATACCACCCTAGCATCAACTTTGTTTACAAATAGGCCT
ATCACTAATCATAACCTGTCCTGTTGGTGCGGATGCTACTGGATGGAGGC
GCAACTCCCCACGCCCGCGGCCGAGACGCGATGACTGCCGCACCTCGACG
ACGCCGATGACCGGGGTTCCTTCTCCTCCTGCAACCACCATCAGCACCCA
ACTCCCCAGCCACCGCCCAAGATCCTCCTCGCCAAGCCGCCGCCGTTGTC
TGCCTCCTAATCCTGATGAGTAACTTTGTTTGGGCAGTTGCGTGCATCAT
GTTCACCTTTTTTCTTACAGTTCCCACACACACGTTTAGTTCTCCCATTG
ATCTCCTTGCTCTTTTTTATTCTTTTGCATCTCCCCTTCGACTTGATATC
ATTTGGCGGATGTATTTCAACTTCATTTGGAATTTTAGTACCAATGAAAG
CTTCATATTCATCCTGTTTAGTAATGGTTGTAGTTGGGACAATCTTCTGG
AGAGGATCTTGTATGTTGGATAAACTAGAAAATAAAAATTCAATGCCTGG
TTCAGATTGCTTGGCCATTTGGATAAGATTTTCAAACTTATTGCGTACAT
CTGAGATCTTTTTCCTCATTACCACCTCCATACGATGTTCAGGTTTTTTA
TCTAGTAGGTTACCCTCTTCGTCAAAGAATTGTTCCCTACAAATTAAAGT
TTTGATTAAAAAACAATCTGAAACATCAATAAATAAATAAATATATATAT
ATAAACAATAGTTACAATACATACCTGGTACACCTTTTCTCCCATCTTTT
CATGATATAAACCAAAGGTATATCATTTAGCTTCTCAGTGCGGATCACTT
GAATTATATGACAGCATGGAATGCCATATGACTCAAATAATTTACATGAG
CACTTACTAAACATGTTTGACTTGTTCAAATAGACCACTCGATCTTTTCC
AGAAAAGCTACTTATGGTGACAATTTTTGTCTCTTCATTTTCTGTAATGT
TTTGAACAAAACATTGGTCTCTAGCAACTGCCACTTGGGATTGAAATTTT
TCAAAAACTGCATTAGTATATATCAAACTGCATTGCTTTTCCATGAACCA
GGGAGTTGCTAATTTAGGAGTAGTATGTAGTGTTTTATTATCAGCTTTTA
ATTCCTCTTGGCGCTGACACTCCAAAGCTGTGTCAAACCTTAGCCAAAAC
TCAACAAAGGACAGTTTTCGATGAATGAAGCGATTAAAAAATGAATTTGC
ACTCTCTGAGCGTGATGTAGTCCTGAGGATTCCTGCTAGAGGTATGTCCA
TAAAGTATGCCGGAATCCACGATTCACGAATCAAAAACCTTGTGGAGAAC
CATTCATTTTCAGTGAGTTGAAAATCAGTGATGATAGAAGTCCACTGAGT
CACAAAATCCTCAGTAGTTTCGGATCCCCAAACACATGAGTTCAGTCTTT
TCCAGAACTCTTCATCCTCTCTTATAGATGGTCCGACCTTCTCAGGTATC
TTGTCCATGATATGCCACATGCAAAGTCTATGAGTTGTTTCTGGTAAAAT
CATACCAATAGCAGCCTTCATACTCGCATCTTCATCAGTTATAATTAATT
GAGGTGTTGCTCCACCCATGGCTTTAAGAAAGGTCTTGAATAGCCATACA
TATGATTCGATCTTTTCATTAGACAGGAATGCTGCTCCTAGAAAAACACT
TTGCAAGTGATGATTGACTCCCGTGAATGGCACAAAGATCATGTTATATT
GATTAGTGGTATAAGTTGAATCGAGAGAGACCACATCCCCAAAAAGTTTA
TAATTTTTCCTGCTCGTTGCATCAGCCCAAAACACACGTATCAACCTTCC
TTGTTCATCCACCTCAAATTCATAAAAAAAGCATAATTGACTTCCTTCTT
TCGCTCAAGTTGAGCCACAAACATCTGGGCATCTGCATCTTTGATTTTTG
ATCTAAGGTCACGATAATAGTTTTTCAAATCCCTTAGCGTACACCCAACA
TTCTGAAAACCTCCCTCACTGACATGAAGAAGTCTATATGCTTGTGAGGT
GCCAATGCTAGCTTTGTGACAATTAAATAAAGTACTCTTCACCCTCTCAT
TAACATGGCAGTTGGATCTGAGCAAATGCCTCTTATTTGGAGAGACAAGA
CCATGGTTGTGTTCCTCAACAATAGAAGAAATTCGATACTTTCTGTCGGT
ATCAAATTTGACAACAATGTGTGCGTCACAACCACACCTAGTTTCCATTA
CATTATGCGTCTTTCTCTTTTTTTTTGGATTGAGCAATAACTGTTCCGTC
TTTCACCTTTCTGTAACCTTCCCTTGAGCAATAGTATCGCTTCATTAATA
TTTCCTCGTGTTGCTTCTTATGCTGCCCAATACGAACAGAGAATCCAGAC
TCATGTGCGTATGATTTGTAAAATTTCTCTACATCATCAACGCTATCAAA
TGACATTCCCACCACAGGTTTTATACTTTCTTGACACTCAGGTACAGACG
ATGAGCACTATAATAACATTAAATGGAATTATTGATCGTAAATCAAAATA
CAATACATATGTTCTCTTTGGTTGATTATGTGGAGACTTACACTGGGTGG
TAAAGTTGACTTGTAATTAGGGGATACTGGCAGCGGCATGTGGACATCGG
TGGCACAAGTTGCAATAGGAACAACGGATAGGGCAGCGTCAACATCGAGG
TCGGAGGCCTTCACCAACAAGACATCATGAGACATAGCGTTGAGGCATGG
CCACAGACGCGACAAGGTAGAATAAGAAATATAGAGCGAGAGAGGTCTAC
CTGTACGTGGACAACTTCAGGTGCAATGCTGACACACGACTGCAGCAAGG
GCTCATTAGCCATGGCGATCCAGGACTGGGCGGTAGACGAACGGGATGCA
GGGCTGGTCGGCGGCATGAAACGAGGAAGTTAGACAAACAGATCAATACG
ATGCAGGGCAGGGCAGATACGGAGGTATATTTTCCTATTATTTCTGTATT
GGCGGGCGGCTTATTGTAAAAAAACACTACCATCATAAATGACCGCTAGA
TATCAATTGGACGCTTCCTATTTCAAGTTTGCATAGTTGCACCGGTTGTT
GAGTTTCCACCGGATACGTTGCC
>CM-Zm436
GAGACCGTATCCAGTGCACATGGGTTGACGGTGCACAATATACACATATT
AAATCCTGCTCTTCCATCTAAGATTTAATGGCTCACACGTATCTCAACTC
TCTCTCTCACTGCTTTTTGCTAAAATCCCCTCCCACCTCTCTCATACCTG
CCCGTGTTCTTTTACTAAAAAAACCCAGATGAACTGTTCGTCTCCCTGAT
TTCTCGTATCCCTCGGCTCCCTCCCTAAGCACGATCGCTCGGCTCCCTCC
CTAAGCACGATCGGCATGGATGGACCTTCGCCACACCTCCATGGCGGCGG
CTTCCTAGAGCTCCTCAATGCCATGGGATACCCCAGAAGCAGCGCCCTGG
AGGCTGCCTTGGTCCCTGGCATCTCTGCGCACGACGCAACGGAGACAGGA
TTATGTGGTTCAAGTGCCATGGAGGTGTTGCCCTTCTGTGGCAGCAGTGA
TGTCATGGCTGCGGTGTCGTCGGCGTCTGTTCATGCGGCAAGAAGTAAGG
CTTCGAGCTCCATGGAGGCACTGGGTGTCCGTGGCAGCAACAATGAAATG
GTTGTGGCGGTGTCAGCCTCTTTTCATGTTCTGTCCACACAACCGTCGTC
ATCATCTGGTGGTCCTTCTCAGGTTAGGAGAGGATACAGTACGCCAAAAA
AAGTCCAATCTTTGCAGCAACGGTGAGTCATTACAGTACAAATTAATTAT
TTGATGGTTAGAATGATTAAATCATTTGATCCGGTATAAATTATTTATGC
CATTACAGTACTCGACATTTGTACCTGAATGTGATGATGTATTCAAGCCA
AAAGTTGGAATGTCGTTTGATTCTCTAGATGCAGTGGAGGAATTTTATAA
GATATACGCTCATGAAGCTGGTTTTGCTGTACGAGTAGGAGCTCAAAACA
AGGTGGTCGGTGTGGTTGAGAATAAGAGGTTATTGTGTATCAGGCAAGGT
TTCTCGAAGAAAACTGCTAAAGTAGATGTTGTTCCTTCTATTGTAAAAGA
TAACAAAAATGCAAAGATGCGGCCGGAGACAAGATGTGGATGCAATGCAC
AAATATATGTGAAGTTGGGTTCACATAAAAGGTACCATATTGCTTCTATG
GTTGAGCAACATAATCATGGTTTAGTCTCGCCTGATAAAGTTCCCTTTCT
TCGATCAAACCGCTCAATCAGTGAAAGAGTCAAGACAACCTTATTTACGT
GCCACAAAGCAAGTATAGGTACATCGCAAGCATATAGACTTCTACAAGTT
AGTGATGGATTCAATAACATTGGATGCATGAAAAGAGATCTTCAAAATTA
CTATCGAGGACTTATGGAGAAAATTAAGAATGCAGATGCTAAATTATTTG
TTGCACAGATGGGCAGAAAAAAGAGGCAAATCATGCCTTTTTCTATGATT
TTGTTGTGGATGACCAGGGAAAGTTGGTCTACATTTTCTGGGCTGATGCT
ACAAGTAGAAAAAATTATAGTCATTTTGGTGATGTGGTCACTTTTGATGC
AACATATAGCACAAACCAATATAATATGAAATTTGCGCCCTTTACCGGCA
TCAACAATCATATGCAAAGTGTCTTCTTTGGAGCTGCTTTTCTAGTGAAT
GAGAAGATTGAATCATATAAATGGTTGTTTCAAACTTTCCTTTCGGCGAT
GGGAGGAAAAGCCCCGGGGCTTATTGTAACAGATGAAGATGCTAGTATGA
AATCAGCTATTGCTTCCATTTTTCCAGATACAGTTCATAGGTTTTGCATG
TGGCACATTATGGAGAAGATGCCGGAGAAGGTTGGGGCTCCAACAAACAA
AGATGAACAATTTTGGAGAGATTTGAATGAGTGCGTATGGGGTTCAGAGA
CTGGAGAAGAATTTGAGATGTTGTGGGATGCTCTGATAGTTGGTAATGGT
CTTCAGGGGAATCAATGGTTGGCTAATAGGTACCAGATTCGTAAGTCATG
GATTCCAGCATACTTTATGGATGTACCCCTTGCAGGACTCCTTAGAACCA
CCTCAAGATCTGAAAGTGTGAATTCATTCTTCAATCGCTTTATACATCGC
AAATTAAGTTTTGTTGAGTTTTGGCTTCGATTTGATATGGCCTTGGAATG
CCAACGACATGAGGAGTTGAAGGCAGATCACACTAGTATTCATAGCACAT
GTCTATTGAGTACACCATGGCTTATTGAGAAGCAAGGAAGCATATTGTAC
ACATAGGTTGTGTTTAAATATTTCCAAAACGAAGTGATTGCTGCTAGGGA
CCATTGTATTGTGGCAGGCATTATGCAACAAGAGGGTATCAAGATTCTTA
TAATCAATGATGGGTCCATGAGGGATCGTATGGTTCAATGGTGTGCGTCA
AACATGTTTGGAAGTTGCTCCTGCAAACTTTTTGAGAGGATAGGAATTCC
ATGCCGCCATATTATTCTAACATTGAGAGGTGAAAAGATTTATGAACTTC
CTTTGTCATTTGTTTTGAAGAGATGGGAGACAAGATGCAAGAGGTAAAAA
TAAACATGTTTTGTATTTCTTCTTTGAATCATTACAATAGTACATCCTAC
CTGACCATTTTTTTAACATGTGACTTTAGAGAGATTGTGTTTGACGACGA
AGGAAATTTATTGGAGGAAAAGCCCGAAGATCCTAATGAGGTGGAAAGGA
GGAAAAATATATCAGCGGTGCGGAACAAGGTTGAAGATTTGATTCAAAGA
GCGAAGAGTTCAAAAGAAGGCATGGATTTCTTGCTTTCAAGTGTGAAGAG
CATAGAGACTTCGTTTGGTCAAATTGTGCCTACCACAGTACAAACTCGTC
AACAAGAATATGAGTCCTTTATTGGTTGCACAATTCCACAAGAGATTGAA
ATCCATCCACCAACCAATGTTCTTTCGAAGGGAAGGAGTAAAAGAATCAA
GAGAGCCAAAGAATTACCAAAGCCACGGAAGAGCAAAATTGCCAAGAATG
GCACCTAAATATAGTTCATGTTATGTATGGTTAGCTTATTTGGTGGTGCA
GATTTCAGATTGCCATGTTTTGATTGTGCCATGGATACTGTTAAATTTGA
CATGTTTTAATTGAACCCTGCACTCAGACACTCTCTCTATTTCCCCCCAC
TTAGCAGCTCTGTCTGCTTCCCCCACTCAACAGCTCTCTCTGCTCTCCCA
GCGACATGTTGTGACACTTGCAGAAGCTGATATTATGCACTTCCTTGAAA
GCACAACAACATTGGAGAAGATGTCGGCCAACCGTGATAGCAAGGGAAGC
TGACTGACGGTGCAGTTTGTTTGGTCTCCAGGAAGAACCATCGAGGATGG
AGCAGAGGGGGTTTTAGCAAACTAATAGAGAGCAGGTACGAGAGAGATGG
GAGGGGATTTTAGCAAAAAGCAGTGAGAGAGAGGTGAGATACGTGTGAGC
CATTGGATGTTACATGAAAGAGCAGGATTTAATATGTGTATTTTGTGCAC
CATCAAACCATGTGCACTGGATACGGTCTC
>CM-Zm437
GAGTAAATTTCAGTGGCGGTCATCGAACTCGTCACGAGTTCTCATCCAGG
TCCCGGAACTCGTAAAATACATAGGCGCATACATAAACTTGTCTTAGGCT
CACATTTAGGTCCAAACCTCCCCCGCCTCCCTCGGCCAGGCTGACGTGGA
CTGCCAGGTTAGATTACAAAATGCAAAACCCCCCCTACTTCTCTTCATTT
GAAGGTCCAAACTCCAACTTCAACGCATCTAGGTTCAGAAATTTGTGAAT
CAATGATGGAAAATGGAGTACATGTTCACATAGATGTACAGATAAAGAAC
TAGAAGCACATAACTTCAAATGAGCCATCTGAAATAGCATCCATACAGCG
CCATGCATACAGGTTACATATGAGCCATCTGAAATAGCATCCATACATAG
CATTATATATGTTTCTGATGCCACACGCCATGCATACAGGGTCATACAAG
CTGAGCTTCCATACAAGTTTATGGTGCCTCATAGCATGCATACATGGTGC
CTTACATGCTGAGCTTCCATACAAGTTTATGGTGCCTCAATATGCACATC
AAAATATGAAACCTGACTATCATTTACAAAAGGATCAGCATGCTATCATT
CACAAAAAGGGTCAGCACGCTATCATTCACAAAAGGGGTCAGTAACCTAT
CATGTTGACCTACGTTTTCTTCCCTCCAGACTTTGGTTTTGTCTTGGATT
TCTTAGTTGTCTTGGTTGCTCCTGCCGTATTGCCTGCACTCTTCCTCTTC
TTGAGTGCTGCCTTTCCCGCCTTGGATGCGGTGGTGGGTGCAACAGGTCG
AGCAACAGGCTGATTGTCTCCAATAAAAACTGAATCTGGTAGTGGACCAT
GCTGAATGTCTGTAGGGCCACTTGAAGCCTGCATGATAGTTATCTATTGT
GAGCATACCTCATGGAGCATAGGTGACAACATGGTCTCATTGGGATGCAA
AGTAAGGCCTAGTTGAGTATACCTCATGGAGCATCTGTGATAACATGGTC
TCACTAGGATCTACAGCAGCAGGTTGTGGTCTCCCCATTTCCTGCATAAA
AAGCATTGGTAACATAGCAAATAAACATGGATGCAAATTGAATTATAGTG
GTGAGTGATATACTTGGGTGATGACTGGTTCTTCTCCATCATTTTCAACT
GGTTGTTCTTCAACATGTGTTGCAGATATTTGTGTAGGATCGATTCCTAA
CTTTTTAAGACCCTAACCCAAGTGTTTGGTGCCATTTTATCTAACCAAGC
ATGAGCAGCAGGGTCTAGGACCTTCATGGCATCCATATTTTCATTCCACT
GTGTAACAGTACTAGACCTTGCACACATCCATAGTTGGTTCTTTAGATTC
TCACCTTTGAAGTGTTCCTGGAAGTTCTGGTACAGGTGCCTGACACAGAA
CCTATGCTCAGCATCTGGAAAAACTTGTTGCACTGCTGGAATCAGACCCT
ACATAAACAAGAAGCCCACATAAGATAGGATGTTACACAAGTCAATACAT
TGATTACATACCTTCTGTTTGTCTGTCATTATGGTCCATGGATATGTGTT
GTCAATATTAAGATCTTTCTTGAGTGTCTCTAGGAACCACTTCCATGTGG
CTAGGGACTCCACTTCAACAACAACCATTGATATTGGAAATATACAGTCA
TTTGGGTCTACCCCAACAGCAGTTAGTAGAATGCCCCCAAATTTAGTTTT
CAAATGGCATCCATCAAGGAAAATAACTGGCCTACAACCACTGAGAAATC
CTCTCTTGCAAGCATCAAGAGACATGTACAGATGGCTAAAATGACCATCT
AAAAGCTTCAGATAGAATGTGCTTCCAGGGTTTGATCTTAATATCTCATT
GCCATAATCCCAAAGTTTATTATACTGTCCAAGCTCATCTCCATAGATGG
TCTCCAAAGCTAGCCTTCTGGCTCTCCAAAGCTTGCTTCTAGTAGGTGTA
AAATTCCATTCCTTCTGTACTGTCCTAGAGAAATTACCCAAAGTCATCTT
CTCATCAGCCCTAAAGCTTTCAATATATTTCTCTGCTAGCCACTTTGCAG
TGCATCTCTTCAGATCCCATTCCCTTCTACAATTATGTTCTGCCACATAT
TTCTTCACTAGAAAGGTCTTCACCCTACTGTCCCATGAGCAGTACAATGT
CCAAGGGCAACCAAGTGCACAGTGAGCACTAATCCTCATCCTATCATTCC
TAGGCATCTTGATGTCGACTCTATGTTTCAAGCTATACTCTGTCACAACT
TTTCTGACCATCTCAACTGAAGGGAAGGTCATACCAAGCCTAAATGTTGG
ATTGTTAAGGTCATCAGGCACAAATGATTTAAATTTAAGTCTCACTCCAT
TTGCTCCATCTTCATCTTCTGGTAGTTCCAATTCATCATCGCTTTCCTCA
TCAGTACTCTGTGGTTGAGAAACTACTATTGCATTCCCCTTTCCCATCCT
GCTCCCAATTGCCTTCTTTGACTTATCCTTAACAGCTACAGGGTTTACCA
CGCCTTCATCAACACTGTCAACGAAAAGGTCATCATCTCCCTCTTGAACA
TCATTGTCACTGTCCATGAAATCTGGATCATCTCCCTGTTGAACATCACT
GTCATTGTCCATGACAAATGGATCATCTTCATCGTCCATGAAAATTGGAT
CATCTTCATTGTCCTTTCCTGTAGGTGCATGGTTAAAGTAGATGACAAAA
TTCTTCACCTTATCAGCCACTCTGCTCATCACTCTTGTGTCATCATCAGT
GGACAAATACCTCAAACCATCTGACAAATCTTTCCCAGTTAAGAGCCAGT
ACACTGTCAAGTTGGATGGATTTAACCCATAGCCAAGTTTCATAACTATT
TCTTCAACCCAGAAATAGGACCATGACCAAGCATCCACATGATCCCACCA
ATCTACCTTACCATCAATGTAGGCACGATTCTGACCACTGCCATAGAAAA
CCCCACCATGGTGAACCTCAACAGAAAACTTCATCTCATCGGCTCCTACA
TTATGAACACACAAAATCACAAAATATAAATCAGCTAGGATGCAACAAAG
AGACAAAATCGTCAATCACTAAGTACATGGAGGGAGCGTGGGGAGATGGG
GGCTGGACAGAGAGGGAGCATGGGGAGATGGGGGCAGTGCGGATGGGGAA
GGAGCAGAGAGGCGGCCACCGGTCGGGGAGGGAGCATGGGGAGGCGGCCG
GCCGGACGGGGAGGGTCCGCGGGGAGGCGGCCCGCCGGACGGAGAGGGAC
CACGGGGAGGCGGCCGCCGGACGGGGAGGGAGCCCGGAGAGGCGGCTGGA
CAGACAGGTAGAGAGTGAGGGACTCACCGTATTCTGGTGGTGGATCATCC
TGCTTCCTCCTCCTCGGGGCCATGGAGAAGACGGCGGCTGCTGCCACCAA
CGACGCCTGGATGTCGAACCCTAGCCACCGTGCGCATTTTGTCGCCTCCT
CACGCGTGAAGGAGAAGAAAGGAGAGGGAGAAAGAACTGAAACTTGTATT
TCCTAGGGAGGTTTAGGCATTTGTCATCCGACCTGGCATTCACGTTGGCT
TCTTAGACGCGGGCAGGGGAGATTTGGACCTAAATGTGAGCCTAAGACAA
ATTTATGTATGCGCCTATGCATTTTACGAGTTTCGGGACCTGGATGAGAA
CTCGGGACAAGTTCGATGACCGCCACTGAAATTTACTC
>CM-Zm443
GGCAACGTATCGTGTGCTCAAACCGCTACCGTACTCATATGCGCATATTA
AATCTCGGCCATCTATCTCCCATCCAACGACAGCCGGCAATTTTGCAGAG
AACTCCTCCCACCATCCTTGGCTGGCGTGGAAAGTTTTACATCTAGCTCC
CTCCACCGTTTGGTTCAGGCGCAAATGGGCCAGGAGCAGCTCGCCGCCAC
CGTCCAGAGTTGCAAATGGATGCCCCCATAAATATTCAAGGATCTGTGCC
TTATTACTGCTGAAAATAGCATTGTGCTCATATTTACAAAATACCTGAAC
ATGCCTAAACATCTTGAACATATATATGAAGGCAATCGTGATTCACAATC
CTGTGCATATATCCTGAACAGGGGACAATGCTGAACAGCCTGAAAATCCT
GAACATCCTGAACAGTCTGAATAATGGTAAAAGAGCAGATTCTGAATAAT
TGAACATCCTCAACATTAAATCAATAATGGTAAAAGAGCAGATTATGAAT
AAGCACCAGAACTGTATTTTCAGATTACATTTTCAGTATGCAGAGTTTCA
CATTACAACCCAGAAAATATAAATAAGCACCAGAACTATCGCATAATCCA
CAAACTTAAAGATTTCATACAAACTTAAATGGAAAACACATGAAACCATC
ATCTATTCTGCTAGTGGCTGCTGTCTCGAAATTTTCAGCTTGCGAGGTTT
GGGCAGTTCTTTTGTTTTTTTAATTCTTTTACTCCGTCCTTTGGATCGAA
CATCATTTGGTGGATGTATATCTACTTGAGATGGAATTTGGCATCCAATG
AAATCCTCATACTCTTGTTGTTTAGTTTGCACTGTGGTAGGTACAATGGT
ACCAAGAGAAGCTTCTATGTTCATCACACTTGAAACTAAGAAATCAATTC
CTTCCTTTGAACTCTTCGTGTGCTGAATTAAATCTTCAACCTTGTTTCGT
ACCATGGCTATCTTTTTCCTTTTCTCCGCTTCATTAGCATCTATGGGCTT
CTCATCCAATAGGTTGCCCTCCTCGTCATACACACTCTCTCTAAAGAAAA
AACAACAAAATCATGGTCATGTCATATAAGAAAAGTATAACAACAAGTTA
TGTAATATTTTTTTACCTCTTGCATCTTTTTTGAAACCTCTTTAGAATAT
AAGCTTCTGGTAGTACATCTAGCTTTTCACCTCGCAACGCTAAAATGATA
TGGCGACAAGGAATTCCCATTGTTTCAAATAACTTGCATGAGCAATTTCC
AAATATATTTGATGTGCACCAGCGAACCACCCTATCCTTTACGCACCCGT
CATTAATTACCACCATTTTGACACTATCAAAGTGTGTAATGCTTACAACA
GAGCATTGATCTCTAGCAGCTTGCACTTCAGTTTGAAACTTTTTAAACAC
AGTACATGTGTACAACATACTATTTTGTTTCTCCACGAGCCATGGTGTCC
TCAAAAGTTGTGTGGTATGTATACTCATGTGATCCTCCTTTAACTCCTCC
TGTCGCTGGCATTCCAAGGCTGTATCAAATCTAAGCCAAAACTCAACAAA
TGATAATTTGCGATGGATAAAGCGGTTGAAGAATGAATTTGCACTTTCAG
ATCTTGAGGTGGTCCTAAGGAGCCCTGCAAGAGGTACATCCATCAAGTAT
GCTGGAATCCATGACTCACGAATGGCATACCTATTAGCCATCCACTCATT
ATTCTCGAGACCATACTTAGTTATGAAAGCATTCCACCGCATCTCAAATT
CTTCTCCAGTCTCTGAACCCCACACACAAGCATTTAACATGGGCCAAAAC
TCCTTGTCATTACTTTTGGCATGGCCAACCTTTTCAGGTATTTTCTCCAA
TATATGCCACATGCAGAACCTGTGTACTGTATCAGGAAGATTAGAGGCAA
TTGCTGATTTCATACTTGCATCTTCATCGGTCACCATAAGGATTGGAGCT
TTTCCTCCCATTGCCAAAAGGAATGTCTTCAACAACCATTCATAAGACTC
GATCTTCTCATTTAGTAAGAATCCAGCTCCAAAAAACACACTTTGCATAT
GATGATTCACACCAGTAAAAGGTGTAAATTTCATATTGTATTGATTTGTG
CTATATGTTGCATCAAAAGACACTAGATCACCAAAGTGGCTGTAGTTTTT
CCTACTAGTGGCATCAGCCCAAAATACATAGACCAACTTCCCTTGTGCAT
CAACAACAAAATCATAGAAAAAGGCTGAATTTACTTCTTTCTTTCTCTCT
AACTGTGCAACAAATAGTTGGGCATCAACATCCTTTATCTTATCCCTAAG
CCCTCGATAGTAGTTCTGAAGGTCACGCTTCGTGCATCCAATATTGTTGA
ACCCACCATCATTGACTTGTAGAATTCTATATGCTTGTGAGGTACCTACA
CTCGCCTTGTGGCATGTAAACAATGTATTCTTCGCTCTCTGGCTGACTGA
ACGGTTTGATCGGAGAAGATGAGTTTTATCAGGTGAGACAAGTGTGTGAT
TATGCTGCTCAACCATTGAAGAGATATAATACTTCTTATCTGTACCCAGC
TTAACATAAATATGTGCATCACATCCGCATCTTGACTCGGCAATGTTCTT
CTGTTTCTTAGTGGGTACATCTGTTGTGTTCTTCCTCTTGAAACCATTCC
TTGAACACAAATACCGCGTGTTCACAATTTGACCATCAAGAGACAAATTT
TGGGAACCAACCCGAACTGAAAATCCGCCTTCTCTCGCATATGCTTTGTA
GAACTCTTCCACATCATCCGTAGAATCAAATGACATCCCAACAACAGGCT
TCGTTTCATCCGCACATATAGGTTTGAAATACGAATACTGCAATGTAAGA
CGAGGGTTGGTTATTGTCATAAGTATATAGTATTATTGTGCATGCCAAAA
TAATGAAGAAAAGTGTTCTCAGCTAACCATTGGGGGAATATATGAAGTCT
TTGTTGGTGTACTTAAACTGTGAGAAGATGAATCAACTGATGTAAACATG
TGGTTCATCTAACCAAACATCAAATGAGAGGCGACGAGCTGCCAAATTGT
TCATCTCCTTCGAAACTTGGCCTCCCTAGTCATGAACGACCAAAATGAGA
GGTCACAATGTCTTCCTGCCACAGTGTGAGAGAGGTGGAGAAGGGGCATT
GCTACCTGCGCTTGGTCGGCGACGGCAACCTGCAGCCGGTCGGTGGTGGC
GGCGATCTGCGCCCAGGTAGAGGCAGCCACCTGCGCCAGGCCGGTGGTGG
CGTCCTGCACTAGGACGGCACCGGGGACATCATCTGTTGGTGTGTCCATG
GTGTGATCGTGGGCGACGCTTCGTTGCCTGTGTCCAGTTCGATAGGCAAA
GGAAGAAGAATCACGCTGCCTGCTAGCTGAAGCGTCCAGGGGGGTTTTCG
TGAAAATTGCACAGGGAGGTGGGGAGAGGTGGAAGGAGTATTTTCACAAA
ATTGGTTGTTGCCATCGGATATGTAAATGGACGCTCCAGATTTAATATGC
GCATGTGAGTACGGTACCGTTTTGAGCACACGATATGTTGCC
>CM-Zm453
GAGTTTTTTGGGATTATGATCCTCCCGTCGGACGGCTTCGCTCTCTTGGT
ATCCCGCAGCGCTCTATCCCCAGTTTGGGATGCTCGTGTGCCAGCACTCG
CCGCATTGGTACCATTGCCGGTGAAGACTCCATTAACAGTGTACGCCGGC
TCCTAACAGTGCGGGCCCATTTGAACTGTGCTCCATCGGACTAATTTACC
CCTGTCTTCGTCCTCTTCTCGCCCGTGACTCTGCGCCTCGCGCCCCGCTC
CAGTTTCCTCCTCACCGTTCGGTGACCGACATTGAGGAGCGGATGAGGGG
CTAGACTCGCCGGTCGCGAGAGGAGGAAGAGGCTTAGTAGTCGCCGTGCC
TCCATGGATGAAGACTCATTCGCACCCCCCTCGTCGACATCCATTCACTC
TGGTCCAGCAGGAGCACTCGGTAGCGCAGCCGAGCACCATGAGATCCGAG
CCGATGCTTCTATGCTCAGGCTGCTTCCTCCACCAGCAGATCATTTCTTT
GCTAATTCATCAATTGATGTTATTTCAGATGTAAGTTTGTGGCTTCAGTG
TTTTGTAGATATCAGTTGTGGCTTCAGTGTTTTGTAGATTTCAGATGTAT
TTGAACATGTTTTCTAACTGCATGTAGTTGTTCCTTTCATTTGTTGTAGG
ATGTAGCAATTGATTGGGGCACCATACAAGTTGAGGAAAATTGGGAAGAA
GAAGGAGCACAGGATGTTGCTTCAGAGCTAGTGTTGTATGACAGGTTGGG
ATTATTGGATGAAGATAATCGCGAAACAAGTGCAAGGCAAGATGCTTGTA
GATCTAGAGCATTTAATGTTCGTGGCAGATCCGATGATGTTGATGATGAA
ATAGTTGTGGTACATTGTGGGGATTCTATACCAGAAGAGCGAATTTTAGT
TTGTGACAGGTCAAATCCTATTATGAAGGTTGGCAGTTTGTACAAGGATA
TGAAAGAGTTCAGACTTGCTATGAGGCAATACGCGATTAACAATGAGTTT
GAGTTAGGAATTGAGTCAAGTGCTCCGTTTAGATATCGGGGTTATTGTAA
AGGTGGTGATTGCCCTTGGAGAATTAATGCAAGACCCGAAGTTGCTGGTT
GTCCTACAATAGTTGTGAGTATGTTTTAATACCTATTGAAGTTTACAGTG
TAGCTATGATGCTAAAATGGTGACAATGGGTTTTCTTGTAGGTTTCAGTC
ATTGTTGACCACCACACTTGCACTTCTAGTGGACGAAGGAAGACGACAAC
ACCAACTAGCTCTTGGGTTGCTTCCCTAGCGCTTCCCATCCTTAGCAAGA
AACCACATATGGGAGCAAAAGAACTACAGACTATTTTACAAGAGCAACAT
AATTGTACTATTGCTTACGATACAGTGTGGAAAGGTAAAGAAAAGGCCCT
CAAAGAGTTATATGGAACCTGGGAGGACAGCTTCAAACTATTGTTCAGTT
GGAGGGAAGCTGTGTTGGAGGTTATGCCAGACTCAGTGATTGAGTTTGAT
CTTACCGTAGATAATGGCAAACTTTTTTTCAGGAGGTTCTTTTGTGCTTT
TGGGCCATGTCTAGAAGGATTTCGTGAAGGTTGCAGGCCCTATTTGAGTA
TTGACTCCACTGCACTAAATGGTAGATGGAGCGGTCACTTGCCCTCAGCT
ACCAGTATCGATGGCCACAATTGGATGTTTCCAGTAGCATTTGGTTTCTT
TGAATCTGAGACGAAAGATAGTTGGATTTGGTTCATGAAGCAGTTGCAAA
AGGCTATTGGAGACCTCCCTCTGCTTGTAAAGGTTTGACTGGAGCAGTTG
CTGAAATATTCCCTAATGCGGAGAAAAGAGAATGCTTTCGACATCTAATG
CAGAATTATGTGAAACATTTCTCTGGTTCCGAGCACATGTATCCTGCTGC
TAGGGCTTACAGGGTCCCTATATTTGAGCACCACTTTGACAATGTCAAGG
ATTTGACTGGAGTGAAGCACTGGCTAGATGAGTGGCACCCTCTGTTGTGG
TATAGATGTGGTTTCAACACAGCAATAAAGTGTGACTACATAACCAACAA
TATTGCAGAGGTCTTCAATAACTGGATTAAAGACTACAAAGACCTTCCAG
TGGAGTCATTTAAAAAAGCTTATGGTAGGATCCTAGAGCCCCTGGGTGAT
AAATCTATGTGGCCCAAGGTGCCCATAGCAGATGAGGTAGGTGCACCACT
AGGGAAACGTCCTGTTGGTCGTCAAAGGAAGAATAGAATTAAAAGTTGTC
TCGAAGGTGGAAGTGCAAAGAAGAAACCCTCCAGCAATGAAAATGACACT
GAAAGGAAGATACTAAGAGGAAAAATCAAGTGTCCAAATTGTGGTCAATT
AGGCCACAGAAAAGCAAGCCCAAAATGCCCCCTAAATGGAACTAAAAAGA
GGCAAGCCACAAGCTTAACCTTAGTAATCTGTTTTATATGTTACTTATAC
TAACATGTTTTCATTGTTTTTGTGTAGAAAACGCAAACCAAGGAAGAATT
CCACAAAACAATGGTTTCCCAAAGAATTAGTCCAACCAAACATCCTGTCA
GATATGGTGATTGGGACTGAGTCAATTCAACAAACAGTCAGTTCAGACTA
CATCCCCAGTGCAGACTTGGAGGTCGGCCCTTCATCGCCTCCAAGAATTA
TTAGAAGAGTTATACGCAAGATTACACCGAAGAAGAAAACTGCAGACTTG
GAGGTCGGCCCTTCATCGCCTCCATGAACTATGTGGTTCAGTGGAGTCGC
TTCAGTGTATGCCCAAGTGTATGAACTATGTTCTTTAGTGTATGCCCAAG
TGTATGAACTATGTTCTTTAGTGTATGCCCAAGTGTATGAACTATGTTCT
TCAGTGTATGAACTATGTCCTTCAGTGTATGAACCTGGGCACAATGTTTA
AAAATGGTGCAGTCCCTGTTTAAAAATGCAGACAACACCTTCATTTCGGC
CAAAAGGCACCAGTATAAAAATACAGACAACACCATCAGTTCGGCCAAAA
TGCAGACAATAGGATACCATAGTCTTCCATAGATAACAGCAACAAAGTTA
TACATAGATGGCTCAGGTCTGCCAAGGCCTTACATAACAACAGACTAAGT
TAATGTCTAGCCACACACATATACATAATTCATCATAGCACACAAATACT
TGATCATAACCCAACACATACTTCATCATGTAGTGCCTAAACACTAACCC
CGAAAATCTACTTCATTTGACGATCCAGAATCTCTTCCCAGCTAACATCT
TCCAGTGACCAATGCCTCATCAAGTCAGGTTCATGGTCTGAATCTGAATC
ATCGTTGTAGCAATACTCCGACAAGGGTGGCGAAGAATTGTCGTGCACAA
GTTGATAACGAATTGATGCTTTATCAAGTGATTGCGCAAGCTCATGTACA
CGCCACATTAATTGGTTCACTAGCAATTCTTCACCGGAATCAGGTTGACT
AACAAGATGGTCAGTGGCCAGTGACTTCAAATTCATTGAAACTTGTTGCA
TCTCGTTAATGGCGTCGTGAAGGAAATTAAGGACCTCTTGGTACCGGTAA
GACTGCAAAACAAAATTATATAACCGATTACTACTACACACAATCAAAAA
ATCCCAGAGATGAACCAATATAGTTGAAAGATGTTGTTACCAGCACACTT
GCAGGAGGTAAAGGAACCATGGTGGCATCACGAGTGGACGACGACTGAGG
CTGCTGGGTACCACTGTTGTTGAGGGCGTAAGGAGAACAGACCTGAACGA
CGGCGGCAGATGCAGACGGATTGGGGATGGGCGAAACGGAGAGACGATCG
AAGGCGGTGGCCACCTCAGCTGTAGGATCGTCCGCCGGATCGACCTCGAG
GACCTGGCGATTCTTCCCCTGAAACGCCATTGCAGTGCTGAAGCTGCATT
CAATGGCGGCGGCGGTGGACAAAAACAGGGAGAAGTTAGGGTTTGTTCGA
ACGTCGAGGGGAGCGGGGAGCTGAGTAATGAATGTGAGGGTAGCGATGTC
TTTTTACTGTCGGCGTGCGCTGTTAGGAGCCGGCGTATGCTGTTAATGGA
GTCTTCACCGGCAATGGTACCAATGCGGCGAGTGCTGGCACACGGGCATC
CCAAACTGTCGATGGCGCGCTGCGGGATACCAAGAGAGCGAAGCCGTCCG
ACGGGTGAATCATAATAGCAAAAAACTC
>CM-Zm487
GGGACATTTACATTTCGCCCACTAGTCTGGACGCGCTGCTCAAATCTACC
CCCGCCCAAATTCTCTAATCAGTTTTCCCCTCCCACCTCCACACTTTGCT
CAGAAATCACCTCACGGCGGTATATTCTCCCGTCAAAGGCTCTTACAGGT
GGACCTGCCACCTTACAAGTGGGACCCGCTCCCCTTTCCCCTTTCCCCTG
CTTCTCTTCCCAAATTGAATCGCACGCGAGCACGTTCGCTGGCAGCGGCC
CGTCCATCGCCCTCCACCACTCCCTTCTCCGGCTTGCGGCAGCCCCAGCG
GCCTTCACCGGCGTGCGGCGGGGACGTGCCCTTCTCCGGCGCGCGGCACG
GCAAGGGTGTCCAGGCGGCATGGCACGGCGCGGGTCCCAGACGTGCGCGG
GCAGATCCTAGGCGTGCGCGGGCAGGTCCCCGGCGAGCTCCTCGACGACG
CGCCCCGCAGCCGCAGTACCCGTTCGCCCGGGCCGCACGGCAGGCGGATC
TCGGCCTCCGCGGGCGCTCCGGCGGGCGGATCTCGGTCTCCGCGGTGTGC
TCCGGCGGGCGGCTTGTACGTGGGCGGATCTCGGCCGCCGCGGTGTGCTC
CGGCGGGCGGATCTCGGCCGCCGCGGTGTGCTCCGGCTGACGGCTTCTAC
GCGGGCGCTTCGGCGGGCGGACCGCGGTGTGCTCCGGCGGGCAGCTTCTA
CGCGGGCAGCTTCTAAGCTATTCCATAACCAAAGACGGCCTAATCCACAA
GGAGGAGTTCCAGCTCGCTCTCTTCCGGAACAGCAATAAGAGGAACCTTT
TCGCCGATCGGGTCAGCTACCTGCCTGCTTCATTAATTATTTCATGCAAA
TCACAGTCTTGTGTTCTCCCTGTCATGTACCTACCTTTTTTTTGTTTTAG
AATTTTATGTATCTTGTGTTCTCCCTGTCATGTAAGCTGTAAATTAATAT
GCGCAGATATTTGACCTGTTCGACCTAAAGCGCAACGGAGTGCTTCGGCG
GGCGGATCTCGGCCGCCGCGGTGTGCTCCGGGCGAGCTCGACGCGGGGGT
GGGCACGGCCGGGAGCAGCCAGCCGCAAGCGAGCTCGATGCGCGAGCGCT
TCTCCGGCGAGCTCCTCGAGAGGTAGCTTAACCATAACTTCGAGTCCTCA
AATTCAAATTTAAATCTCCAAAACAGCAATTAGTACAAAGACCGCATTTT
GCCTACACGAAAATCTGACAGACCAATTTTTAAGGAAAATTGCTGCATCC
CCATTTAACTTGCAAGCAGCTAGCAGAGTAGGCGCAAGCAGCTAGCAGTT
TTACCATTGAAGCTTTTAATCATGAAAAAAATGAATTTATATCTCGGGTT
TACTCCTGGTGGATCTGAAATATATCGTGTTTTGATTGAAAAAAAATCTC
GCAAAGATAGGCAGCATCCTCCAGTAAGCCCCAAACATCGGTCGGCTCCT
AGTGTGAGCATCCATAGAGAATGTCGCGTGCGAGCTCATCCAACAGATTG
CAAGGTTTTCCCAGCTTCGACCATGTCCCTCTCGTCCAGTGTCCTGATTG
CACCCGGTCAGAGCCATTGGTTAGGCTCAGAACGAAAAAATCAGAAAACG
GCAACTACGGCAGAGAATTCGTGAAGTGCGAAAGCAAATCACAACCCGGC
AAGGTTCATGATCATTTCCCTTGTTTGTTTATGGAGTTTATCATTCATCC
TTTATGTCATGTGATTTTAGATTAATTATGTGGTTTTTGTGTTGTTATAT
TAGATCCTTAAGAAGTGCAACTTTTTTATGTGGATGGATGAGTACATCGA
ATGGTTGCGCTTGAGTGGTATGACTAAACAGACACGGTCCAGTTTTGAGC
AAGAACAAGGTGCTACGCAATTGATGGTGAATAATTGTGGAGCAGAGTTA
TGTGGTGCAGATAAAGGAGATGTGTCTGTGAAGTTGGACATTCTAGCAAT
TGAATTGATGAAGATAAATGGCAACCTCAACAAAATTATTTACATTTTAG
TCATTTGTGCTTTTATGATATTTGTTGTTTTACTTTTTATTATGAACCAA
GGTGGTAAGCACTAGAAATTTGTAAGCTCTATGCACTATGGATGAACTAT
GGATGAAATAAGTTGTAAGCACTATGGATGAACTATGACATCAAATAGCT
AACTAATGAAGAATCCAATAATATTTATTTAGGTATCATAAATGTTATTG
TTTTACTATATAAATTTGGTTAAACTTATTATGGCAATTGGGCCAGAAGA
ACATGTCCGATTCAGCGTAGCAAGCAAAAATGGCAAACCTCTTCACAAGC
CAAGAGAACAGAACTGGGGTTCTCGGCGTAGAGCAGAACGAGCTGGGGGC
GCATACTGCGCGTCCCCCTGGTGCTCCTCGGCGTCCTGGCAGAACGAGCT
GGGCAAAAAGTTGAGAAACAAAAAAAGGTGCAGGCGCCGCGCTCGAACCT
GCATCGCTGCACTGCGAACCAGAGCCGTATCACAGTGACCAAGTAGACAA
GTTAGATGTTCGAGTATCATATGCAAACGGTATTACATAACCTTAAACAT
CCAAATTCCTTTTAGGCCCAAAATTAAATAAATAAATACCTAATATTGTC
AAAAGGTGAACCATTAGTTCATCTAATCATTGATGACTTACTTCATGTAA
AGAATCCACTTTTTTTATTATTTATTGGTTTATATGGTTTAAATGACTTT
TAGGACCGAAAATAAATAAATAAATACCAAATAGTGTCAAAAAATAGTGA
AACTTGGCGGGGAGTCATAATTTGGACCTAGTTGCTTGAGATAAAAAGAC
CATGAGGTTTTGCAAAAGTGTAATAATAGGTGTTTCACAAATGGACAGGT
CTCTCCTTAAGTTTCATAACATTCAACTACAACGTCACTCTTTGAGCTAT
ATTCCTTACTTTTTCCTTTGTTTTTGCTTCAAAAGTGAACCATTAGTTCA
TCTAATCATTGATGACTTACTTCATGTAAAGAATCCACTTTTTTTATTAT
TTATTGGTTTATATGGTTTAAATGACTTTTAGGACCGAAAATAAATAAAT
AAATACCAAATAGTGTCAAAAAATAGTGAAACTTGGCGGGGAGTCATAAT
TTGGACCTAGTTGCTTGAGATAAAAAGACCATAAGGTTTTGCAAAAGTGT
AATAATAGGTGTTTCACAAATGGACAGGTCTCTCCTTAAGTTTCATAACA
TTCAACTACAACGTCACTCTTTGAGCTATATTCCTTACTTTTTCCTTTGT
TTTTGCTTCAAAAGTGAACCATTAGTTCATCTAATCATTGATGACTTACT
TCATGTAAAGAATCCACTTTTTTTATTATTTATTGGTTTATATGGTTTAA
ATGACTTTTAGGACCGAAAATAAATAAATAAATACCAAATAGTGTCAAAA
AATAGTGAAACTTGGCGGGGAGTCATAATTTGGACCTAGTTGCTTGAGAT
AAAAAGACCATGAGGTTTTGCAAAAGTGTAATAATAGGTGTTTCACAAAT
GGACAGGTCTCTCCTTAAGTTTCATAACATTCAACTACAATGTCACTCTT
TGAGCTATATTCCTTACTTTTTCCTTTGTTTTTGCTTCAAAAGTGAACCA
TTAGTTCATCTAATCATTGATGACTTACTTCATGTAAAGAATCCACTTTT
TTTTATTATTTATTGGTTTATATGGTTTAAATGACTTTTAGGACCGAAAA
TAAATAAATAAATACCAAATAGTGTCAAAAAATAGTGAAACTTGGCGGGG
AGTCATAATTTGGACCTAGTTGCTTGAGATAAAAAGACCATGAGGTTTTG
CAAAAGTGTAATAATAGGTGCTTCACAAATGGACACGTCTCTCCCTTAGT
TTCATAACATTCAACTACAACGTCACTCTTTGAGCTATATTCCTTACTTT
TTCCTTTGTTTTTGCTTCAAAAGTGAACCATTAGTTCATCTAATCATTGA
TGACTTACTTCATGTAAAGAATCCACTTTTTTTTATTATTTATTGGTTTA
TATGGTTTAAATGACTTTTAGGACCGAAAATAAATAAATAAATACCAAAT
AGTGTCAAAAAATAGTGAAACTTGGCGGGGAGTCATAATTTGGACCTAGT
TGCTTGAGATAAAAAGACCATGAGGTTTTGCAAAAGTGTAATAATAGGTG
TTTCACAAATGGACAGGTCTCTCCGTAAGTTTCATAACATTCAACTACAA
CGTCACTCTTTGAGCTATATTCCTTACTTTTTCCTTTGTTTTTGCTTCAA
AAGTGAACCATTAGTTCATCTAATCATTGATGACTTACTTCATGTAAAGA
ATCCACTTTTTTTTTATTATTTATTGGTTTATATGGTTTAAATGACTTTT
AGGACCGAAAATAAATAAATAAATTAGCTGCAAGGTGACGCATGCATTCC
CTATGCTCCACTCCAGGGAACACCTCCTCAACTGCAGTTTCTAGACCCTT
ACATGCATCTGTGTGTATCACCAATCCATGTGGAATACCTATAACCACTC
GCAAATTCTGTAGAAACCATTTCCAGCTCTCTTCTGATTCAGCCTCTAGC
ACCCCATATGCAACTGGAAAGAGCCAATTGTGTGCATCAATGGCACAAGC
AGCTACTAATTGTCCTCTAAATCTTCCATTCAAAGCAGTTGCATCCACTG
CTAAATATGGTCTACAACCATCTAAAAAGCCCTTCCAACAAGCCTTAAAT
GAAACAAAAACCCTTCTAAAGCATTCCTTCTCCATAATCATCTTCCTCAC
TTTGTACTGCACACTGTGCTTGTCAATCTCTACAACACTTCCTGGACATG
CTTTCTCCACTTCGGCTTTGAAAGTGTACATCAACTTAAAACTATCCTTC
CATGGACCATAAATCTTGTCTAGAGCCATTTCCTTACCATAAAACACTCT
CATGTAAGGCACCTTCATTCCATACTTCTCATGTATCTTCTTTATCAATG
CAGTTGGACCAATACATGGGTTGTCTCTCACCCAATCCAACATTACATCA
GCGCACCACCTGCTCTTAGCTATCTTCAAAGTCTCTTTTCTTTCAACACT
TGGACATGTGTGAGGAAAAGGGTTCACTTTGACCTGAATGAGTGTGCTAT
CTCGCATCTTTGAGGCATGCATCCTCCATCTACACCTTTCATATGTGCAG
TGCACTCTCAACCTACTTGGCTCACTTTTATCAATTTCAAAGTCATATTC
ACCCTTAATGCAATAAGTAGCGAGTGCATTTCGACAATCAACCATCGATG
GAAATATGGTGCCTTCTGCTAGGGAAGGATTGTCCTTGTCATAATCGATC
ACTGGTCTGTCCTCATCATCTTCATGCCCAGACATCCCCATGTCAATGTT
CTCCTCTTCCTCTTCTTGGTCAGTGTCCACAAATTGTGCAGGTCTGTTAT
CTAGTAATAATGTTGGATGGCTTTTAACCAAATCTGGATACAACCTCTCA
TCCTCATTATCATAAACAACCTCATCAGGTACATCATAGTCCAGTGTCAA
CACTGGATGGCTTTGGCTACAAGATGGTTGAGAGCGTATTGACTGATTAG
CCCTTCCTCCAATAACCACATCATTTTGGACAACAACAGACCTTTCTCCA
AGATGCATAGCAAACATCAGAGATAAATCCAAATCACTCTTAATTTTCAT
AGATTTATTCTCAAACTTGTCAAAGTAACTGAATTGTACCTCATCATCAA
CATTCCAAGCATGCTGATCACATATAGCCTTGCTAAACTGTTCCAAAGTC
CAGGTAACATCAACACCCACGTGAAATTCATAACAACCAACATATGCTTT
TTTACCACTGTCATCCAACCTTCTGCTTGTTTTTCTTCTCACATTCAACA
CAAAAGATGTATTTAAATCCATCCTAGTTGACAACAAAATTATTCTAGTT
GTTAAACTAGCACCAACATCAAGTAACAGGGGGTCTGAAATTGCTACATA
CCTCTAGCAGCGAGCAGGGCGCCGCCGAGGATGGCCACGACCGAGCGTCG
TCTTCTCACGGCCGGGCGTTGTCCCTGGCAGTGGGAGTGTTGAAGCCGAG
ATCCGCCTGGCAATGGGCGTTGTCCCTGGCAGTGGGCGTTGTCCCGCGTA
GAAGCCGCCCGCCGGAGCACACCGCGGAGGCCGAGATCCGCCCGCCAGAG
CGCCCGCGGAGGCCGAGATCCGCCTGCCGTGCGGCCCGGGCGAACGGGTA
CTGCGGCTGCGGGGCGCGTCGTCGAGGAGCTCGCCAGGGACCTGCCCGCG
CACGCCTAGGATCTGCCCGCGCACGTCTGGGACCCGCGCCGTGCCATGCC
GCCTGGACACCCTTGCCGTGCCGCGCGCCGGAGAAGGGCACGTCCCCGCC
GCACGCCGGTGAAGGCCGCTGGGGCTGCCGCAAGCCGGAGAAGGGAGTGG
TGGAGGGCGATGGACGGGCCGCTGCCAGCGAACGTGCTCGCGTGCGATTC
AATTTGGGAAGAGAAGCAGGGGAAAGGGGAAAGGGGAGCGGGTCCCACTT
GTAAGGTGGTAGGTCCACCTGTAAGAGCCTTTGACGGGAGAATATACCGC
CGTGAGGTGATTTCTGAGCAAAGTGTGGAGGTGGGAGGGGAAAACTGATT
AGAGAATTTGGGCGGGGGTAGATTTGAGCAGCGCGTCCAGACTAGTGGGC
GAAATGTAAATGTCCC
>CM-Zm502
CCGAATTTTTTGTATTTTAGCCCTTAAACAGAAGTAAAATCAAGTTTAGA
CCTAAAAAAATTTTAAATGCAGGTTTGGACCCTTAGCTCGGCGCCATAGG
CTGTGGCGCCGAGCTAACACAGCTCGGCGCCACAGCCTATGGCGCCGAGC
TGTGACGTGGCCGCAACGGCTAGTTGCGTCCAGGGCTGACCTGGCGCTGA
CGTGGCGGCGGCGCGGCCTCGTAGCTCGGCGCCACAGATCTTGGCGCCGA
GCTACGAAATCCTATAAAAACACCCACGCGGCTGGCCGAGAGCAGCTCAT
TTCATCCCATTTCCAAACTTCGTAAAAATTTCCTAGATTCAAAGATTTGA
GTTGGTTCACTTCGTAGACCAAGGTATGATTTCGAACTGATTCGTTTTGT
ATATTAGGTTGTTAGTTTATTAATTTGTATACACCTATTATATTATCATT
TCGATTATTAGTTTGTGTAAACTTATTATAAAGCATAATAGGTACAAGTG
ATAATTATAATCGTTTATTAGATGAAAGACATGTACCGAGAGGCGTTGTG
GCAGAAGAGAGGTCGTCCTCGGGAGTTATATCCGGACGTATCTAGTAAGG
ATGCTCCTGTTCCTCCTGAACTCCCCGTGCCTAACTGTGACTGTGGCAGA
CTGGCTTGGGTACATCAATCACAACATCCAGACACGGCTGCTCGCTGCTA
CTACCTTTGTGGCACTTTGGACGTACGTAGCTTATGACTTGTCACTTAAT
TTTGTTCGCATTCATTATTTTGTAGATATGTAATAGTGCATCTTTCCATT
ATTTTAGGGACATCAGAGGTGTTTCTTTTTCCAGTGGATCGATGGTCCTG
ATAAATTCGACCCTCGATATCTTCTTTTCGTTAATTGGTTGAGTGGAAGG
ACCAGTCATGAGCGTTTTAAGCGTTGGGTACCTCCTCCCCCGAATCCTCC
ACCAATGACGGATGCGGAGAAGGAGGTAGCAACAGAAAGACGGATGGACT
CACCGCCTCGATGCGATTGTGGAGACCGTGCTGTCATCGACGAAGACTAT
GACAAGCAGTTCTGTTGTCCGAACATTGATTATGTGAGCCCATTCCTACG
CTAAATGTATGAACTAGTTTTTATTTACAATTAATTACTAATTTTTTCTC
CTGCAGCCATACGGGTGGTGTAAGTGTCGTTTCAGAGAGTGGTTGTATGG
TCCTTTGTCCCATTGGCCAGAGCCAGAGGTAAAGGAAAAGAGATACATGG
GGTGGGCGGCAGAAGAGGTCAAATTTGATCCAGTACTCTGCAAATGTGGT
ATTGAAGCTAAGTATGGATTAGTTCCTTCGGAGCTTGGTGTTGGATATTT
TTGTGGACATATGGTCGATTACGATGAGGTTGGTATTTTTTTGCACCAGA
TGTAATGTTATAGCGGTACTTACTATTTTTTTGTAGGAGACGAGGAAATG
CAGTTGGGAGAGTTACGACGACAAAGGAGAGGTGATGCGCACAATAGAGT
CCAAGAGAATAATGGGACAGAAGATGCGTTGTGGATCTCGGCTCGTCGAT
TCGTACATTAACGATCGCATACGCGACATGCGTAGGGAAGCAAAATCTGC
CTTTTATGATAGCCCGAAGCGTGCAGAGTATAGGAGGTTGAAGGCGGCAG
ATGAGAAGAGAGCACAAGATGCAAGGGAATGGGAAGCGGCTCAAGCCGAG
AAACAGATGTTGGATAATCTTGCTGATCGCCTCAAGGGAAGTAAGTGAGA
TAAATGATATTATAATTATGTTAGTACAATTTATTTATCCTGACTTTGCT
AACTTAATTTTCTCATTATATTTGTAGAGATTGGAAGCGGCGTAAACTAT
TTGGCCGATGAGGCGCATGCGAGATATGTTCAGGATAAAATGGCAACGGT
TGAGCTGATGGAGGAGGAGGACGATGACACATCTAGATTGAGTGAGCTTA
TCGCCCTCGCAGAGGCAGGATTACATGAAGAAGAGGAGGACGACACGTCA
AGGTTGAGTGAGCTCATCGCACTAGCTGAGGCAGGATTACGTGCTCAAGA
GGAAGAGGATGAGTTTATGTCTCAGGCCGCCGCAGAGGTAGAGGCAGCTT
ATTACAAGAAGAAGTCTGATGAGGCTGAGGCTGAGGATGAGCTATTATCC
CAAGCTGCAGATGAAGCAGAAGCTAATTATTACAAAAGAACTGGTGACAA
GTGTGATGCAGGACAATGCAGCAAGTGGAATGAGGTTGTTGTTGAGGATT
GCGCGACGGATGACTCCGAAGATGAGTTACTCATAGATTGTGATTCAGAC
TGAAGAATTGTAGCCTATTATGTAGTATTTACGTATCAAAAATAATTTAG
AACTCTAAAGATGCGTTACTTATTGGTTATTATGTTTTTTACAGTTCACA
AAAATTTTTTGCAAGAGTTCCCCTTGTTTTATTAACAACCACAGTTCAAA
TAATCACATATTATAAGACATATAAGCATTTCAACATATAATACATCACA
AAATAACATCGAATATAAAAACATCCACAGAGAATAGTTCTTCATACAAT
GTCCACAAACAAAGTCCAAAATACAAGTTCTACAACACATAGTCCAAAAC
ACATAACATAGTTCATATTACAACGTCTCCAGCAAGAGTCCAAATCACAC
AGTTTTCAGGATAGAGACCAACATCACAACAGTATTCATTTCCTCCTAGT
CTTACCCTTGCCCTTGGCCCCAAGAGCGTCGGTGCCTGGAGTGTAAGGGT
CTCGTGGACGCCTTCTACGTGGTGTCAGCTGTGATGGCTGAGTTGTAGGA
GCATCCTGCAACTGAGATGGTCCAATCTCCACCTGACCTGCGGCGCCAGC
GCCAGCGTCGTCGTCGTCGTCGTCGTCATCGTCCTCGTCGTCCTGGGCCA
CGTTCTCAAACGTGTCCCGCGTCGATCGCGACGAGCTGAGTCCTGCTGTA
GATGGTCCAACTGCAGAAATGGGAGGCTGAACATCCTGCTGCATACGAGG
CACAGGCAGCTGCACGTCAACGCCCGCTAGAGACCGGCATCCACACCGAG
CTGCTGCTCGACGAAGACGACGTGATACCCTCTGTAATCGAAATGTACAG
TTAAAGACATATGTTACAACATACAAATAAACAAGTTTTCTGTTAGACAT
TGATACTCACTGATAGTAACGATAGTGTAGTAGTATCTGAAGTTCTCTGT
GAGATACGCTTGAGTTCAACAACAGATACGAGCATAGAGTTTCCCTATCA
CAAGTTAAGACATTAGGATGCTCAAAACTAGACATAAAACATTGAATTGA
AATCTCTAATTTTAGTAAAGAAATAGTTACCACTCTATCAAGGATTGGAG
CAGCCTCAATTTGGGTCCCGTGCCGAGCAGCTATGTCGAAAGCTGTGTCT
TCGTCGTCTGACGATTCTTGCTCGGCGTAGTCTGCAGCTGTCCACTGTCC
CTTCAGCTTGCACCTAGTCACACCAGAATACCAAATCAAATACCTCTGAA
AGTTGTAGTTTGTGTGCGCCTGGTCATTCTCATAGTTAAGATCCCCCTGC
TGGTCCCATTCATCAATGTAATCACGATGGTGCGTCTCGAAGTCCGTGAC
CTTCTTTTGTCTCTGTCTGTCGAACCTGCAAAAGTTAGAACCATATATTA
GCGACTAACTGATATTTCAATTATTAGTTAGAATAACAAGTGCATGTAGT
AACTCACTTATGAAGTTGTATTGAAGTCGAGAATGGCTCCACCGGAAACT
CCTGGCGCAATCCGAACTGTCGAGCAACTCTGTGGGGCAAGTGGTACTCA
ACAGCATAAAAACAGATGAGTGGACACCTCATGAGGTAGAGGTTCTCGTC
TATTGAGCACATGCTGCTCAACTGTATGCTGGCGAAATATGGATCAAGAT
ACGGTTGCCAAGTCACCTGCAAAAGTTTTAGAAAGCCCACGTAAGCACGC
TGGTGTCGTGCGATAAAAGTAGAAAGGACATGTAAAAAGATAAAGGAGAC
AACTCACCATCGAAGGAGTAAGTGCGTCGAGCTCGTTTGAGTACTCCACG
TAAGCACGCTGGTGTCGTGCGAATGGCTCCTCGACCTGGTCCCAGCGGTA
AGCAGCCGTGGGCTTAAGCCGATGTCCGGCTACCACGAACCACTCACGAG
GAGGAAACTCTCTGGGTCGTCCGACGGGTATGTGTGCCCACATCCACAGC
TGTAGTAGGTAGACACATCCACCTAAGCTGGCGGTCCTCGACGAACGACG
ACAAGCCTCGCAAAGTTGCCTGTATAGGAAGGCCAACACTGCTGAAGCCC
AGCTGTAACCTCCGGTCGTATCCCAGTCAGTCAGGCAGGGCAGAAACATC
CATGACGCGCTGTCGCCTGTCGCGTCTGGAAAAAGAACTGAACCAAAGAG
ATGGAGGATCCAAGCTCGACAATGGTATCCAACCGTCTGCTCATCTGCAC
CAGGTGGACACTGCCCAAAGGTCTGCCTAAGCCAGGTCAGTGGGACTCCG
GTGTTGTGGCTACCTCGTAGCTCATCCGGAAGCAGTCTCCCAAGAAAGGC
CTCCACCCTCTGCCTCCAACCGCCTGGTGATGCCTGACCGGTCACTGGAC
GACCCATAATGCTGAGACCAAGAATCTTCTGGCAATCTTCAAGCGTCACG
GTCATCTCACCGCAGGGAAGGTGGAAAGTGTGAGTCTCTGGCCGCCACCT
ATTGGAAGACAAATGAATACAAAATCATTAGTATGCAAAGTAGATTTGAT
AATTGTAAATATTAAACAACTAGAGAAGTCTTTACCTGTCGACCAGAGCC
GTCAACGCCGCTGGGTTGAAAGTGGGCAGCCCACGGCGGACCTGGTACGA
TAAGACGTCCAAGCCAGCCCTCTGTAGGAGAGGAGTGTACCTCTCATCGT
ACCTCATCTCCTCCAGAAACCGGTCGTGGGTCCGGACCCGCAGAACGGGC
AACACCTATCAATCAAAAGAATTTTCGTTAGTCAAATATAGGTCGCATAT
ATTAATTCGAAAATTTAATTTATGTACAAAATATTACCTCTCCCTCTGCG
GTGAGACGGCCCCTGTGGTGCTCGTCGTAGTGAGGGTCCAGCAAGTGGAA
CTGCGCCATCCTGCAAATTAAGATATCAACATATTAGAATATAACTTGTG
TACAAAGTGTAACAAAAACATCGACATATTAGAATAAAATTTGTGTATAA
ACAAATATATCACACCTGACTAAGTGTCCAAATGCATGTACGTGAGTTGT
GGCCAAGTCTACCGCATTTTCCGCATTCATTCTGCTCTGGGTCCACGAGA
AAGGGGGACGCTCGACCTCTCTTACTGCGACCGGAAACCTGATCCATAAC
CATGTTGCACCGGCTCCTTTTCCTACTACCACGTTTGTCCCATCGATGCG
CTGGATCAGCAACGTATACTGGACCGGTGTACGTTGGCCATTGTGACTCA
TCAAGAAATGGCTCAAAACGAGGGCTCCAGGTACGTACTAAGCTCTCTAC
ACTGAACTCAGAAGGTATTCTGCTCTCAAATGCAAAGTTACGATGACGTG
CGGCCGCAACATAATGAGAACATGGAAAATGGTATTGTCTAGGTTTACCA
CATCCGCACCAGAATGCATCAAGTAACACGACATGTGTCCTCGAAGGTCG
CACCTCACCGTCGGAAGTTATGCCGCCTAGTGTTGTTACCTCGTATTTAC
CCAACTCCTCATCAAAGCATTGTACCTCATGTCTATGGGCACGTTCCTTT
GCATTATTAAGGTGTGATGTTGGTTTAGGTGCCCATCTCTGCCCTCGGGT
CTGCATTGCCTTGGCCTGCGCGTGTCTCTCATTAAACCAAGCCACAAGCC
TATAAAAAGTGAATGTTACTATAACATTGACTGGCATGCCCCGTATACCC
TTGAGCACACTGTTAAATGACTCGGCCATGTTGCTAGTCTGAAACTCGAA
CCGCCAGCCACCTTCGTCGTAGGCCCTTGTCCATTTCTGCGGTTCCCTCA
GCAATCCAGTTCTTACCTTCAACATTTGTTGCATCTTTTAGTTCCTTCAA
CTTATCCTCGAAAAACGAAACCTCCAACTGTCGACATACCTCCTCAAAAA
GGGGGAAGTTAGCCTTGCTATGATCTTTTCGAAGAAGATTTTCTGCTAGA
TGTCGAGTGCACCATCTGTGGTGCATGGGTGCGTAGCCAGGAATCTGCTC
TTGCACTGCATTAAGAATACCTTGGTGTCTGTCAGATATGACACCAACCT
CGCGTCCAGGGCCTACGACATGGATGCGTACAAGCCGCAAGAACCAAGAC
CAACTATCTCTGTTCTCTCTCTCCACCAGAGCAAATGCCAAAGGAACCAG
TGCGTTGTCTGCGTCGCATGATATGGCAACCAACAATGTGCCCTTATACT
TCCCAAGCAGAAAAGTACCATCAATAGAGAGCACGGGACGACAATGCCTG
AAGGCCTCTACGCACTGCGAGAAACACCAGAAAGCACGAAAAAATATCTC
TCTGCCGTTCCTCCATTCATTAGGTTTGGGGATGTACTCGTAATGCATGC
CTGGGTTTTTTGCTTTCATTGCATTGAACAATGCTGGTAACTTCTCATAA
CCCTCCTCCCAATCCCCGTATATCATCTTCCATGCTCGCTGCTTTGCCCT
CCATGCTTTCCCATATTTGATCTTGTAACCAAACAGCTCCGAAGTCATGG
TCATAATTGACTTCACCTTCAAGTTTGGCTGACCCTTCAATATCCCCAAT
ATCCTTTTCGCAATCAGGGTAGATGTCAACTGACGATGCTTAGTGCTCAG
CTCTGTCTGGGCACAAGTGTGTGGACCTACAATTTTGGTGATCTTAAACT
TTCTGGTGTCCTTCTGCCTTCGGGCACATACCCTCCCAATTACATTCCGA
CACCTCGCACACAACAGTGTAACGACGCTGTGCATACGAATGTCTCACCT
TGAACGGCCTCTTCCGGTTCACTGAATATTCCTGTAGCCATCGTCTCAGT
GTAGGCAGGTCCTTGAAAAGTAAGCCTACCTTAATCTCAATGCTGTCGGC
GTTATCCGGAGCCTCTAGCAGTTCATCGTCACGTCCTTCAGCATAAGCAC
GGGTGGAATGACTTAAACTGCTAAATTCATGTACTGCAGGGTCTCGCTCC
GGACACAAACGTCTTATGAGTTCAATTTCTTGCTCCGTCATTTCTTGAAC
CGGACGGTCATCATCAGAATCTAAGGCCCGTGCAGCCTCATATGGCTCCT
CCTCATCCTCAATCTGAACATCAACACTATTGGATGCCCTGCATATGTTG
TCCATATTATATGACACAGGCACATCAAGATAAGCAACATTATCCATATG
TGGAGATCCTGCATCGTGTCGGAGCAAGAAAAACCACATTAAAAAGTCTA
ATCAAACGAAATAACGATGGATACGAACAATGTGTCGAAGACACTTACTA
GGATGATCGTGAACTGGATCCTGGGTCAATGGGATCTCTTGGGGGGGTAC
CACCGCATTAGAAGCCCCACAAACCGCCGGGAATAGGACGAGAAATCCCA
TACTCGTGCGGACCCGATTGAGCATCGGGCACAACAACGACTTCTTCATG
AAGCTCTACCAAAGGAGCTTCAATACGAGATGCATTTGGCATTTGTGGGA
GACAACCCGACTGGACCTCCGCAATGACTAACAGGTAACTTTTGAACAAC
CACATCCAAACATGGTGGAACCATCGTCTTCACAATTCTTAAATATATCA
CCCAATCATCTTCTGAGGTAATGGAGATCAACCGTCGGACAACTGTTCCA
TATGTAATATGGGACAACAAACCCTGAATTGATATTCTAGGGTCGTTTAT
GTCACAACTAATCTCCTCACAAGCTCGAGCCAAAAGCTGGTCAAAAGTTG
GTCTTTCAACGAACAACATGGTCACGATCTTCGTACCATCAAAAGTAACA
CTCCCATAAGCATCTATCTCCACCCTTCCTCCATGGTATAGTGTTACTAG
GCTGTCCATCTATTGCAAAAATGGATTACTAACTCAATAATGGCTACATA
CTTAAGCCTACTAACTTACTAAGTAATAAATATATATTAACTAATAACTA
TACAGTAAATATTAAATGAACACATCAAACGAAATTACATAATCTATAAA
TAATGTACGAAAACTATGTATACCTGAGAACGCGTACGACTCCAGCTAAC
GGTGGAGAAGGTCAAGTCGGACGAACACCTACGTAAAAAAATACCAATTG
TCAGTAAAAAATTTGGCAGCACCTCCCTTGTAAAGTGATGTTTATAGAAC
CTGCGAATAAACGACAACACGATGGTTGCCAACACAGAAAACATGTAATA
TCAATGCTCTAAACAAAATGGTAACTATATAATCACTAAGAATTTACTAA
ACACTAACAATATACTACGCAACAAACTAGCTAACTATTTTAATAAACAC
TAACAATAAAATATCTAACTATTTACTAAACAATAAATAAGTGTATACCT
AACTAATTACTACTAGTTTACAAACTAAGAAATTAAAAAAAAATACTAGA
CAGCAGTGTTTGCGGGAGCTACCGGGGCCGGAGCGGGCGGTGGCCGATCG
TTGGGAGCGAGCTCGGGGCGGCAGTGGGCGGGGACTAGGCGGCGTGGGGA
GCGAGCTCGGGGCGGCAGTGGGCGGGCGGCGGCTAGCGAGCTCGGGTGGA
GCTCGAGCGGCCGGAGCGTGGCGGGGGCGGGCGGAGCTCGAGCTCGGGCG
GACCTCGGGCGGCGAGCGAGCTCGGGCGAACTCGGGCGGGGCTCGCGGCG
GCGAGCCGGAGCGTGGCCGGGGCGGGCGGGCGCCGGCGAGCCGGACCTGG
GGAAGGCGGCGGCGGTGATTTCGAATGGGTAGAAAGAGAAGAAACGCGCG
CAGAGAGAAGGCAGTTTTCGGTTTTTTCCTAGCTCGGCGCCAAGATCTGT
GGCGCCGAGCTAGGTGCCACGCGGGACTGCAGCACGCGAAAAGCTCGGGG
CCACAAGCTGTGGCGCCGAGCTGTGTTACCTCGGCGCCACAGGCTGTGGC
GCCGAGCTTCGGGTCCAAACGTGCAAATAAAATTTTCGGGGGTCCAAACG
TAAATTTTTGACTCGAAAGGGGCTAAAAAACAAAAAATTCGG
>CM-Zm516
GAGTTTTTTGCTATTATGATTCACCCGTCGGACGGCTTCGCTCTCTTGGT
ATCCCGCAGCGCGCCATCGACAGTTTGGGATGCCCGTGTGCCAGCACTCG
CCGCATTGGTACCATTGCCGGTGAAGACTCCATTAACAGCATACGCCGGC
TCCTAACAGCGCACGCCGACAGTAAAAAGACATCGCTACCCTCACATTCA
TTACTCAGCTCCCCGCTCCCCTCGACGTTCGAACAAACCCTAACTTCTCC
CTGTTTTTGTCCACCGCCGCCGCCATTGAATGCAGCTTCAGCACTGCAAT
GGCGTTTCAGGGGAAGAATCGCCAGGTCCTCGAGGTCGATCCGGCGGACG
ATCCTACAGCTGAGGTGGCCACCGCCTTCGATCGTCTCTCCGTTTCGCCC
ATCCCCAATCCGTCTGCATCTGCCGCCGTCGTTCAGGTCTGTTCTCCTTA
CGCCCTCAACAACAGTGGTACCCAGCAGCCTCAGTCGTCGTCCACTCGTG
ATGCCACCATGGTTCCTTTACCTCCTGCAAGTGTGCTGGTAACAACATCT
TTCAACTATATTGGTTCATCTCTGGGATTTTTTGATTGTGTGTAGTAGTA
ATCGGTTATATAATTTTGTTTTGCAGTCTTACCGGTACCAAGAGGTCCTT
AATTGCCTTCACGACGCCATTAACGAGATGCAACAAGTTTCAATGAATTT
GAAGTCACTGGCCACTGACCATCTTGTTAGTCAACCTGATTCCGGTGAAG
AATTGCTAGTGAACCAATTAATGTGGCGTGTACATGAGCTTGCGCAATCA
CTTGATAAAGCATCAATTCGTTATCAACTTGTGCACGACAATTCTTCGCC
ACCCTTGTCGGAGTATTGCTACAACGATGATTCAGATTCAGACCATGAAC
CTGACTTGATGAGGCATTGGTCACTGGAAGATGTTAGCTGGGAAGAGATT
CTGGATCGTCAAATGAAGTAGATTTTCGGGGTTAGTGTTTAGGCACTACA
TGATGAAGTATGTGTTGGGTTATGATCAAGTATTTGTGTGCTATGATGAA
TTATGTATGTGTGTGGCTAGACATTAACTTAGTCTGTTGTTATGTAAGGC
CTTGGCAGACCTGAGCCATCTATGTATAACTTTGTTGCTGTTATCTATGG
AAGACTATGGTATCCTATTGTCTGCATTTTGGCCGAACTGATGGTGTTGT
CTGTATTTTTATACTGGTGCCTTTTGGCCGAAATGAAGGTGTTGTCTGCA
TTTTTAAACAGGGACTGCACCATTTTTAAACATTGTGCCCAGGTTCATAC
ACTGAAGGACATAGTTCATACACTGAAGAACATAGTTCATACACTTGGGC
ATACACTAAAGAACATAGTTCATACACTTGGGCATACACTAAAGAACATA
GTTCATACACTTGGGCATACACTGAAGCGACTCCACTGAACCACATAGTT
CATGGAGGCGATGAAGGGCCGATCTCCAAGTCTGCAGTTTTCTTCTTCGG
TGTAATCTTGCGTATAACTCTTCTAATAATTCTTGGAGGCGATGAAGGGC
CGACCTCCAAGTCTGCACTGGGGATGTAGTCTGAACTGACTGTTTGTTGA
ATTGACTCAGTCCCAATCACCATATCTGACAGGATGTTTGGTTGGACTAA
TTCTTTGGGAAACCATTGTTTTGTGGAATTCTTCCTTGGTTTGCGTTTTC
TACACAAAAACAATGAAAACATGTTAGTATAAGTAACATATAAAACAGAT
TACTAAGGTTAAGCTTGTGGCTTGCCTCTTTTTAGTTCCATTTAGGGGGC
ATTTTGGGCTTGCTTTTCTGTGGCCTAATTGACCACAATTTGGACACTTG
ATTTTTCCTCTTAGTATCTTCCTTTCAGTGTCATTTTCATTGCTGGAGGG
TTTCTTCTTTGCACTTCCACCTTCGAGACAACTTTTAATTCTATTCTTCC
TTTGACGACCAACAGGACGTTTCCCTAGTGGTGCACCTACCTCATCTGCT
ATGGGCACCTTGGGCCACATAGATTTATCACCCAGGGGCTCTAGGATCCT
ACCATAAGCTTTTTTAAATGACTCCACTGAAAAGTAATCATCAACAAAAT
ATTCCAATCCAACGTCTCGAAACTCATTGTTAATCGCGTATTGCCTCATA
GCAAGTCTGAACTCTTTCATATCCTTGTACAAACTGCCAACCTTCATAAT
AGGATTTGACCTGTCACAAACTAAAATTCGCTCTTCTGGTATAGAATCCC
CACAATGTACCACAACTATTTCATCATCAACATCATCGGATCTGCCACGA
ACATTAAATGCTCTAGATCTACAAGCATCTTGCCTTGCACTTGTTTCGCG
ATTATCTTCATCCAATAATCCCAACCTGTCATACAACACTAGCTCTGAAG
CAACATCCTGTGCTCCTTCTTCTTCCCAATTTTCCTCAACTTGTATGGTG
CCCCAATCAATTGCTACATCCTACAACAAATGAAAGGAACAACTACATGC
AGTTAGAAAACATGTTCAAATACATCTGAAATCTACAAAACACTGAAGCC
ACAACTGATATCTACAAAACACTGAAGCCACAAACTTACATCTGAAATAA
CATCAATTGATGAATTAGCAAAGAAATGATCTGCTGGTGGAGGAAGCAGC
CTGAGCATAGAAGCATCGGCTCGGATCTCATGGTGCTCGGCTGCGCTACC
GAGTGCTCCTGCTGGACCAGAGTGAATGGATGTCGACGAGGGGGGTGCGA
ATGAGTCTTCATCCATGGAGGCACGGCGACTACTAAGCCTCTTCCTCCTC
TCGCGACCGGCGAGTCTAGCCCCTCATCCGCTCCTCAATGTCGGTCACCG
AACGGTGAGGAGGAAACTGGAGCGGGGCGCGAGGCGCAGAGTCACGGGCG
AGAAGAGGACGAAGACAGGGGTAAATTAGTCCGATGGAGCACAGTTCAAA
TGGGCCCGCACTGTTAGGAGCCGGCGTACACTGTTAATGGAGTCTTCACC
GGCAATGGTACCAATGCGGCGAGTGCTGGCACACGAGCATCCCAAACTGG
GGATAGAGCGCTGCGGGATACCAAGAGAGCGAAGCCGTCCGACGGGAGGA
TCATAATCCCAAAAAACTC
>CM-Zm527
GAGACCGTATCCAGTGCACATGTGTTGATGGTGCACAAAATACACATATT
AAATCCTGCTCTTTCATGTAACATCCAATGGCTCACACGAATCCCACCTC
TCTCTCACTGCTTTTTGCTAAAATCCCCTCCCACCTCTCTCGTACCTGCT
CTCTATTTTTTTGCTTAAACCCCCTGGCTCCATCCTCGATGGTTCTTCCT
AGAGACCAAGCAAACTGCGCCGTCAGTCAGCTTCCCTTGCTATCGCGGTG
GGCCGGCATCTCCTCCAATGTTGTTGTGCTTTCTGGGAAGTGCATAATAC
CAGCTTCTGCAAGTGTCACAACATGTCGCTGGGAGAGCAGAGAGAGTTGT
TGAGTGGGGGGGAAGCAGGCAGAGCTGCTAAGTGGGGGAAATAGAGAGAG
TGTCTGAGTGCAGGGTTCAATTAAAACATGTCAAATTTAACAGTATCCAT
GGCACAATCAAAACATGGCAATCTGAAATCTGCACCACCAAATAAACTAA
CCATACATAACATGAACTATATTTAGGTGCCATTCTTGGCAATTTTGCTC
TTTCGTGGCTTTGGTAATTCTTTGGCTCTCTTGATTCTTTTACTCCTTCC
CTTCGAAAGAACATTGGTTGGTGGATGGATTTCAATCTCTTGTGGAATTG
TGCAACCAATAAAGGACTCATATTCTTGTCGACGAGCTTGTACTGTGGTA
GGCACAATTTGACCAAACGAAGTCTCTATGATCTTCACACTTGAAAGCAA
GAAATACATGCCTTCTTTTGAATTCTTCTCTCTTTGAATCAAATCTTCAA
CCTTGTTCCTCACCGCTGATATATTTTTCCTCCTTTCCACCTCATTAGGA
TCTTTGGGCTTTTCCTCTAATAAATTTCCTTCGTCGTCAAACACAATCCC
TCTAAAGTCACATGTTAAAAAATGGTCAGGTAGGATGTACTATTGTAATG
ATTCAAAGAAGAAATACAAAACATATTTATTTTTACCTCTTGCATCTTGT
CTCCCATCTCTTCAAAACAAATGACAAAGGAAGTTCATAAATCTTTTCAC
CTCTCAATGTTAGAATAATATGGCGGCATGGAATTCCTATCCTCTCAAAA
ACTTTGCAGGAGCAACTTCCAAACATGTTTGACGCACACCATTGAACCAT
ACGATCCCTCATGGACCCATCATTGATTATAAGAATCTTGATACCCTCTT
GTTGCATAATGCCTACCACAATACAGTGGTCCCTAGCAGCAATCACTTCG
TTTTGGAAATATTTAAACACAGCCTGTGTGTAGAATATGCTTCCTTGCTT
CTCAATAATCCATGGTGTACTCAATAGACATGTGTTATGAATACTAGTGT
GATCTGCCTTCAACTCCTCATGTCGTTGGCATTCCAAGGCCGTATCAAAT
CGAAGCCAAAACTCAACAAAACTTAATTTGCGATGTATAAAGCGATTGAA
GAATGAATTCACACTTTCGGATCTTGAGGTGGTTCTAAGGAGTCCTGCAA
GGGGTACATCCATAAAGTATGTTGGAATCCATGACTTACGAATCTGGTAC
CTATTAGCCAACCATTGATTCCCCTGAAGACCATTACCAACTATCAGAGC
ATCCCACAACATCTCAAATTCTTCTCCAGTCTCTGAACCCCATACACACT
CATTCAAATCTCTCCAAAACTGTTCATCTTTGTTTGTTGGAGCCCCAACC
TTCTCCGGCATCTTCTCCATAATGTGCCACATGCAAAACCTATGAACTGT
ATCTGGAAAAATGGAAGCAATAGCTGATTTCATACTAGCATCTTCATCTG
TTACAATAAGCCTCGGGGATTTTCCTCCCATCGTCGAAAGGAAAGTTTGA
AACATCCATTTATATGATTCAATCTTCTCATTTACTAGAAAAGCAGCTCC
AAAGAAGACACTTTGCATATGATTGTTGATGCCGGTAAAGGGCTGAAACT
TCATATTATATTGGTTTGTGCTATATGTTGCATCAAAAGTGACCACATCA
CCAAAATGACTATAATTTTTTCTACTTGTAGCATCAGCCCAGAAAATGTA
GACCAACTTTCCCTGGTCATCCACAACAAAATCATAGAAAAAGGCGTGAT
TTGCCTCTTTTTTTCTGCCCATCTGTGCAACAAATAATTCAGCATCTGCA
TTCTTAATTTTCTCCCTAAGTCCTCGATAGTAATTTTGAAGATCTCTCTT
CATGCATCCAATGTTATTGAATCCATCACTAACTTGTAGAAGTCTATATG
CTTGCGATGTACCTATACTTGCTTTGTGGCACGTAAATAAGGTTGTCTTG
ACTCTTTCACTGATTGAGATGTTTGATCGAAGAAAGGGAACTTTATCAGG
CGAGACTAAACCATGATTATGTTGCTCAACCATAGAAGCAATATGGTACC
TTTTATCTGAACCCAACTTCACATATATTTGTGCATTGCATCCACATCTT
GTCTCCGGTCGCATCTTTGCAGTTTTGTTATCTTTTACAATAGAAGCAAT
AACATCTACTTTAGCATTTTTCTTCGAGAAACCTTGCCTGGTACACAAGA
ACATCTTATTCTCAACCACACCGACCACCTTGTTTTGAGCTCCTACTCGT
ACAGCAAAACCAGCTTCATGAGCGTATATCTTATAAAATTCCTCCACTGC
ATCTAGAGAATCAAACGGCATTCCAACTTTTGGCTTGAATACATCATCAC
ATTTAGGTACAAACGTCGAGTACTGCAATGGCATAAATAATTTATACCGG
ATCAAATGATTTGATCATTCTAACCATCAAATAATTAATTTGTACTGTAA
TGACTCATCGTTGCTGCAAAGATTGGACTTTTTTGGCGTACTACATCCTC
TCCTAAACTGAGAAGGACCACCAGATGATGACGACGGTTGTGTGGACAGA
ACATGAATAGAGGCCGACGCCGCCACAACCATTTTATCGTTGCTGCCATG
GACACCCAGCACCTCCATGGAGCTCGAAGTGTTACTTCCTGCCGCACGAA
CAGACGCCAACGACACCGCAGCCATGACATAACTGCTGCCACAGACGGGC
AGCACCTCCATGGCACTTGAACCACAACATCCTGTCTCCGTTGCGTCGTG
CGCAGAGATGTCAGGGACCAAGGCAGCCTCCAGGGCGCTGCTTCTGGGGT
CTACCATGGCATTGAGCAGCTCTAGGAAGTCGCCGCCATGGAGGTGTGGT
GAAGGTCCATCCATGGCGATCGTGCTTAGGGAGGGAGACGAGCAATCATG
CTTAGGTAGGGAGGGAGCTGAGGGATACGAGAAATCAGGGAGACGAACAT
TTCATCTGGGTTTTTTAGTAAAAGAACACGGGCAGGTACGAGAGAGGTGG
GAGGGGATTTTAGCAAAAAAGCAGTGAGAGAGAGTTGGGATACGTGTGAG
CCATTGAATCTTAGATAGAAGAGCAGGATTTAATATGTGTATTTTGTGCA
CCGTCAACCCATGTACACTGGATACGGTCTC
>CM-Zm021
GAAAAAAAATTGGCTACAGCCGCCTGCAAAGCAGCCCAAATGCAGGCTCC
TTTTGATTGATGACACGTGTTTAATCTCGCACAAATCTTAAAGTAACAAA
GACCCAGCCGTTCCCAGCCGCCAGCCACGTCCCATTATCTCGCTTCGGCT
AAACGGAGACCCAGCCATAGCCCACTATCTCCTTCCTAGCTTCGGCTAGT
TGGCTTCTTCCGGCTTTAGCGAATGTTCTGTTTCTGTTTCTCTCATACGA
CTTCAGATCCTTTTTTATCTCTTGGTGTTGATTAGACAAGGTAGCGCCGC
CATTCCTATCATCAGTGCCATTGCTGATTAGCGCCACCATCCCTAATTTA
TTACTATCACTAATTAGTGCCATCGCTGCTCTAGCAGATCATCCCTGATC
CAGTGTTGTCATCGCTGCTCGTTGGTCACGGCAAGAACATGGAGGACCAT
GAAAATCTTGTGGTTCTTAGAGATCATGGAGCTGACAATCAACATTTACA
ATCTCCCACGCTTTCTTTTGCATGTGAAGACAGTTCAACCATCGATGATC
ATAGAGTCGATGACCAGCAGAAAACGCAGGTATGTTAACATATTCTTTGA
CGTCATTCTTGTTCATATATGATTTGATCATTGTTGCTATGTGCAAAAAT
ATTTAATACTTATTGTTCATAAGAAGCAGGCACCGCACACAGCATCACTG
GCTATATGTGAGAATGCTCAAAACGATGGCAATAGAATCCTTGAATCAAT
GGTGTATCAGGTAACATGATTATACATAATATTTTTAAAAAAATTACTTT
GTGTTGTGTAATATAATTTTGTTTACGACACATTTTACAATAGGATGTTA
ATAAACATGGCCCAACTATGATTGTTCCTGAAGTTGGAATGTCTTTTGAA
TCCGGAGAAAATGCATATGAGATGTACAACACATATGCCCGTAAGGTTGG
GTTCAGCATTAGAAAAAGCGACACAAAGCGTCGAGTGGATAAAACTATGT
CATCGAAACTGATAGTTTGTAGCAAACAAGGTCATGGAGACACCAGTTCA
TCACATGGCACTACTAGGACAGGTTGCCATGCTCGTATTTTGTTTAGTAT
CAGCAGAGAGGGTATCTGGACAGTGCAACAGGTTGAACTTGAACATAATC
ATTATCTGGCTAGTCCAAGTAAGACACACATGTTGAGATCCCAGCGACAT
GTTATGGAAGCGGACAGGAAACTCATCAGCCAAATAAGGGAAGCCGGGAT
GAAGCCGTCACAAGTGTTCGAGTTCATTAAACAATTTTATGGTCGCCCTG
AAAATGTTCCATTCTTGAAGATTGATTGTTGCAATGAAATTGGTCGCGAA
CGAAACAAATACTTAGAATCCAATGATACACAAACACTGTTAGAATATCT
AAAGAACAAGCAAATGGAGGATCCTGCATTTTTTATGCCATTGAAATAAA
TAAAGAAAATGGTCGGATAGCAAATTTCTTCTGGGCTGATGGTCAGTCTA
TCATGGATTACAAATGTTTTGGTGATGCTGTATCATTTGACACCACATTT
CAAACTAATAAATTTGAAATGCCATTTGCTCCACTCCTTGGAACTAACCA
CCATAAGCAGACAATCATTTTTGGAGCGGCATTGTTATTTAATGAAACTA
TTCCCTCATTTATTTGGCTCTTCGAAACATTTTTGACAGTAATGTCAGGA
AAGCATCCGAGCACTATTTTTACTGATCAAGATGCAGCCATGGCAGGAGC
AATTGCTTATGTATTCCCAAATACAAGTCACCGTCTTTGTTTGTGGCACA
CTTACCTTAATGCAGCAAAGCATCTTAGCCATGTAATTAAGAAGCATCCT
AACAAGTTCCTACCTGCTTTCAAAAGTTGTGTCTATGAAGATAGATCAGA
GGAGTGTTTTCAAAATAAATGGAATGAATTGTTGACTAAATATAATCTAC
AAGAGAATTCATGGATGCTAAATCTATATGATTTAAGAGAAAAGTGGGCT
GCAGTTTATCGTGACTCTTTTACAGCTGATATGACAACAACACAAAGAAG
TGAAGGTATGAATAATGTCTATAAGAAAAGATTTCGTAGGAAACTTGGTC
TTTCTGAACTCATTGTGGAATGTGAAAAGGTTTCCGCTTCTCTTTGTGAA
AATGAATTGTATGAAGATTTCAAATCACGAATGAAGACCCCAGTTAATTA
CATCCCAAATTTTCCTTTGTTGAAAACCGCTGTTGAATCTTATACAAGGA
GGATGTATACAGAGTTTGAGGATGAATTCAAAAAAACAATTTACATTTTC
ATGCAAATTAGTACAGATTGAGGGGTCAATATCAACGTTCATAGTTACAC
ATATGGACTCAAATTATGGTGCAACTGTTGTATTTAATATTGGAGATATG
ACTATTACATGTTCTTGTAGAAAGTTTGAATCCATAGGTATGTACACACA
ATTTTAAATACAATCTTTGTTTCCATACAACTTTCTTATCATTGGCTTGT
CTATCTCGTAGGTATATTATGCAGGCATGCCTTGAAAGTATTTAATATGA
ATAATGTTTTTATGTTACCGTCTCAGTATGTACTAAATAGATGGACAAAA
TATGCAAAAAGAGGTTTTTATATTGAGAAAATGGGAAAGGAGAAAGAAAA
CTTGAAAGCACATGCCGCACGACTTTCTCGAATGGCAACATCCCTTGCAT
TGAAGTGTTCAGTGTCAAAACCACTTCTTGATGATTTGGAGAGAGCATTA
GAGAAGTTGGAATTGGAGGCTGATCATTCACTAGACAAGATGGAAGAAAC
TGAGTTCCCTGTAATTCCAAATGACCGCAATATACAAACAGTAAATAGCA
AAATTTCATTTAGAGTTCCACAGGTAGTGAAAGGCGCTAAAAGTAAACGA
TCAAAGAATGCAGTTGAAAAGAATACAAGGAAGAAAAGGAAAGGTTCTTC
TAATAACGGTAGTTATTCTCCCCATATCACTTCTTTTAGTAGTTTCAAAT
ATATTTTAGGTTTTTTCTATTCAATCATACATAAAGTATTGTTGTTAATA
TTTGTACTCCTCCATATATGACATAGGAACAAATTCAAGGAAAATAGATC
AAAATATGAGACCTGATCAGGATCCAGAACTGTTGAATGTAAGGCATAGT
GGATAATGGAATTGCCATTTTTCAATAATTTGATTATCTGAATATTTTTC
TAAACGGTTTTTACACAAACAACTTTGGATGAAAGTATTGGTGTTAATAT
GCCAGAACAACATGCTGTAACCAATAAGATGAATGCTGATTTTGAAACTA
CGGATGCTTTGTTGATGCAAGGAGGATATACAAGTCTTTTACTTGGAGTT
GATTCGTATGATTTGGCTGCTCGAGAGCTACATTTTGATGCCTCAAATAA
TCGCACCACATGAGTAGTAGTCATCCATTTATAGTTTTTATGTAATCTGG
AAGTGTAATACTCTAGTTGCACTGTTTTGGTGTCAACAGAAATGAGATAT
TTGAAAGCATTAATATAAATAGATTTGATCATTTCTAAAAGCGTAAATGG
AATAGTTGATGTAATTTTAGTCATTTCATTTCCTTCAGTGTTGACACTTA
ACAATTTGTTGTCCAAAAAGTCTCAAACTTCTAGAGTGGATGCTAAAGCT
ACTAGCTGCATAACAACCCTGTTCCTCGAACCATTTCGTAACTGGAAAGA
GGGAATTTCAACAGCAATTTAAGATGAAGCAACTTGGACAGATCAATATC
CCCACGCCCTAGCCAGTTGGGGAGCACCGCCACAGCACCAACTGCCGCCG
CCCAGAGCTATCCTCTCTCCCTCCCATCCCCTGCACTGGGATTAAAAGAA
CAGTTGAAGCTGCGGGAGAGAAACAGAACTTTAGCCGAAGCTAGCAGTAA
GAGGCTAGCGAGCCGAAGCTAGCAAGAAGATAGTGGGCTATGGATGAGAA
CGGCTGGGTGTCTTGTTTATTTGAGATTTGTGAGGGATCAAACACGTGTC
ATCAATCGAAAGGAGCCTGCAGAAGCGCTGCTTTACAGACGGCTATAGCC
AATTTTTTCCC
>CM-Zm292
GGATCCAGATTCAGTGCCTTAGCCAAGGTAAGGCACCACGTACCTTGCCC
CTCCGTATCTGCCCTCCAACAACGATCCAATGGCTCCTATCGTGTGTAGG
CAAAACAACAGAGGAGACTCCAATTAATACCGAGCCAGGACGCGGTCCTC
ACTCGCAGCGCGCGCAGGCACACATTTTGCCGCATTTCGCGCGCTTGTTC
TTGCCTGCCGCGCGGGAGCCCTGTGCCGCGCCGCCCGAGAGCCCTGTGCG
CCGCCGCCCTGGTACCCCTGCGCGCTCCTCGACCCGGTGCTGCGCGTCGT
CGATCCAGTAGCCCAACCCTCCGATTTCAGTAAGCTTCCCTTTCTCTTCA
CTGAATGCTTACCAATTTGAGATTTGAGATTTCAGTAAGCTTCCCTTTCT
CTTCATGTGCCATAGTTTTTTCTGTAGCATGTCATGCATTCCATGTGCCA
TAGATTTCAATAAACTTCGGATTAAGGGAATGGCAGAATTTGGCAAGGGG
ACACCTCAAATTGGTTTGAGGTTCAAAACTCCAGATGAGGCTTGGCAGTT
TTGGGTGGCATATGGGGGGCATACAGGCTTTGATGTGAGGAAAAGATACT
CAAATGTCAGCAGTTATGATGGTAAGGTTACTTCATGCAGATTTGTTTGT
TCCAATGAGGGCCACCGAAGAAAAGGGCAAACTGATCATGTGACCAAGTG
TTTTAGAGCTGAAACAAGAACGGGCTGCACATCCCGAATGACTCTCACAT
TGGATCGAGGGGCAGAAAACTATGAAGTTACTGATGTTATGCTTGAACAC
AACCACAAGCTTCACTTGCCAGAAACCCGCCACTTGATGGCATCACAGAG
GAAAATTTCAGAAGTGCAAGCCTTTGAAATTGAAACTGCAGATGATTCTG
GAATCAGGCCAAAAGCTGCACATGATTTGGCTTGCTGTCAAGTAGGTGGA
CCACTTAATCTTAGCTACACTTGTCGTGATAGGAAAATTATTTACAAAGC
AAACGACAGAGGGAGTTGGCTTTTGGGCAAGCCGGAAGCATGCTGAAATA
TTTTCATGACAAAATTTCAGAGAATCCATCATTCCAATATGCTTTGCAAG
TGGATTGTGAGGAGCACATAACCAACATATTTTGGGTTGATGCAAAAATG
ATTCTAGACTATGCACATTTCGGTGATGTTGTCACATTTGACACTACTTT
TGGCACAAATAAAGAATATAGGCCATTTGGTGTTTTTCTTGGGCTCAATC
AGTTTAGAGAAACCACTATTTTTGGTGCTGCAATTCTCTTTGATGAAACA
GAAGCCTCATTTACATGGCTCTTTGAGACCTTTCTAGCTGCCCATAATTA
TAGGCAACCTAGAACTATTTATACTGATCAAGATGCAGCAATGGGAAAGG
CTATACCCAATGTGTTCACGGAATCATATCATGGATTGTGCACCTTTCAC
ATCATGCAAAATGCTGTCAAACACTTATCTCCAGTGAAGGGCCAAGAGAA
AGAATCTCATATTCTCTCTGATTTTAGTGCTTGCATGTATCGCTATGAGG
ACAAAATAGAATTTGAAGAAGCATTTGACAGCATGAGATCTAAAGTGCAT
AAGCAAACTTGGCTAGATAGTATATACAAGGTGAAAGAAAAATGGGCTGA
ATGCTATATGAGAGATGTCTTTAGTTTGGGAGTGAGAAGTACACAACTAA
GTGAGAGCTTCAACGGTTCATTGAAGAACCATTTGAAATCAGATTTTGAT
ATTGTTCGTTTTTTGAAGCATTTTGAGAGGACAGTTGAAGAAACAAGAGC
TAGAGAACTAGAGGCTGAATTTGAGGCAAGGAAGAAGCTACCAAGAAGGC
GGATGTGCACACATATGCTAATTCAAGCAAGCGATGTTTACACTCCAGTT
ATTTTTGAAGCTTTCCAAGTTGAGTATGAAAGATCCATGGCTGCATGCAC
TACAGTGTTGGATGGAGATAACAAATATACTGTCACTATTGGTAATTTAA
GTGGTGATTTAAGTTTTGAAGAGGAGCGCATAGTGACAGCTAATCCTTTC
AACCAAACAACTGATTATAGTTGTCAAATGTTTAATAGGACAGGGATATT
ATGTGCACATGGTCTGAAAGTGCTTGATTTGATGAATATAAAAATGTTAC
CCACACATTATGTCCTAAAAAGATGGACTAGAGAAGCATGCAGTGGAAGC
ATACTGGATAGACAAGGAAGGGAAGTGGTGGAAAATCCAAAGTTGGAGGC
TCAACTTAGGCTCAGATCTTTGTCTCATAAATTTCTCAACATGGCATATA
AAGCAGCCATTTCTCTAGAGTGTTGTTTGCTAATAGACAATGCACTTGAT
CTCCTTGGTCCACAAGTAGAGGATAAACTCAATGCACCATCTAGTGTTGC
CAATGAAAAACCATGTAATGACCAAGAAAATATTAGCCCAAACATGCAAC
AAAGAGATGACTTGCTCGGCACTGCACAACTTAAGAAAAAAGAGGTTCAG
TTGAAAGGCTCAAAGAGAAAGAAAAGTTGGATTGAGAAGTTACGCAAAGG
GAAGCGCAAGGCGACTAAATCTGCTGTACCAACAAAAAAGGGAGCAAAGG
TATACTGCAATCTTGATATTTTAATATTGATGTTGTCGCTCACTTCTGAA
CTAATTTGTTGCATTTTGTTGGCAACAACAAAAGAAAGAAGATGGTGCAC
CACCACATGTACAAGTGGAGAATAACAGCAGCAACAAAGAAGCAAATGTG
GACCTCCATGAGTATAGGGTCATTGGTGATTTTACCAGGCTCCTAACATC
TATGGCTAGTCATGATGAAAATTTTTATGATGAAGATCTGTTCTAGATTT
GCAAGTTGATTGGATAGTATTTTGGATAGAGCTAACAACAATATTTTGTG
GGCTAACTATAGTATTTTGTGAGTAGCCTGATGAATGACAGTTAGTATGC
CAGGCAATGCCCAAATGGTGTAATTGTAAATTTCTGAATGCCATGTATTG
CTTAAGAAACTGAAACAAATGTTATATAAACATCCTTCAAAATTAGCTGT
ATGTTTGTGTTCTGTTTGCATGTGCTGTTGGTAAGCTGTACTATGTGCAA
ACATAACATGTTTGGGATCCAGACGTATTCCTGCTGGTAAGCTGGTTCCT
GCTGTGTCCCTTTTGCTGTAGAAGGCAAGGTACGTGGTGCCTTACCTTGG
CTAAGGCACTGAATCTGGATCC
>CM-Zm031
GGCGTCGTATCCTGTGCGCAAGGAGGGCTGCTGCTCCCATGAGCAAAATC
AATCTAAACCACGCCTTTCACATCCAACGGTGCTACGTCTATTTTGCAAA
AAAGCCCCTCCACGCCTCCCACTCTGGGTCTGTACATTTTACCAAAAACC
CCCTGACGCGGTTTCTTCTCCAAGCAGCCAGAAACGCTCTCTGCCTCCCT
GCCAGTGGCGGACGGCGCTCGAGATCCGCTTTGTTCGAGCTCTCTCCGGC
ACGACGCTCCTCTCCCTGCTCGGCTCTTCCAAGGTACAGCTCTCCTTTCT
GTTTCCTGGCTGCCTGCTCGCGCTCCCTGCTCGCTTCTTTCTTGAATCTA
GTTCTAGCGGCGGGTTTGCCATGGAGGAGCCACCGCCCCTATGCCCTAGC
GGCGGGTGGATGGCTCTCCTCACTGGTGCTGTATATGTAGGAGTAGTAGG
TTATAGGGGCCGATTAACCGCGTTCGTTTCTCCTCTGGTCTCTGGTGTTC
GTCCAGGTGGGTGAAAGTCCTGCGTTGTTGGTTGGTTGGTTGGTTAACAC
AGTGGCTCTCCTAACAGTAATTCAGTTTTCTAGCGGAGGGTGGATGGCTC
TCCTCAGCAACAGCCACCGCCCTAGTTGGAACCTGTTGCTGGAGCATTTT
ACAATGAAATTTGAGACAGTAATTCAGTTTTTTTGGAGCTAGCAAAGCAT
AAAACTGAACCTGTTGCTGGAGCATTTTTTTAAACTAACTGATTACGGCC
GAAAACTGAATTACTGTTACAGATTATTACTGTTAGCAGAAAACTAAACC
TGTTGCTGGAGCATTTTTTAAACTAACTTCACAAATATTGCTGAGCGAAA
GCTAATTTGACTGGTGCATCTCATTGGTGCTCTTACTTGTAGCCGTCAAT
CTTGAGCAGGTCGTCGTAGGTTCCTTGCCCGCGGCCATGGAGAATTCACC
AAGATCCATTAATATCGGATCTGGCCCTGCTAGGGCCGACACACGCAACG
ATGTCGCAGAAGCTGCAGATGGGAGTAGGCGCACAGGCATCGTCGACACG
AGCAAAATAGATTATGGCACTAGTAGATTACGTCCGCGCCATCGATTATG
TAGGACACATGATCCGGTATGTTTTAATTTACATAACATAATGTGTTATT
GTAGTAAGAGTCAATACTATAATTTGATATTGAATCTCATTATTCATTTG
GTTGTAGGCGCAGAGATATAATCGAGTTTGGGATGGTCTTTTAGACGCCA
TTAGACAGATGCAATTATCTGCCGATGAGTTGAGGAAGTTGAGCCGCCGC
AATCATGTGCCTGAGTATTTGGATATGTTGCACAAGAATTGCTTGGTTAA
TGCCATGAGTGATGTTACTGAAATTGCAAAAGGTCTAGACACTATGAGCA
GAGATTTAGAGGAAGTTCTTATTGGTCCGCAACCTCTACTTGAGGATTAT
GAAGCCCTTGGAATGTACGATGATTTCAAAACTGATGTTCATTGTGATTG
TACTGAGCAGTGTGGTTCGGATGAGGACAACTCTTCTTTTGACTCCGATG
AGATCCCTGATCGTCGTATGAAGGGCCCTATATGAAGTGAGCTTATCTGA
GCTATTTGTCTGAGATAGAGTTGCCTCCTGGACACTAGCCATGTTTTAAT
TTGATGTAGTATTCTATCGGCAATGTATTTTGTGAGACTTGTAGTTCATG
ATGTATTTTTAGTTCAACTTGGTTTCGGCCATAATGTATCTTGAACTTGT
AGTTCATGATGTATCTTCAACTATGTGTGCCCAGTTTAATGAATTCAGCT
TATTTTTAGTCCAACTTGGTTTCGATCTAGCATGTGATGGCTGAAATTAG
AACAGCTTGTGATTCAGTTTTCTGCTAAAATTAACTGAAGTTTTCTGCTT
GTGATTCAGCATATTCTTGTTGCGAGGCTTGCATCGTGCTAGGTACAATA
TATCTCAAAGACTCATCTATTTTGAGGACACTTGAAACTAAGAAATCCAT
AGCTTCACTCGAACTCTTTGCTCTTTGAATGGAATCTTCTACCTTATTTC
GGATAACCGCTATTTTCTTCCTTTTTTCCACTTCATTAACATCTTCGGGC
TTCTCTTCCAATAGATTTCCTTCATCATCATACACCATCTCTCTAAGAGA
ACAATATGTTCAAGTAAGGATGTATAAATAGGATGAGGAAATTAATATGA
AAATAGTTCATATAGCTTTTACCTCTTGCATCGTGACTCCCATCTCTTCA
AAATATAAGATGAAGGTAGTTCATATATCTTTTCAGCACGCAATGCCATA
ATTATATGGCGACATGGAATTCCCATCTTTTCGAATAGTTTGCATGAGCA
ACATCCAAAACTAGTTTCTATGCACCACTGCACCACTCTATCCTTCAATG
AACCATCACTGACTATAACATACTTGATAGCCTCTTGTTGTGTTGTTCCA
AGAATTGAGCAATGGTCTCTTGCAGCTACCACTTCTTCCTGAAAAATTCT
AAACACCTTGTGTGTGTACAATATGCTTGCTTGTTTTTCCACAACCCATG
GGGTATGTAAAACAGGTGTGCCATGTAAACTAATATTATCAGCCTTTAGC
TCCTCATGTCGTTGGCATTCTAATGCAGTATCAAATCTAAGCCAGAACTC
AACAAAACATAATTTACGGTGAATAAAGCGATTAAAGAACGAATTTGAAC
TTTCAGATCTCGATGTAGTTCTCAGGACCCCTGCAAGAGGTATATCCATA
AAAAAAACTGGAATCCATGACTCACGAATTTGATATCTATTAGCCAACCA
ATCATTGCTCTGAAGACCATAAGCAACTATAATTTCATTCCACCGCATTT
CAAATTCTTCTCTAGTTTGTGAACCCCATACACAATTATTCAAGGCAGCC
CAAAAATCCTTGTCATGATTAAGTGGAGGACCAACCTTTTCAGGTACCTT
CTCCATGATGTGCCACATGCAAAATCTATGAATTATATGTGGAAGAATAG
TTCTAATTGCTGATTTCATACTAGCATCTTCATCTGTTATAATTAATCTT
GGGGCTTTTCCTCCCATTGCACTCAAGAAAGTCCGAAACAACCACTCATA
TGACTCGATCTTCTCATTTGCTATGAATGCAGCTCCGAAGAAAACACTTT
GCATATGATGGTTAACACCAGTAAAAGGTGCAAATATCATATTGTACTGA
TTTGTACTATATGTTGCATCAAACGATACCAAATCACCAAAATGGCTATA
ATTCTTTCTACTTGTAGCATCAGCCCAGAATATGGAGACAAATTACTCAC
TGATGTACAAAAAATGGATTTTTTTGGGTGTATGGAATCCATCTTTATGA
TGTGCAGCTTCATTGAAAGGAACATCGTCGATCGTGGCAGTGTGTTGTAC
AGGAGGAACGACTTCAACTTGAGAGGCAACTTCTTCAACAGAAGCATCGT
CGGCTATGGCAATGTGTTGTGCAGGAGGAACAACTTCTACTTGACAAGCA
ATTTCTTCAACAGCAGCAGGGAGATGAATGGAATCAAAGCTTCGAATGTC
TGTACTGTCAGCACTAGGGCCGTCGGCGATCCGTCGCGCATCCATGGCGG
TGAGGAGAGCCATCCACCCGCCGCTAGGGCATAGGGGCGGTGGCTCCTCC
ATGGCAAACCCGCCGCTAGAGCTGGATTCAAGAAAGAACCGAGCAGGGAG
CGCGAGCAGGCAGCCAGGAAACAGAAAGGAGAGCTGTACCTTGGAAGAGC
CGAGCAGGGAGAGGAGCGCCGTGCCGGAGAGAGCTCAAACAAAGCGGATC
TCGAGCGCTGTCCGCCACTGGCAGGGAGGCAGAGAGCGTTTCTGGCTGCT
TGGAGAAGAAACCACGTCAGGGGGGTTTTGGTAAAATGTACAGACCCAGA
GTGGGAGGCGTGGAGGGGCTTCTTTGCAAAATAGACATAGCACCGTTGGA
TGTGAAGGGTGTGGTCTAGATTGATTTTGCTCATGGGAGCCGCAGCGCTC
CTTGCGAACAGGATACGACGCC
>CM-Zm026
GGAAAAAATTGGCTACAGCCACCTGCAAAGCAGCCCAAATGCAGGCTCCT
TTTGATTGATGACACGTGTTTAATCTCGCACAAATCTCAAAGTAACAAAG
ACCCAGCCACGTCCCACTATCTCGCTTCGGCTCGTTGGCTTCTTCCGGCT
TTGGCGAATGTTCTGTTTCTGTTTCTCTCATACGACTTCAGATCCTTTTT
TATCTCTTGGTACTGATTAGACAAGGTAGCGCCTCCATTTCTATTATCGG
TGCCATCGCTGATTAGCGCCACCATCCCTAATTTATTACTATCACTAATT
AGTGCCATCGCTGCTCTAGCAGATCATCCCTGATCCAGTGTTGTCATCGC
TGCTCGTTGGTCACGGCAAGAACATGGAGGACCATGAAAATCTTGTGGTT
CTTAGAGATCATGGAGCTGACAATCAGCATTTACAATCTCTCACGCTTTC
TTTTGCATGTGAAGACAGTTCAACCATCGATGATCATAGAGTCGATGACC
AGCAGAAAATGCAGGTATGTCAACATATTCTTTGACGTCATTCTTGTTCA
GATATGATTTGATCATTGTTGATATGTGCAAAAATATTTAATACTTATTG
TTCATAAGAAGCAGGCACCGCACACAGCATCACTGGCTATATGTGAGAAT
GCTCAAAACGATGGCAATAGAATCCCTGAATCAATGGTGTATCAGGTAAC
ATGATTATACATAATATTTTAAAAAACAAATCACTTTGTGTTGTGTAATA
TGATTTTGTTTACGACACATTTTACAATAGGATGTTAATAAACATGGCCC
AACTATGAATGTTCCTGAAGTTGGAATGTCTTTTGAATCCGGAGAAAATG
CATATGAGATGTACAACACATATGCCGGTAAGGTTGGGTTCAGCATTAGA
AAAAGCGACACAAAGCGTCGAGTGGATCAAACTATGTCATCGAAACTGAT
AGTTTGTAGCAAACAAGGTCATGGAGACACCAGTTCATCACATGGCACTA
CTAGGACAGGTTGCCATGCTCGTATTTTGTTCAGTATCAGCAGAGAGGGT
ATTTGGACAGTGCAACAGGTTGAACTTGAACATAATCATTATCTGGCTAG
TCCAAGTAAGACACACATGTTGAGATCCCAGCGACATGTTATGGAAGCGG
ACAGGAAACTCATCAGCCAAATAAGGGAAGCCGGGATGAAGCCATCACAA
GTGTTCGAGTTCATTAAACAATTTTATGGTCGCCCTGAAAATGTTCCATT
CTTGAAGATTGATTGTTGCAATGAAATTGGTCGCGAACGAAACAAATACT
TAGAATCCAATGATACACAAACACTGTTAGAATATCTAAAGAACAAGCAA
ATGGAGGATCCTGCATTTTTTATGCCATTGAAATAAATGAATAAAATGGT
CGGATAGCAAATTTCTTTTGGGCTGATGGTTAGTCTATCATGGATTACAA
ATGTTTTGGTGATGCTGTATCATTTGACACCACATTTCAAACAAATAAAT
TTGAAATGCCATTCCACTCCTTGGAACTAACCACCATAAGTAGACAATCA
TTTTTGGAGCGACATTATTATTTAATGAAACTATTCCCTCATTTATTTGG
CTCTTCGAAACTTTTTTGACAGCAATGTCAGGAAAGCATCCGAGCACTAT
TTTTACTGATCAAGATGCAACCATGGCAGGAGTTGCTTATGTATTCCCAA
ATACAAGTCACTGTCTTTGTTTGTGGCACATTTACCTTAATGCAGCAAAG
CATCTTAGCCATGTAATTCAGAAGCATCCTAACAAGTTCCTACCTGCTTT
CAAAAGTTGTGTCTATGAAGATAGATCAGAGGAGTATTTTCAAAATAAAT
GGAATGAATTATTGACTAAATATAATCTACAAGAGAATTCATGGATGCTA
AATCTATATGATTTAAGAGAAAAGTGGGCTACAGTTTATCGTGACTCCTT
TACAGTTGATATGACAACAACGCAAAGAAGTGAAGGTATGAATAATGTCT
ATAAGAAAAGATTTCGTAGGAAACTTGGTCTTTCTGAACTCATTGTGGAA
TGTGAAAAGGTTTCCGCTTCTCTTCGTGAAAATGAATTGTATGAAGATTT
CAAATCACGAATGAAGACCCCAGTTAATTACATCCCAAATTTTCCTTTGT
TGAAAACTGCTGTTGAATCTTATACAAGGAGGATGTTTACAGAGTTTGAG
GATGAATTCAAAAAACAATTTACATTTTCATGCAAATTAGTACAGATTGA
GGGGTCAATATCAACGTTCATGGTTACACATATGGACTCAAATTATGGTG
CAACTGTTGTATTTAATATTGGAGATATGACTATTACATGTTCTTGTAGA
AAGTTTGAATCCATAGGTATGTACACACAATTTTAAATACAATCTTTGTT
TCCATACAACTTTCTTATCATTGGCTTGTCTATCTCGTAGGTATATTATG
CAGGCATGCCTTGAAAGTATTTAATATGAATAATGTTTTTATGTTACCGT
CTCAGTATATACTAAACAGATGGACAAAATATGCAAAAGAGGTTTTTATA
TTGAGAAAATGGGAAAGGAGAAAGAAAACTTGAAAGCACATGCCACATGA
CTTTCTCGAATGGCAACATCCCTTGCATTGAAGTGTTTAGTGTCAAAACC
ACTTCTTGATGATTTGGAGAGAGCATTAGAGAAGTTGGAATTGGAGGCTG
ATCATTCACTAAACAAGATGGAAGAAACTGAGTTCCCTGTAATTCCAAAT
GACCGCAACATACAAACAGTAAATAGCAAAATTTCATTTAGAGTTCCACA
GGTAGTGAAAGGCGCTAAAAGTAAACGATCAAAGAATGCAGTTGAAAAGA
ATACAAGGAAGAAAAGGAAAGGTTCTTCTAATAACGGTAGTTATTCTCCC
CATATCGCTTCTTTTAGTAGTTTCAAATATATTTTAGATTTTTCTATTCA
ATCATACATAAAGTATTGTTGTTAATATATGTACTCCTCCATATATGACA
TAGGAACAAATTCAAGGAAAATAGATCAAAATATGGGACCTGATCAGGAT
CCAGAACTGTTGAATGTAAGGCATACTGGATAATAGAATTGCCATTTTTT
CAATAATTTGATTATCTGAATATTTTTCTAAACGGTTTTTACACAGACAA
CTTTGGATGAAAGTATTGGTGTTAATATGCCATAACAACATGCTGTAACC
AATAAGATGAATGCTGGTTTTCAAACTACGGACACTTTGTTGATGCAAGG
AGGATATACAAGTCTTTTACTTGGAGTTGATTCGTATGCTTCAGCTACTC
GAGAGTTACATTTTGATGCCTCACATAATCGCACCACATGAGTAGTAGTC
ATTCATTTATAGTTTTTATGTAATCTTGAAGTGTAATACTCTAGTTGCAC
TGTTTTGATGTCAATAGAAATGAGATATTTGAAAGCATTCATATAAATAG
ATTTTATCATTTCTAAAAGCGTAAATGCAATAGTTGATGTAATTTTAGGC
ATTTCATTTCCTTCAGTGTTGGCACTTAACAATTTGTTGCCCAAAAAGTC
TCAAACTTCTAGAGTGGATGCTAAAGCTACTAGCTGCATAACAACCCTGT
TCCTCGAACCATTTTGTAACTGGAAAGAGGAAATTTCAACAACAATTTAA
GATGAAGCAACTTGGACAGATCAATATCCCCACGCCCTAGCCAGTTGGGG
AGCACCACCACAGCACCAACTGTCGCCGCCCAGAGTCGTCTTCTCTCCCT
CCCATCCCCTGCACTGGGATTAAAAGAACAGTTGAAGCTGCGAGAGAGAA
ACAGAACTTTAGCCGAAGCTAGCAGTAAGAGGCTAGCGAGCCGAAGCTAG
CAAGAAGATAGTGGGCTATGGATGGAAACGGCCGGGTGTCTTGTTTATTT
GAGATTTGTGTGGGATCAAACACGTGTCATCAATCGAAAGGAGCCTGCAC
AATCGCAGCTTTGCAGACGGCTGTAGCCAATTTTTTTCC
>CM-Zm049
GGAAGAAAATTATGGACGGTACGTCCGCAAGTTCTCAGAAGAGCGGACCT
TGCTTGAGATGCATACACGTGGATATTTTTTTATCGTATGGATTACATCG
CTTAGCTCTATTACCAGCTCAACTTCGGCTCTCGTCTGCTCTTTGGCTCT
CGTACACGAACGCCAGCTCCGTTGCTCCTCGGCTCACCTCATCTCCATCT
GCCACTTTCATCGTTACCAGACTAGTCGCCGCCGCCAAGAGGTTGTTCGC
TACCGTCCCACCTCGCCTCCTCATCCAATGACGACGTGCAGTCGAGCTCC
CTCCTAAACTGGTCCTCTGCTGATCCTCTCTGTTTTCATCACCATCGGAC
TGCCCACAGACTCCCTCCTCTGCCACCCTCACTAATGCAAATCTGAAGCT
TCTTGGAAATTATATGAACTCCCAGATCATGTTCTTTAGCTCTTAACTTG
CATCTTCAGGTACATAAATTTGTTTCCCGTAAGAGTTCTAATTATATTAT
TTGTATACCAACATTAATTAGATTGATGTTGATTGTTGAGCAGTATTTCT
CTCTCCCATCTAATATGCAGAGGAAGATTGCTAATGAGCGTGATAGAATC
TAGAAGACATCACGAATAAGATCCGCAACCATAGAATAGGCTTTAGCATT
GCAACCACACTTTGATGTCTTGTTGTAAATGTAAACAACTATGTATTGTA
CAAATGTCGATATGAAAATAGATGTACAATGTATGAATATTTATTTGAAT
TGTATTCTCCAAAATAAAAAGTGACAGCTTTGATGCTATTCATCGAAGTG
TAATCTTCTAGCAGATGACGATAATGTAGCACTTTGTTCAACCCCAAGCA
GAAGACCTGTAAATCCGCCTTGAATGCAAGGAATAGAAGAAGATTGTCCA
TATAGCCCATTTGCAAAGTTTGCCTCAATAGTTTCAGTTCTATTTTGGAT
AGTATTTTCTGGATTTTCTCCTGTGTTATGAATACAAAAGAAAATTATGT
TTTCGTACCAGTAGCTGTATTAGAAATAAAAAATAAAAAGAATATGTAGA
TTATTTACCTTTTTCCGGAACTTTACTCTTCTTCTTGTTTCTGGGATTCT
TTTCAACTGCATTTCTAATGCGTCTGTTCTTTTTGCCTCTCACCACATAA
GGAACTCTAAATGATAATCTACCATTTAATGTGTCTTGCTCACATTCATT
TGAAAGAAAAGGAACCTCATCAGATTTGTCTTTCATATTTCTTTCAACAG
CATCGACATCCAAGTCCAATTTAGCCATAGCTTTCTCCATGATATCAAGA
AGTTTTGAAGATGTTGAACACCTCAATGCAATTGATATAGCCTGTCGAGA
TATACGTGCTGCACGAGTTTTCAAATCACCCTTTTCAATTGCTTGTTTCT
CAATATAAAAACCTCTTTTTGCATACTTGGTCCATCTATTGAGTATATAT
CGAGATGGCAAATCATAAACTTCATTAATATTGAACACTCTGAGGGCATG
TTTGCATAATAAACCTATAAGATTCATTGAATTGTATTAGAAACTGTAAT
GTACAACATATTACTAAATTGTATCAAAACAACCTTGTAAAATAAAGCGT
GTGTGCAAAGTCACATACCTATCGATTCATATTTTCTGCAAGAACATGTA
ACGGTGGAATTTGCCGTGTCGAGTACTACTGTTGCTACATGATTAGCTTT
CATATAGGTAACCATGAAGGTCAAGTTTGTTCCCTTGGTGTGTAACAAAT
TACAAGACAATGAAAATTGTTTTTTGAATTCCTCCTCAAACTCTGAATAC
ATCCTTGCAGTATATGACAAAGCTGCAGTCTTCAACATAGGAAAATTTGG
GTCAAAAAGCATTGGGTTCTTTCGGCGCGATTTAAAATCTGCATCCAACT
CATTTTCTCGAAGACTAGCTGAAACCTTATCACATTCGACAAGGAGTTCT
GAAAGACTGAGTTTCTTATGAAATCTTTTTTTGAACACATTATTCATACC
TTCGCTCCTTTGGGTCGTGGTCATATCTGCTGTAAAAGAGTCACGGTACA
CAGCAGCCCACTTTTCCCTCAAACTATATAGGTTTACCATCCAGTTGTTA
CCCCTAAGGCAGTATTCAGTCAACAATGCATCCCACAAATTGTTGAATTC
AGATTCAGATCTGTCTTCGTACACACATCTCTTGAAGTCACCTAAAAATT
TACCACCAGATGCACTAATTACATGCCCAAGATGTTTGGCAGCATTTAGG
TAAATGTGCCACAAACAAAGACGGTGGCTTGTATTTGGTAACACATAAGC
AATTGCTCCTGCCATGGTCGCGTCTTGATCAGTGAAAATTGTGCTTGGAT
GCTTTCCGGACATTGCAATTAAAAAAGTTTCAAATAGCCAAACGAATGAT
TCAATAGTTTCATTGAATAAAAGTGCAGCTCCAAAAATAATGGTTTGCTT
GTGATGATTAGTTCCAAGAATGGGAGCAAAAGGCATCTCAAACTTATTAG
TTTGAAAAGTTGTATCAAAGGACACAGCATCACCAAAACATTTGTAGTCC
ATTATCGATTGTCCATCCGCCCAAAATTTTTTTGCAATTCGACCATCTTC
CTTGTCAATTTGAATAGCATAAAAAAGTAGGATCCTCTAATTGCTTATTT
TTCAAGTACTCTAGCAATGTTTGTGCATCATTGGATTCTAAGTACTTCCT
GCGCTCACGACCAATCTCATTATTGCAATCCATTTTAGAGAATGGTACTT
TATCTGCTCCTCCATAGAACTCCTTCATGAACCCGTACACCTGGGCTGGC
TTCATCCCTGCTTCCGTATTTGGCCAATTAACATCCTGTCAGCTTCTATA
ACACGTCATTGGGACCGTAGCATGTGTGACTTATTTGGAGTAACAAGATA
GTGATTGTGATCAAGTACAACCTTTTGCACAGTCCAAATTCCATCTTTAC
TGACACTAAACTGAACACGAGCTTCACAACCAGTCCTTGTACTGTTTTGT
GCTGACTTATTTTTTCCAAATCCTTCACTACTACAATTAAAATATTTTTG
AGCTAAAGTATGATTTTGTCGATGCTTTGAGTGACCTCTCTTAATACTAA
AGCCCTTCTTTCCGGCATAGGTATTGTACATCTCATAAGCTTTCTCCTCT
GATTCAAATACCATTCCAACTTCAAGAATTATCAAAGGTCGTTGCCCAAT
TTTATTAGTCACCTATTATTTAATGATATGGTAATAAAATATAATGCAAT
AAATAAAAGAACATAAGAGAAATATATTTAAAAAAATACTGCAGTCTTGG
TTACCTTAACCGGCGATTCCTCAACTTGATCGTCGGTACTAGCCCTTGTG
CGACGGAAGAAATGGTAACGTTGGCAGCCTCCTCGACGACCATCTCCGCA
TTGACGATGACATCCCCGATGGAGACTCCATCCACGGTAACAGCAGCCTC
CATTACGCTCATTCTATCTTCTTCTACCATGCGTGTCCTGACCTTCTCAA
CCTCCATTGACAGCACCAGCGCCTTGTGGCCTCCGGCGGCGGCTCGTGCA
ATCGATCGCGTGGGAGTGGGATAGCTGGGCTCTCACGATTAGGTTGGAGA
TTAGGTCCAACGAGGAAGATAAGTTCCAGACGTGCGCAAAATACGGCGGC
AGGCAGTTTGGCGGCAGAGAAAAGCGCGAACAGAAGATAAGACCGAGCCG
CTGAGGTGAGTGAAGCCGTGAAGGAGCAGCGCAACTACGTACGGAGCCGA
AGCCGAGCGAGTCGGAGCCAAGCAATATGGTGAGCGATGTACGCCATACG
ATAAAAAAATGACCACGTGTATGCATCTCAAGCAAGGTCCGTTCGTACGA
GATATTGGGGACGTACCGTCCATAATTTTTTGCC
>CM-Zm062
GGCGTCGTATCCTGTGCGCAAAGAGCCCTGGTGCTCCCATGAGCAAAATC
AATCTAGACCACACCCTCCACATCCAACGGTGCTACGTCTATTTTGCAAA
GAAGCCCCTCCACGCCTCCCACTCTGAGTCTGTACATTTTACCAAAAACC
CCCTGACGCTGTTTCTTCTCCAAACAGCCAGAAACGCTCTCTGCTCTCCT
CCCTGCCAGTGGCGTACAACGCTCGAGATCCGCTCTCCTCCCTGCTCGGC
TCTTCCAAGGTACAGCTCTCCTTTCTATTTCCTGGCTGCCTGCTCGCGCT
CCCTGCTCGATTCTTTCTTGAATCCAGCTCTAGCGGCGGGTTTGCCATGG
AGGAGCCACCGCCCCTATGCCCTAGCGGCGGGTGGATGGCTCTCCTCACT
GGTGCTGTATATGTAGGAGTAGTAGGTTATAGGGGCCGATTAACCGCGTT
CGTTTCTCCTCTGGTCTCTGGTGTTCGTCCAGGTGGGTGAAAGTAATTCA
GTTGGTTGGTTAACACAGTGGCTCTCCTAACAGTAATTCAGTTTTCTAGC
GGCGGGTGGATGGCTCTCCTCAGCAACAGCCACTGCCCTAGTTGGAACCT
GTTGCTGGAGCATTTTACAATGAAATTTGAGACAGTAATTCAGTTTTCTG
GAGCTAGCAAAGCATAAAACTGAACCTGTTGCTGGAGCATTTTTTAAACT
AACTGATTACGGCAGAAAACTAAATTACCGTTACAGTTTTTTACTGTTAG
CAGAAAACTGAACCTGTTGCTGGAGCATTTTTTAAACTAACTTCACAAAT
ATTGCTGAGTGAAAGCTAATTTAACTGGTGCATCTCACTGGTGCTCTTAC
CTGTAGCCGTCAATCTTGAGCAGGTCGTCGTAGGTTCCTTGCCCGCGGCC
ATGGAGAATTCACCAAGATCCATTAATATCGGATCTGGCCCTGCTAGGGC
CGACACACGCAACGATGTCGCAGAAGCTGCAGATGGGAGTAGACGCACAG
GCATCGTCGACACGAGCAAAATAGATTATGGCACTAGTAGATTACGTCCG
CGCCATCGATTATGTAGGACACATGATCCGGTATGTTTTAATTTACATAA
CATAATGTGTTATTGTAGTAACAATCAATACTATAATTTGATATTGAATC
TCATTATTCATTTGGTTGTAGGCGCAGAGATACAATCGAGTTTGGGATGG
TCTTTTAGACGCCATTAGACAGATGCAATTATCTGCCGATGAGTTGAGGA
AGTTGAGCCGCCGCAATCATGTGCCTGAGTATTTGGATATGGTGCACAAG
AATTGCTTGGTTAATGCCATGAGTGATGTTACTGAAATTGCAAAAGGTCT
AGACACTATGAGCAGGGATTTGGAGGAAGTTCTTATTGGTCCGCAACCTC
TACTTGAGGATTATGAAGCCCTTGGAATGTACGATGATTTCAAAACTGAT
GTTCATTGTGATTGTACTGAGCAGTGTGGTTCGGATGAGGACAACTCTTC
TTTTGACTCCGATGAGATCCCTGATCGTCGTATGAAGGGCCCTATATGAA
GTGAGCTTATCTGAGCAGTGTGGTTCGGATGTATTTTTAGTTCAACTTGG
TTTCGACCATAATGTATCTTGAACTTGTAGTTCATGATGTATCTTCAACT
ATGTGTGCCCAGTTTAATGAATTCAGCTTATTTTTAGTCCAACTTGGTTT
CGATCTAGCATGTGATGGCTGAACCAACTGAACCGACAGCTAAAAGTAAC
TGAACCGACAGCTTAACTGAAGTTTTTGACTGAAATTCAGTTTTGTTTAC
AGTAGCTTAACTGAACCGACCGCTACCCTTGGCAGCTTTTGACTTAAATT
CAGTTTAACAGTTAACCGACAGGCAAATCTGGCAGCTAACTGAAATTGTT
CATTTCTGGCAGCTAACCGACAGCTTACCAGTATTGCCCAATAAGCTAAC
AGAAATTCTACTCGGTTTCTAGCAGCCATACCAAATCTGGCAGCTATGTG
AACTGTAGAAAATAGCTTGCATTCAACCGGCGCTAGGCGAAGACAGGTTA
TATTTATATCGACGGCATCCAAAAGATCTAACAGTTGAGATGTGATTATC
ATGCTTGAGATTGAGAGCCCAGCTGACATTTCACTCTCAGCTGTGTGGCC
AGTCAGTCATATTGATTTGATTGATTAACTAACGGAGGCCCAGTACAACA
CAAGAATTCAAACCGTTGAGAGCAACATTCCACGAGCTACCTGAACCAAA
TCTGGCAGCTAACTGAAATTGTTCATTTCTAGCAGCTAACCGACAGCTTA
ACAGTATTGCCCAATAAGCTAACTGAAATTTTACTCGGTTTCTAGCAGCC
ATACCAAATCTGGCAGCTAACTAAAATTGTTCATTTCTGTGCATTTTAAA
AAATGAGCTACCTGAACTAAACTGGACTGGAGCAGAAACAGAAATGAGCA
GAAATGCCCAATAAGCTAACTGAATTGGAGCACAAACAGAAATGTTTTTT
TCAAGCAGGACTGAGCTTGTTCCAGTTACAGAGACAAAATAACATTGAAC
TGACAACAAATTAATCTATATAGCTGCATCCTTCATGTCTTTCTTCAAAT
TCTTTCCTTTGCGAGACTTTGGTAGTTCTTTTGCCCTCTTAATTCTTTTA
CTTCTTCCCTTCGACCGAACATCATTTGGAGGATGTATTTGTATTTGTTC
TGGAATTTGGCATCCAATAAATTTCTCATATTCTTGTTGCGAGGCTTGCA
TCGTGCTAGGTACAATATATCTCAAAGACTCATCTATTTTGAGGACACAT
GAAACTAAGAAATCCATAGCTTCACTCGAACTCTTTGCTCTTTGAATGGA
ATCTTCTACCTTGTTTCGGATAACCGCTATTTTCTTCCTTTTTTCCACTT
CATTAACATCTTCGGGCTTCTCTTCCAATAGATTTCCTTCATCATCATAC
ACCATCTCTCTAAGAGAACAATATGTTCAAGTAAGGATGTATAAATAGGA
TGAGAAAATTAATATGAAAATAGTTCATATAGCTTTTACCTCTTGCATCG
TGACTCCCATCTCTTCAAAATATAAGATGAAGGTAGTTCATATATCTTTT
CAGCACGCAATGCCATAATTATATGGCGACATGGAATTCCCATCTTTTCG
AATAGTTTGCATGAGCAACATCCAAAACTAGTTTCTATGCACCACTGCAC
CACTCTATCCTTCAATGAACCATCACTGACTATAACATACTTGATAGCCT
CTTGTTGTGTTGTTCCAATATTTTAGCAATGGTCTCTTGCAGCTACCACT
TCTTCCTGAAAAATTCTAAACACCTTGTGTGTGTACAATATGCTTGCTTG
TTTTTCCACAACCCATGGGGTATGTAAAACAGGTGTGCCATGTAAACTAA
TATTATCAGCCTTTAGCTCCTCATGTCGTTGGCATTCTAATGCAGTATCA
AATCTAAGCCAGAACTCAACAAAACATAATTTACGGTGAATAAAGCGATT
AAAGAATGAATTTGAACTTTCAGATCTCGATGTAGTTCTCAGGACCCCTG
CAAGAGGTATATCCATAAAAAAAGCTGGAATCCATGACTCACGAATTTGA
TATCTATTAGCCAACCAATCATTGCTCTGAAGACCATAAGCAACTATAAT
TTCATTCCACCGCATTTCAAATTCTTCTCTAGTTTCTGAACCCCATACAC
AATTATTCAAGGCAGCCCAAAAATCCTTGTCATGATTAAGTGGAGGACCA
ACCTTTTCAGGTACCTTCTCCATGATGTGCCACATGCAGAATCTATGAAT
TGTATGTGGAAGAATAGTTCTAATTGCTGATTTCATACTAGCATCTTCAT
CTGTTATAATTAATCTTGGGTCTTTTCCTCCCATTGCACTCAAGAAAGTC
CGAAACAACCACTCATATGACTCGATCTTCTCATTTGCTATGAATGCAGC
TCCGAAGAAAACACTTTGCATATGATGGTTAACACCAGTAAAAGGTGCAA
ATATCATATTGTACTGATTTGTACTATATGTTGCATCAAACGATACCAAA
TCACCAAAATGGCTATAATTCTTTCTACTTGTAGCATCAGCCCAGAATAT
GGAGACTAATTTTCCATGCTCATCAACAACTAAATCATAGAAGAAGGCAG
AATTTGCCTCTTTCTTCCTCTCCATCTGTGCCACAAATAACTGAGCATCC
GCATTCTTTATTTTCTCCCTAAGTCCTCGATAGTAGTTCTGAAGATCTCG
CTTCATGCATCCAATATTATCAAAGCCATCACTTACTTGTAAAAGTCTAT
ATGCTTGTGAGGTACCAATACTTGCTTTGTGGCACGTGAACAAGGTAGTC
TTGGCTCTTTCACTTACTGACCGGTTCGATCGGAGAAAAGGAATTTTGTC
CGGTGAGACTAGACTATGGTTATGCTCCTCAACAAACGAAGCAATATAGT
ACTTGTTGTCCTGACTTAACTTCACATATATACGTGCATTGCATCCACAT
CTTGTTTCAAAGTGCTTCTTTTGATTGTTTGATTCAGCGCGTCTCCTTGT
GAAGCCTTCTCTCGAACACAGAAACCTCTTATGATCGACCATGTCATTTC
TCTTGCCTTGACCACCTATACGAACTGAAAACCCACATTTATGTGCATAT
GTCTTGTAAAATTCTTCCACTTCATCAATAGTATCGAATGTCATTCCAAC
AGCTGGCTTTAATTTGTCCTCACAATTCGGTACAAACGACGACAGCTGCA
ATAAGAAAATCAATGAGTGCACTGCTATGACTTTAATATGTTCTCACAAT
CATATACAAATTACTCACTGATGTACAAAAAAATGGATTTTTTTTGGGTG
TATGGAATCCATCTTTATGATGTGCAGCTTCATTGAAAGGAACATCGTCG
ATCGTGGCAGTGTGTTGTACAGGAGGAACGACTTCAACTTGAGAGGCAAC
TTCTTCAACAGAAGCATCGTCGGCTATGACAATGTGTTGTGCAGGAGGAA
CAACTTCTACTTGACAAGCAATTTCTTCAACAGCAGCAGGGAGATGAATG
GAATCAAGGCTTCGAATGTCTGTACTGTCAGCACTAGGGCCGTCGGCGAT
CCGTCGCGCATCCATGGCGGTGAGGAGAGCCATCCACCCGCCGCTAGGGC
ATAGGGGCGGTGGCTCCTCCATGGCAAACCCGCCGCTAGAGCTGGATTCA
AGAAAGAATCGAGCAGGGAGCGCGAGCAGGCAGCCAGGAAATAGAAAGGA
GAGCTGTACCTTGGAAGAGCCGAGCAGGGAGGAGAGCGGATCTCGAGCGC
CGTACGCCACTGGCAGGGAGGAGAGCAGAGAGCGTTTCTGGCTGTTTGGA
GAAGAAACAGCGTCAGGGGGTTTTTGGTAAAATGTACAGACTCAGAGTGG
GAGGCGTGGAGGGGCTTCTTTGCAAAATAGACGTAGCACCGTTGGATGTG
AAGGGTGTGGTCTAGATTGATTTTGCTCATGGGAGCACCAGGGCTCTTTG
CGCACAGGATACGACGCC
>CM-Zm145
CAGAATTTTGCAACCATGGCACCGCCAAGGGCGGGCTTCAGAAACATGGC
ACGCCCATCGCCGCAATTGCATTCGTGATATTAGAATTCTAGCCGATTTG
AACATTTAGCATCGGACCCTAGTAATGGTCATTAGCTCATGTGACATTCC
CGTTTTACCCTCGCGTCTTTTCTTACCTGGGCGCCGTCCCTCTGCCGTTT
CTTACCTGGGCGCCGTCCCTCTGCCGTTTCTTACCTGGGCGCCGTCGTCT
ACCTCCCTCGTTGAGTTGCCGTCGTCTTCCTCCCTCATTTCTGAGACCTG
CAGCTCACTGCCTGCGTCCCCTCGGTCTTCCATTGTCTCCCGTCGCCCTT
CCACTAGCCGGATCCTGCTCCTGTGGTCCTTCCTGGAATCCGTGCGTCGC
GAGCTTGAAATGCGGCCCGAGCGCCATGGATCTGCCCCGAGCGGCGTTCG
TCCAGCAAGCCAGTCACCGGACCCTGCGCGCCCAGCTGAGGTAACTGATG
ATCTGCAGTAAAATAGGTGGCCTGTTTAGCGTATATTTTGTGTGCAGTGA
ACTAGAGCCGAGCTGGCGTATTTTGTGTGCAGTGAACTAGGCGCCCAGCT
GCCATTATATTGTTTGTGCAGTGAACTAGAGCCGAGCACCCATTTAGCAT
TCATTTTGTGTGCAGAGTAATATGAATGATCCTACGAACGACGAAACGAC
TACCTGCATGAGCGAAGAACATGAGTGGGCATTGACTTGTATTGCCACAG
AGCATACAGAGGTTAGTGGTTTTAATGAATTATATACAATTTAGTAGATA
TATTGTATATTACAACTATGTTTGGTGAATAGGGAAGTGGCCATGCAATG
CATGATGTCGATTGGGATTCAATACTGGTAGAAGAAACCAAACAAATGAA
GAAGGAAAGAAATGATGTTACTAGTGAACAAGGTCTATATTTTCAGCTTG
GTCTAGACAATCAAGATGATAGAAGGGAAGATCATTCAAGTGGTTGACGT
TTTGGAAATACCAACACATGTGAAGATGAATTGGGAGCAGGCATTTCGTG
TACTGATTCAGTGCTTGATGAAAATAGGACAATATATGATATGAACAATC
CAGTTATGGAGCCTGGCAGCTTATATGCAACAATGCACCACTTCAGACTC
GCAATAAGACAATACGCCATAAATAAAGAATTTGAGCTTGGAATAGAGGC
AACCAATAAGACTAGATTCAGAGGGTATTGTAAAGGGCCAGATTGCCCTT
GGAGCATTCATGCTATACCGGAGAGGAAAGGGGCGCCAACAATTCAAGTA
AGCTGAGAATATAGCTAATTGTACTCGTGGTTATATGCTCATGACACTGT
AACTACCTTTGTATTCGTGGTTATATGCTCATGACACTGTAACTAATTTT
CAGGAAATTGTATTGAATGACAAACATACTTGTACGTCTAGTGGTAGACG
TAAGACCACTACACCGACAAGAGCTTGGGTTGCGGCACGTGCGCTTCCGT
TACTGATGAAGAAGCCTCATATGGGAGCTAAGGAGCTACAAACTACATTG
CAGGACACTTTTGGTTGTACAATTGCATATGACACAGTTTGGCATGGGAA
AGAGAAAGCTTTGAAGGAATTGTTTGGAAGTTGGGAGGAGAGCTTTCAGC
TACTATGGCGTTGGAGAGCAGCAGTAATGAAAAATCACCGGATAGTGTCA
TCGAGCTTGATGTTAAAATGGATGAGGGTCGTCCTTTCTTCACTCGATTT
TTTTGTGCGCTCGGTCCATGCATTTCTGGTTTCAAGGGTGGGTGCCGACC
ATACCTTAGTGTTGACTCGACAGCTCTGAATGGTAGGTGGAATGGTCACC
TTTGTTGTGCAATAGGTGTCGATGGGCACAATTGGATGTATCCAGTAGCC
TATGGCTTTTCTGAGGCAAAAAATATAGAAAACTGGACATGGTTTTTTAA
CCAGTTGCAAAAGGTTGTGGGGGATCTACCTTTGCTAGCATTGTGTTCAG
ATGCTTGCAAAGGTCTGAAAAATGCTATGAACAATGTCTTCCCTTATGTC
GAGAAAAGGGAGCGTTTTAGGCATCTCATACAAAACTACATAAAGCAGTT
TGGTGGGTCTGAGTACATGTATCCAGCTGCAAGAGCTTATAGGAGAGAAG
TCTTCGACCACTATTTTAGCAGCATCCAAGAAATACCAAGGGTAAGCAGT
TGGCTAAAGGAGCATCATGACTATCTTTGGTACCGAAGTGGCTTCAATAT
GGATATCAAGTGCGATTACGTGACTAACAACATTGCTGAGGTTTTCAACA
ATTGGATTAAGGATTGGAAGGATCTGTCTGTTTGTGATTTGGCTGATAGG
ATTAGGGAGGAAATAATGGAGATGTTTCATAAGAGGAGGAGGATTGCACA
GAGGTTACAAGGAAGGATTTTACCGTCAGTTCTGCATATCCTACACGCCA
GAACAAGAGGTTTAGGTCATTTATCAGTACGTAAAGCTGACAACTACATT
GCAGAGGTTAGAGACAATAATGATGTGCATAGCAAGCACATTGTCAATGC
TCAGCTACGCGAATGTTCTTGCAAAGAGTGGCAGCACACGGGCAAACCAT
GTATCCATGCATTGTGTTTGATAACAGCACAAGAATTTAGGGATGTCAAG
ATGGAGGATTTTGTAAATGACTACTATTCTGTTGCTAATTTCATCACCGC
ATACTCAAGAGTTATTCCACCTGTGGGTGACAAATCATTCTGGCCAGACG
TTCCTTTCGCAAAAGAAGTGGGTGCTCCAATTGGAAAACGAGTTGTGGGT
CGACAGAGGAAAAATAGGATCAAAGGATGCCTTGAGGGAGGTAGTGCAAA
AAAGAAAGTTAACGATGACATTGGTAAGAAAAGCATTAGGGGCAAGTTCA
AGTGTCCGAACTGTGGTGAACTAGGGCACAGGAAAGCAAGCTACAAATGT
CCATTAAATGGCACAAAGAAAAGGTTACATTAAATATGTTTCAGTTTATT
TGACCATACTTTCTATTTTCTGATATTAACTTGTTCAGTTTAAATATGTC
ATAACAGAAAGCGAAAGCCTAGGAAGAATTCAACTAAAGGCTGGTTCCCC
AAAGATGTAGCTGTCCTCACACTGTACTAGCTGAGTCCTCACAGGCAATT
ATATTAGAAACTGTTGTACAAAAGAAGATGTTACACAGATCTATCCCTGA
TCTCATTGTAATTAAGCCCCCACTTAGCACAGTGCTCAGCTAGTGTCTCC
GCTTCCAATGGCTGATTCATTATTTCTCGGTCACGGAATACGTCCTCCCA
CACCGCACTATCTTCGCTACCATAGCCAGCTTCTAATATAGTTGTTGGAT
CCATCATCGAGACCTGACAGTCAATTGCAGTAACTTCTAGCGTTTCAGCT
AACTCGTCCAATGAACGAGCCACTTGAGTCAGCTTGAAACCGTCGACAAC
ATCTTCATCTGTGTAGCACAAAGAGGCAGTATCTTGTAGTTTCTTAGCTG
TATCACTCATTAGAGACAGAGAATATCTGAGTGCTTGCACAAGTTTTTGG
TTAACCTGAAAAAAATTAACATCAGACTATTACCAGCCATATGAGCAAGT
TCTGGAACTAACAAGTGAACTGAACCAACCTAGGAAACTAGTTGATTCTG
GAACTATCAAGTTTCTTATGCCCTCAGTTTGAAAACATCATAGGGCTGAT
CATGGTCAGGCAAAAAAATTAACATCACACTATGGACAGCCATATGAGCA
AGTTGTGGAACTAACAAGTGAACTGAACCAACCTGGGAACCTACAAGATT
CTGGAACTGACAAGTTTCTTATGCCCTCAGTTTGAAAACAGCCATATCAA
CAATGTACACCAGCAGACAGGCTAAAAATAGCCATATCAAGAATGTTAAC
CAGCAAACAGTCTCAAACACCTATAGCCCTCTGTAAATTATCAGTGTAGT
ATACAGTTCACTCTTTTCAAAGAAATCATCATAGGGCAACTTTCAGTCTC
AACTCAACTGGAGAATTTTGCAAACATGGCACAACATCAAACAGGCTGAA
TCAGCCTTAGCCCTCTCTAAACAACCATAGCCCTCAGTTATTTTTGAACA
TAAAAAGAACAAGTGTAGTATACAGTTCACTTTTTTCAAAGAAAACATCA
CAGGGCTAGGCTAGTACATCATCTCACATGAGCACAAGCATCAGGTAAAT
TTTTTTGTGCAACTCAATCATTGCCGGGCATCAGGTAAATAGCAGCAATG
TCACTAGCAAGATGAAAATCACAAATAATCAGAAACTTTTCCTCACTTAA
CACTTACTCACTTCGCATTTCAATGACAGGGCTAAACAATCTCAATCATT
GCCTGGCACAAGAATAGTTTGAGAATACAAACCTCACAATATTTGGCAAT
AGTCTCCTTAGCACATGTCACACCTGGATTTTAGGGGTCCAAAACCCGGG
CGCGAACATAATCACCAGGTGTGCTGGGACCAAGTCTCACATATATGATG
ATTCATGGCACAGGATCGAATGTCACATCTTTACTACATAACAGGAGTTC
TATACAAAATAAATAAATAAATAATTACATCAAAAGGAGACAACGGTCCA
GCAACCCAAAGTTGACTGGGAGACGACGGCGTAGACCTCTCACGAACTCG
CCACAGCATCCTCCATGCGCCTCATCCTGCGGTACCTGTTCTTGACCTGT
GGGGGGTGTGAGACAGCAAGAGTGAGCTCACATACGTTCATCGCTCAACA
AGTTGTGGGGAATAATGTGCATGAACTCGCCAAAGGTGGGAGCTCACGTG
AAGTGTAAGGCTTACCAAAGAGAATGGTTAGAGCTGAGCATTGCTTTTAA
AGTTGGTCAAAATTTTATTAGCAATTACTAAGTATAATTAAATACCAACC
CAATTAAGTAGTAGAACAAAAGTAACAACATCACCTGCGATGCAATGCAT
ATGACAAATTGAGTTTAAGTTCCATAATTTAATCATCAGAGAGTCCTGAG
CTGCTCATGACCGTGAGCTCGGCTAGTATACCAGTTTTACACTCTGCAGA
GGTGGTACCCTTTACCCACAAGTCATGTTACCCATCTGCCAAGGGATCGC
GACTTCCCATACACCTCTACCGAGGAGGCGAGGCAGGGTAACACTACGAG
GCCTTTACAAAGTTCCACTAGCTTCAGAAAACCCGCTACAGTTTATAGGA
AGCTCCAATGCAGGGTTCTTGCCTGACCGCCATCGCAGCAAAATCAAGCA
AGGACCTCCCTACACTGACCACTCCCCTACTGCCCTTGCCCCTTTCGGGT
AAGGTAGTCCTCCACTAGCTTTCCTAATTAATCAGCCAAGGGCGTTGTAG
CATCCCAATTTCTAACCCAGGTTTGAAACCCTAATCAAACCCCCCCTTCT
TATTATCTATCCCAAAACTCCCTTAGGTTCTTTCCAACATATGCATACAC
CTTGTTTGAATATGAGCACCTCACTTAGAAGTTATTTTTCAGCACCTAGA
TTATCTATTAAATTAATTGTTCAAAAGAAAAGGGTATAAAAAGATTTGGA
TATAGGAATTAGAAAATAAAAAGGGAAAAAGAGAAACCCCCCCTCCTAGC
TGGGCTGAATCCAGCCCACGCCGCGGCCGCCCTTTTCCCCCTTCCGCGCC
CGCACCCCTCCTCTCGGCCCACTCCCGGCCCGCCTCCGCGCGCGCACCAG
CCCGCTCTGCACTCTGCCGCCCTCTCACTGACAAGCCAGCCCCACCCGCC
AGCCGCTCTCTCTTACGCGCTCGCTTCCACTGGCAGACCGGCCCCACCGG
TCAGCCGCTTCGTCATCCTCCCCGCATACGACGCCCCGCCGTCCCTTCAC
CGCCGTCCTTCACCGCCGTCTCTTCATCGCCGTCTCCTCGCCGCACAGGG
AAGTTTGGCACCGCTCCGTCCTCCTCCCCTTGACCAGCGTCCTCGCCAGT
ACTGCCCCGCCGTAGCGTCCCCTCGGCGGCGCTGTGCGCCATTAATGGCG
GCACCGGGAAGCTCGCCGGAGTCAGGGAGCTCCACCGCTCCCCTCGCCCC
CGCGCGCCTATAAAAAGCTCGCCCCGAACCCCGTCTTCCTCGCACCAGCC
TCGACCGCTACCCTCCCCCCCCCCCTCGCCCGAGCCCAATTCGGGAAGCG
CCGTCGTCTTCCTTCTCTCCGGTGAGTTCCTCCCCTCTCCTCTCTCTCCC
TCTCGGTTGGCCCAGCAAGCGATTGAGTTAGCCTAACAGCTTCCTCACCT
TGCCGCGAACACAATACACCCCTCCCCCACCTCGACGGCTCGCCCAGAGC
TCACCGGCGGCAACCCCGCCGCGAAGCTCCGCCACCTCCCCGCGGGCAGC
CCCCTCCCGACCTCCTCTGACCAAATTAAGCCCACCTCTAGGTCCGCCAT
CCCCTCCCCGTGCTAAGACACCTGCGCATTGTCCTAGAACCGGGCCACCG
GCGGCGAACCGCCGCCGAGCTCACCGGCGGCCGGTCCTCCCCCGCGGACG
GCCGGTTCACCCCCCCGTCAACCGTAACGCCGTTCCTTCTCTTCCCCCCC
TCTCGCTGGCAAGTGGGCCCCGCGCAACGCCGTCACCCCCTCCCACGGCC
GCGCCGTTCCCCCGCTCGTGGGCCGCCGCTGGGCCGAAAGCGCCTCAGCG
CGCGCGCTCGCGCCCGGGGTGGGCCAGAATTCTTGCCCCCGGCCCAGATA
AGGGGAAATCCCTTCTCCTTTTTCTTTTCCACCCCTTTTTCCCATTTAAT
TAGTATTCTTCAATATTTTATGCACCAAAAATTATCCAAAGAATTTCTAA
AGATCTCATACAACATTGATGTTAGAAAATGACACACTATAATTTGTAAA
TCCCTGTTGATGTATTGTTTTATTGCCTGTTTTCCTAGAAGAAGCGGGGA
TCGTTGATCCGGAACCCGTAGCCCCGGAAGAGGGACCAGAGCCCGAACTT
CTGGAAGTAGGTCTTCTGTGCCAGGAAAGCTTCGACGAAGGCAAGTCCAT
CCTTCCCTTGATGCATAAATTACCTATTCTCTCTACCACTGCCTAGGCCG
AGAGCTATGGGGAAATATTGCATTGTGAGTAAGAGATGGCCCGCATTAAC
ATATTATTTCCGATTACGAAATGTGGATCTGGAAGTAGGGCAAAGTGTTT
CTTCAAATAAAACCTCTTTCTGAAAAGTTATACGATGAAGGGTACTCACC
CTCATCACCTTGAGAGTGGGATGATCAGGGACTCCCTGGTTTAGGGGAGG
GCCTAAGGTGTTGGCTCAGCTGGTTTAGGCGTGAGCAGAAGGATTGTCCC
CTCATATAAGGACCGGTTTGTCATTTTTCACTACCTGTACTCCTTTATCG
TACAACCACTCGAGACTGTGTGGGCAGTCACTCAATCCGAACTCGTGCAG
TCCAACCCCAGGGTTAAGAAGGCTGGGGAGCACCGGGAGGATAAGGAGGG
GGAAAGTTTTGTCCGGTTTGGGCATGGTGGTGGCCTGACTCCTTCCGGAT
AACCGTTAAGGTTAGGATGCACGAGTAAGGAAAGAGATCCGGCATTCGGG
TCTCGCGACGGTGAGATCGCAGAAACCGGGCTAGTGGGTAAAGTGTACCC
CTCTGCGCAGAGTTGAAACCTATTCGAATAGTCCGTGTCCACTGGTATGG
ATGAGTCTGGTGTGGTATGACAATTAGCACTTTTTCTCTAAATTTCTTAA
CAAGGTAAAATGGTGTGTTTAAATGGGTTTTGAAGAAGAAACAAAGCCAC
TGGAGTGGGAAGCTCAGTGGTGGTTGAGTTTTTGGTTACTTATAATATCA
TGGGAAAACCTTCAAACAACTGCCTCTCTCTAAGAAAATGATGAGTGACT
ACAACTCCACCAAATTGAGCATGTACATCATAGGTCTCTTTCTCTCTACG
GGAGCGGGGTGGGCTTGCGGAATACCTAGAGTATTCACCCAGATTTATTT
ATGTTTTTCAGCAGCCGAGGACTTCTTTTCTGCTATGCTTGATTAAGAGG
GCTGTGTCTGCACCCAGTTCTGCCTGTGGTTTGGGCTAGTGTATTTTCCT
ACTACACTTCTCTATTTGGCTCTCTCTCGAGCTTGTACCCCGGTATTGTA
ATAAATTTATCTAAACTCTGTACTATTTGAAGTAAGGAATGTGTTTACTA
GCCTCCTGGGACTAGTAATTGTATCACATTTGAGTCCCAAAGGATCGGGA
CGCTTCAGGTGGTATCAAAGCCCATAGGACTGGCCGTAGGTCGCAGCCCT
GACCCTAAAACTTACATTAGAAAGAAAATACCCCTTACCTCAGGAAAAGT
TTTCTCTTCCCTTCCCTGGTTTTAACAAGACCCTTCTTTTCCTATTCCAG
ATGGAAGACTCTCTGGCCATTAAGTCATCCTACTGCTCAGAAGTGGAAGG
GTTCCCCCGCCTCTTGCGAAGCTGTGCGCTCCGCATGGGAATCCGCAAGA
AGCCGGAATACGTCTGGACGGAACATTTCGAGGGCGGAATGATAAGATGC
TCTATGGCAGTCTACCTGGGGGAAAGTCAAAGCTATCCCAACCAACGTTC
CTTCCAAGTCACTTTTACCGGAGTCCATTTCCTAGATGCTTGCCAAAATG
TCGCCCGAAAAGCCCTCCGACAGCTGTGCCAGAACTACAACAAAGTAATC
ATTGAAACCCCCCTTCGCTACTTTCCACCCAGCAACAAGAATACCCCCAC
CTGGAGGAAAAGACTTTAGGCCCTATCAGGAGGAGATCCTATTGAGAATG
ATCCCACCATTGTCTACATGGCTGGATATCTTCATACCCTTGATAACCAA
TATGATGACCTCGCCCTCCACTGCACCTCCCTAACCTCCCAGGTGGAAAG
CCTGGAACAGAAAGTCAGGGAGCTGTCAGAAGAAAAAGCGTCCCTCCAAG
AGAGCCTCTCGTTAGCTGAAGGCGAAGAGACCAACACCCGTGAAGCCTAC
CGCACCCTCAAAATGGACTACGACAAGGTACTGAAGAAGCTCGCCCCCGC
AAGGAAAACCCGCAAGAAGACCAAAAGCCAAGGATGTCAGACTGAGCAGC
AGGAAGAAAACCCTCCCAGAAACCAGTCTGACACCGAGGACATGTCCCTG
GCCAGTCTTGATGACCTTCTCTTGGAATTTGGGGACACCTTAGAGAAAGA
GTTCGGGGGTACCCTAGGTAGCACTCGTGTGTAATAAGCTTGTGGTAGTA
GTATGCTATGTAATGTAATGGCTTGATGTAATGAATAAAATAACTAGTGG
CATGTGCATAATAGTGACTCTCTTCCCATGGCAGATGACTTCGGATAGAA
CCACGCCTACCGCCTCCGGGATTGGAGCAAGACTTCCCCTAGGAGCTGAG
GGAGAGGCTGGCGGAGAAGGGGGTGAGACCCACCTCCCCGCACCTCCAGA
ACTACCACTAGACCTAGCCCAAATTCTGGCCAATCAAACCAGACTCATTG
AAGTCCTCACTCGAAGTCTGGAGAACCAGCGCCTAGGCGGTGGAAGGCCC
CAGGACAGGATGGGAGAATTCCTGAGACTGAAGCCGCCCACGTTCGCGGG
GTCCAGCAATCCCCTCGATGCAGATGACTAGCTTCGCACAATCAAGAGGA
AGTTGGACGCCATCGCTTGTCCTGAGAATCAACGTATTCAGCTGGCAGCT
CATCAACTTTCAGGAATGGCTTTAGCATGGTGGGATACTTTCAGTGAAGC
CATCAGAGACGCTACATGGGCAGAATTTGAAGCAGCCTTCCGTGAGCACC
ACGTACCTCAGGGGATAGTTCAACTTAAGGAGGATGAGTTCCGGGAGCTA
ACCCAAGGCGGAAGAACGGTCAGTGAATATGTGCACAAGTTCACAGAGTT
GGCCCGCTACGCGCCCGAGGATGTCAGCACCGAGGCCAGAAAGATGGCTC
GTTTTCTGAGAGGGTTAAGACCCGAGCTTAAGACCATCCTCGCCAGCCAG
GACTTCCACAGCTTCTCTCACCTTTCCAACAAAGCTATTCAAGTGGAGAG
AGCAAAAGAGGAAGAAAAAGGGCACATCAAGAGAAAGTTCCAGGTCCTCC
GAGCACAACAGCAAGAACGTCACCAGAGAGCTCGACCCTTTGGGCTCCCA
CCCAGGGGTCCAAGCTTTCATAAACAATCTGGACCCTCTCCATCACGCTT
CAGTCAGCAGAGTCAGAGCTCCCATCAGGCACCCTCCGTTGCAAGCAACC
AGCCGCCTGCAAATGCCTGTTGGCACTGCGGGGACCCCAATCACTTCAAG
AACAACTGCCCCCAGTTGAAGGCACCAGGACCAACTTACTCCAACTCGGT
GAATGGCCCCAAGGTTCCATCAGCACCCACCCCCAAGGCGTTTCCTTCCA
GCAGCCAGCAGAGCAGGGCTCAGTACCAGGGCAGGGCCCGGGTCAACCAC
GTCGACGCTCAGGAAGCCCAGCAAGCCCCGGGAGTAGTGCTCGGTGAGTT
CCTAGTCGAATTTACTCCCGCTTCTGTGCTTTTTGATTCAGGAGCATCCC
ACTCATTTATAGCCGCTAAGTTTGTGGAGAAACATGGCATACCCTCTACA
CCTCTAGCTATCCCTTTGGTCACCCGAACCCCGGGGTCAGACCTTCTGTG
CAAACTCAGGTGTTCCCAAGTCAGAATTCTTTTAAGTGGGGTAGTGTTCC
TGGCAGACTTAACCATCTTGCCATCCCAAGGAATTGATGTAATCCTAGGA
ATGGATTGGCTAGCTGAGCACAAGGGTGTTATCAGCTGCGCAAGCAAGAC
TGTTCTTCTCATAGATCACCAAGGAAAGGCAGTTTCCTGTCAAGCCCAAC
CGCCCGCAAATGATCCAATGATATGTAATCTGGCAGTAGAAGCATGTCTG
TAATCAAGGAATTTGAAGATGTATTTCCAGAAGAGCTGCCCGGGATGCCA
CCAGAAAGAGAAGTAGAGTTCTACATAGATCTCATTCCCGGCACCGCACC
CATCGCAAAGAGACCATACCGCATGGCCCCCACTGAGTTGGCAGAATTGA
AGCTTTAGATTTCGGAACTACAACAAAAAGGGTACATCCGTCCCAGTTCG
TCTCCCTGGGGAGCACCCGTTCTTTTCGTTACCAAAAAGGATGGGAGTAT
GAGGATGTGTATTGATTATCGATCCTTGAACGAGGTTACAATCAAGAATA
AGTACCCTCTTCCTCGGATCGACGACCTCTTCGACCAACTACAAGGAGCC
AAATACTTCTCCAAGATAGACCTCAGGTCAGGGTATCACCAACTGAGAAT
CAAAGAGGCAGACATTCAGAAAACTGCATTCGTCACCAGATATGGGCAAT
ATGAGTTCACAGTGATGCCATTTGGACTAACCAACGCACCCGCCTTTTTC
ATGAACCTCATGAATAAGGTGTTTATGGAAGAATTGGATAAGTTTGTCGT
GGTCTTCATCGACGACATCCTTATTTATTCAAAGAATCGCAAGGACCATG
AGCATCACCTTCGAATCGTCCTCGGAAGACTCAGAGCGCATCAACTTTAT
GCAAAGCTCAGCAAGTGTGAGTTTTGGTTGGAGAAGATAGCTTTCCTAGG
GCATATCTTGACTGCAGAAGGGATAGAAGTGGACCCATCCAAGGTAGAAG
CTGTCTCAAATTGGAAGCAACCATCCAATGTCAGCGAAGTACGAAGCTTT
CTGGGAATGGCAGGGTATTACCGCCGTTTTATCAAGGGATTCTCCAGCAT
AGCAAAGCCCTTGACCGAACTTCTCAAAAAGGACAATAAGTTTGTGTGGA
CTCCCAAGCGTGAAGAAAGTTTCCAAATCATTAAAGAGAAACTTACAACT
GCACCAGTCCTGACTCTGCCAGACATACACCAGGATTTCGTCATCTTTTG
TGATGCTTCCAAGCAAGGCTTGGGGTGTGTCTTAATGCAAAATGAGAAAG
TCATTGCTTATGCATCTCGCTTACTCAAGCCGCACGAACAGAACTATCCT
ACCCACGATCTGGAATTGGCAGCCATAGTGCACGCCCTAAAAATTTGGAG
GCATTATCTGATTGGGAACAAATGCCACATCTTCACTGATCACAAGAGTC
TAAAGTACATTTTCACGCAGCCGGACCTCAACCTCCGTCAAAGAAGGTGG
CTCGAATTGATCAAAGATTATGACCTCGAAATCCACTACCACCCCGGAAA
GGCCAACGTGGTAGCTGACGCCCTCAGCAGAAAACCTTTCGGGGTTAAAG
GAGCAAACTTTTTGGAAGATTGGAAGAAAGAATCAGCTCAGCTAAATGCA
TGTCTGGGAGACAACGGTAGCCTGGAAGTCAAGCCAAATCTAGAAGACCT
CATATGCAAGGCCCAACGCCTGGACGCAGAAACAACCAAGCTTATGGAAG
GAGCACGAAAGGAGCAACTCCCGGACCTCAGGACAGATAATCAAGGAGCC
CTCTGGTTCAAGGATCGCCTGTGCGTGCCAGTGGGAGAAACACGAGAGAC
CCTACACGATGAAGCCCACAACTCAGCTTACTCTATCCACCCAGGGACCA
CCAAGATGTACTTAGACCTTAAGACCAGGTATTGGTGGAAAGGGATGAAA
AGGGAGATAGCACAGTATGTGGCCCGATGTGACACCTGCCAGCGAACAAA
GACCGAACATCAGAAGCCTGCAGGCCTGCTTCAACCCCTCCCAATACCCG
AATGGAAGTGGGAAGAAATAGGCATGGATTTCGTCACCGGACTGCCCAGA
TCACAAAGAGGAAATGACTCCATTTGGGTAATCATCGACCGTCTCACCAA
GGTGGCCCATTTCATCCCAGTAAAGACCACTTTCGGAGGAGCAGCCCTCG
CCCGATTATACCTTAAGGAGATAGTCAGGCTGCATGGCATTCCACGGAAG
ATAGTATCAGATAGAGGAACGCAGTTCACTTCAAAATTTTGGAAGGGCCT
TCAGCAAGCATTAGGCACCAAGCTGGATTTCAGCACTGCTTATCACCCCC
AGTCAGATGGTCAAACGGAAAGAGTCAACAAGGTCCTTGAAGATTTACTC
AGAGCCTGCGTTTTAGCCTTCGACAGAGATTGGGAGTCTAGTTTACCATA
CGCCGAGTTCTCATACAACAACAGCCATCAGGCCAGCATCAAAATGTCAC
CTTTCGAAGCACTGTATGGAAGAAAATGCCAGACTCCCCTAATGTGGTCC
AATGTAGGGGAAAGAACATTAGAAGGACCCGACTTTGTTAAAGAAGCCGA
AGAAAAAGTTGCCTTGATCTGCAGAAGGTTACTTGAAGCTCAGAGTCGAC
AGAAGAGTTACGCAGACAATAGGCGAAGGGAGCTCAGATTTGAGGAAGGA
GATTTTGTTTATCTCAAGGTTTCCCCGATGCGTGGTGTCAAAAGGTTTCA
GATGAAAGGAAAGCTAGCACCCCGTTTCGTCGGTCCTTACCCTGTCATTT
CCCGAATAGGACCTGTGGCATACCGTCTTGAGCTACCAGAATCCATGTCA
GATATTCACAATGTGTTCCATGTGTCTCAACTCCGCAAATGTCTAAAAGT
ACCAGAAACCCGTATCGAGGCAGAAGCAATTCAGATTCAAAAAGATCTCC
AGTACCGGGAAAAGCCAGTGAAGATTCTCGACTCAGCAGTCAGAAGGACC
CGCAATTCAGAAGTGAAGCTCTGTAAGGTTCAGTGGAGCAGAGATGGGGA
AGAGGAAGCCACCTGGGAAAGTGAGGACTCTCTGAGGAAGGAATACCCTT
ACCTTTTCTCAAGCCCCGTCTGAATCTCGAGGGCGAGATTCCTTTAAGTG
GGGTAGGTTTGTAGCATCCCAATTTCTAACCCAGGTTTGAAACCCTAATC
AAACCCCCCCCCCTTCTTATTATCTATCCCAAAACTCCCTTAGGTTCTTT
CCAACATATGCATACACCTTGTTTGAATATGAGCACCTCACTTAGAAGTT
ATTTTTCAGCACCTAGATTATCTATTAAATTAATTGTTCAAAAGAAAAGG
GTATAAAAAGATTTGGATATAGGAATTAGAAAATAAAAAGGGAAAAAGAG
AAACCCCCCTCCTAGCTGGGCTGAATCCAGCCCACGCCGCGGCCGCCCTT
TTCCCCCTTCCGCGCCCGCACCCCTCCTCTCGGCCCACTCCCGGCCCGCC
TCCGCGCGCGCACCAGCCCGCTCTGCACTCCGCCGCCCTCTCACTGACAA
GCCAGCCCCACCCGCCAGCCGCTCTCTCTTACGCGCTCGCTTCCACTGGC
AGACCGGCCCCACCGGTCAGCCGCTTCGTCATCCTCCCCGCATACGACGC
CCCGCCGTCCCTTCACCGCCGTCCTTCACCGCCGTCTCTTCATCACCGTC
TCCTCGCCGCACAAGGAAGTTTGGCACCGCTCCGTCCTCCTCCCCTTGAC
CAGCGTCCTCGCCAGTACTGCCCCGCCGTAGCGTCCCCTCGACGGCGCTG
TGCGCCATTAATGGCGGCACCGGGAAGCTCGCCGGAGTCAGGGAGCTCCA
ACGCTCCCCTCGCCCCCGCGCGTCTATAAAAAGCTCGCCCCGAACCCCGT
CTTCTTCTCATCAGCCTCGACCGCTACCCTCCCCCCCTCGCCCGAGACGA
ATCAAGCTGATTCATTCAAGAANNNNNNNNNNNNNNNNNNNNNNNNNNNN
NNNNNNNNNNNNNNNNNNNNNNNNNNNNNNNNNNNNNNNNNNNNNNNNNN
NNNNNNNNNNNNNNNNNNNNNNAAACACAATACACCCCTCCCCCCTCCTC
GACGGCTCGCCCAGAGCTCGCCGGCGGCAACCCCGTCGCGAAGCTCCGCC
ACCTCCCCGCGGGCAGCCCCCTCCCGACCTCCTCTGACCAAATTAAGCCC
ACCTCTAGGTCCGCCATCCCCTCCCCGTGCTAAGACACCTGCGCATTGTC
CTAGAACCGGGCCACCGGCGGCGAACCGCCACCGAGCTCACCGGCGGCCG
GTCCTCCCCCGCGGACGGCCGGTTCACCCCCCCGTCAACCGTAACGCCGT
TCCTTCTCTTCCCCCCCTCTCGCTGGCAAGTGGGCCCCGCGCAACGCCGT
CACCCCCTCCCACGGCCGCGCCGTTCCCCCGCTCGTGGGCCGCCGCTGGG
CCGAAAGCGCCTCAGCGCGCGCGCTCGCGCCCGGGGTGGGCCAGAATTCT
TGCCCCCGGCCCAGATAAGGGGAAATCCCTTCTCCTTTTTCTTTTCCACC
CCTTTTTCCCATTTAATTAGTATTCTTCAATATTTTATGCACCAAAAATT
ATCCAAAGAATTTCTAAAGATCTCATACAACATTGATGTTAGAAAATGAC
ACACTATAATTTGTAAATCCCTGTTGATGTATTGTTTTATTGCCTGTTTT
CCTAGAAGAAGCGGGGATCGTTGATCCGGAACCCGTAGCCCCGGAAGAGG
GACCAGAGCCCGAACTTCCGGAAGTAGGTCTTCTGTGCCAGGAAAGCTTC
GACGAAGGCAAGTCCATCCTTCCCTTGATGCATAAATTACCTATTCTCTC
TACCACTGCCTAGGCCGGGAGCTATGGGGAAATATTGCATTGTGAGTAAG
AGATGGCCCGCATTAACATATTATTTCCGATTACGAAATGTGGATCTGGA
AGTAGGGCAAAGTGTTTCTTCAAATAAAACCTCTTTCTGAAAAGTTATAC
GATGAAGGGTACTCACCCTCATCACCTTGAGAGTGGGATGATCAGGGACT
CCCTGGTTTAGGGGAGGGCCTAAGGTGTTGGCTCAGCTGGTTTAGGCGTG
AGCAGAAGGATTGTCCCCTCATATAAGGACCGGTTTGTCATTTTTCACTA
CCTGTACTCCTTTATCGTACAACCACTCGAGACTGTGTGGGCAGTCACTC
AATCCGAACTCGTGCGGTCCAACCCCAGGGTTAAGAAGGCTGGGGAGCAC
CGGGAGGATAAGGAGGGGGAAAGTTTTGTCCGGTTTGGGCATGGTGGTGG
CCTGACTCCTTCCGGATAACCGTTAAGGTTAGGATGCACGAGTAAGGAAA
GAGATCCGGCATTCGGGTCTCGCGACGGTGAGATCGCAGAAACCGGGCTA
GTGGGTAAAGTGTACCCCTCTGCGCAGAGTTGAAACCTATTCGAATAGTC
CGTGTCCACTGGTATGGATGAGTCTGGTGTGGTATGACAATTAGCACTTT
TTCTCTAAATTTCTTAACAAGGTAAAATGGTGTGTTTAAATGGGTTTTGA
AGAAGAAACAAAGCCACTGGAGTGGGAAGCTCAGTGGTGGTTGAGTTTTT
GGTTACTTATAATATCATGGGAAAACCTTCAAACAACTGCCTCTCTCTAA
GAAAATGATGAGTGACTACAACTCCACCAAATTGAGCATGTACATCATAG
GTCTCTTTCTCTCTACGGGAGCGGGGTGGGCTTGCGGAATACCTAGAGTA
TTCACCCAGATTTATTTATGTTTTTCAGCAGCCGAGGACTTCTTTTCTGC
TATGCTTGATTAAGAGGGCTGTGTCTGCACCCAGTTCTGCCTGTGGTTTG
GGCTAGTGTATTTTCCTACTACGCTTCTCTATTTGGCTCTCTCTCGAGCT
TGTACCCCGGTATTGTAATAAATTTATCTAAACTCTGTACTATTTGAAGT
AAGGAATGTGTTTACTGGCCTCCTGGGACTAGTAATTGTATCACATTTGA
GTCCCAAAGGATCGGGACGCTTCAGGCGTCCATAAACCCTTGTGGTGGCA
CGTGTTTCTCAAGCTAAGCTCTATGTTCCAATTAACATTAATGATCTTGA
CATGAACAGTAAATAACAACGGATAACAAAAGTATAATCATGAATAATGT
GTATCTCAATGCCCAAAACCACATATAGCACTAGCAAGTACTACCCAAAA
AGTTCAGTGGTAAACAAGGCATAAAGATAGACAAACTAGGTAACCTATTA
GGTCCCATCAAAATTAACCTATGCAGATCATTATGATTAATTAGAACATG
AGTGGGTAAAAGAAGTGATCAAGGGCACAACTTGCCTGGGACTTGAGATT
CCAGGTACCAGGATGATCTTCAGATGACACGTGACCTCGCTCTAGTCGTA
GCAATACAAACAAACATTGTATAGGCAAAATTAACATTACACCAAACATA
AGTACAAATATATATTAATAATCTACACGTCGCTACGAGATCGTAGGAAC
GAGAACCGCTAAAATCGGAGTTACGGTTTAAGAGTTATGATTTTATGAAG
ATTTAGGTGTTTAATATAGAATAAATTAAGTGCACAATTTTAATCTATGT
TTGATGATAAATCAAGGTTACTAGATCATAACAACATTATTATGAATTTA
CTGCAACTGAAATGGATCAAAAAGGAGTTAAGATGAATTAAATATGAATT
TAATAAGATTCTAGAATTATTTTGATATTAAAAACAATATTTCCAATGTG
TTTTACATGATTTAATGCCGTGTGGACTAAGGCCACAATACCCTAAATGT
ACAGGGTGCTCAATGTAAATAATGGGACTAACCTGCAATATACTTTGCAT
AATGGTGGATCGCGGGTTTATTTCAAATAATCCGAGGGGTTCTTTAGAAA
GAGTAGCGGCCGAAGAGGTATCCATGGATTTCGACCGCAGGATCACCATC
CGACGGTCACCAGATGATCAATTCACTTAATGAACCAGTACCTACCCTGG
CCATCCGATCACTTGATCAACTCTTCAGATTCTAAGTGCTGAAAGGGTAT
CCTCACGTTCAAATCTGAGTCGTTCCTTTGAGATCCAGCGGCCACGGCCC
CAGAATCGTCCGATCGAGATCAAACGGCTACTGCCACTTCTATTCTTATC
CGTCCATCACTAGATTAGCGGCCCTGGACCCATCTCCTTCCTCCAAACAC
CCATGCGGCTCAGAGCAAAGAGCTCCAAGGCGGCGCAGATCACCGGCACG
TAGAGGTCCGGCGACCCGGCGCGTCCCCCCCCAACCGAATCGACCTAGGC
CTATAGCAGTTTTTCACGAACTCGTAGAAGTCACATACCGGCGTTGGTCA
CTAACATAGCAGGCTGGCCACGGCAACAGGCGGATCCGCGGCGACGACGT
ATCCATGGCAAGCAATTCCAAGAGCTCCGCCCACGACGAGGCCACGGCGG
TATTCCGAGCGGCATGATGAGGCCCGTGGGTCCAATTCCGAGGACCCGCC
ATTGCCATTAGCTCAAATCACCTGCAGCGGCATCTCACGTTTTCTCTCTC
GTGCTACAATGGTGAGGGCTTCACGGCGTTCGATGGCTGATGGGCGAGCG
AGGTGCCCCGGCTTTATACCCCGAAGCCGAGGAAAGCGGAGTTTGCGATG
GAGGAGATCCCGACAGCGTTGACTGGAGAATTCGACACAAGCACGCGCAG
TGCGTGTTGGAAGCGGGATCCTCGCTACTCACGTGGGGTGAAAGGAAGAT
AGGCCATGGCGCGCTTGGCGCAATAGAAGCGCAACAGACCGCCCTACATG
TCCGGCCGGAAGAGAGACAAGGGGAAAAAAGACAGGCGAGATCCACGGGC
GGAAGGTCGGCATCTAGTTGAGATTTGGGGCAGAGTCCGTGAGGTTGAAG
ACCGACCTGAAGGAGTGGCCCACGCGTAAGTGATGAGGAGGGAGAATGGC
GAGATGGCCCCACGCGTAAGTGACTCAGAGAAAAAGATAAGGGCGCTGAT
GGGCCAGTGGGGTGCGATTCAGTCTTGGGCCAAGCAGGAAAATATGGCCC
ATAGCTCAGTTTCTTATCCCTTTTTTCTTTCCTTTTATCCATTCTTTTCC
AAATTTAAAACTTCAATTCAAATTTAAATCCGGTTTGAACATTGGCTTTC
TGAATATACCCAATAAGAATCCTAATAATTCTAAGGAGTGCTCTAATATT
TATCCTTATATAATACCTATTAACCTAAATAAAGGATAATTTATATAAGA
ATCCCTTTATTGAATCTTTATTATTAAACATTTTTAGGAGATGTGACTTC
AAAAGTTTTGAAAGAAGAGATAAAAAAATTCTAACTCAAAACCTTTGGAA
AATTTTACATAATTCTCAAAATGAGATTTTGAGGTGTTACAAATCCTACC
CCCTTAACAAAAATCTCGTCCTCGAGATTTGTAAGGAACATGATACAACA
AATTTAGCTTGTAGTCTAGATTTCAGTTTCTAGTTAGTTCAAAAATCAAG
AGTCCTTTTTTTATTAGTTAGTTATTAGGAGAGCATAGGTATATATGGTT
ATAGACACTTTATTATGCAGGATAAAAGATATCTTTAAAGCCTATATAGG
TTTGGGCAAGAAAGAGTGGGGTAAAGAAAGACTCCATCCATGATTGTGGA
TCTTGACTCATCTTGGTGACCTCACTTGATCCTTGAAGACTTGAGTTGGT
GCTCATCCTTTCTTGATGAAGTTGATCATCTTCTTCGGTCTTGTCTCATT
GATTAGGAGTTAGTGTATATTATCGGGCTGGGGAATATGGTTAAGATAGG
TATGGATGAGATAGACTACATGATGTAGGTCAAAAGTTTGTTTGATGTTA
GGTGGGGATAGATAGATTATGCAATCTGTCATGACTCTACTGGTTGAGTT
AGATCAAATCTCATGCATGTGGCTGAGTTGGTTTAAGGGACTAGTTTAGT
TTTAAGTGCATGAGGGGTATGGCCTTATCTTTTGTACCAGCATTAAGTAA
CTTACTCTAGATTAGATCATAATAGATTAGATAAAATCTAGATTAGGTTG
GATATGACTAGATTAGACTAGTTTAGGTTAGGTTGATATACCAGGGTAGG
ATATATATTATTAGGATATGTTAGAATCTTTTTGAGATATGACGGATCAT
ATGATGAAGGTAAATCAGAATCTCTATCAGGTTAAAATAGAGGGGTTATG
CAACCATCGAATGGTTAAGGTAGTTGCATGAGGTCAGGTAGTTGGTCTGT
CTTTCTTAATTTAGTGTAGAGTAAATTGAGTTAAAAGCATATTTTATAAG
AGTAGAGTCTCATTTATTTCATCGGTATTATCCTTCTTGTTAATTAACTT
ACATTAGATTAGCTCAACATGAGGTTAGCCTTTGTTAGATTAGATTAATT
TGTCACATTAGATCAGATCCAGGTTAGATTGGTGTGACTAGCTTGGACTA
GATAAGATCTAATTAAATTTTGGGATTAGCTCATGGTTGTTACCTTAGAA
TGAGATATGTATCCATAAGGATAAGGTAGAATCCTTTGAGGTCAGTTAGA
TCTATTAGGATAAGATAAAATCTTTTCAAGATAAGATGAATCTATTAAGG
TAGGAGAGTATCTTTTAAGATAAGATGGATATATTCTAGTGGGGGATTTT
CGTAGATGATCTAGTTTATCTTATAAATATATAGATCCATTTTTAATAGG
GAATATTCTATGTTGTCTATTTTGTAAATATTTTCCCCTTATGTCTAAGT
GTATATGCAGATGCAATTGTGGACATTACTCCACAAACCATCACACTCAA
TCAAAGATCCAAATCAGACAAGTATCATAAGAACAAGCACTCAAGCGTAT
AAACACCTATAAAAATAGTTTTGTTTTTATTCCTAAAATAGGTCTCCTAT
TCCTAAAGGTCACTTTCGGCACAGAATTTCAAAGTGTGAAAACCAAGTTT
GTCTTTAGAAGTGAAAAGGTAAGAATAATCAGAGTAAAGCATCATTAGAT
GAGAAAAGATTAAGGTAAGTTTAGAAAAGAATCAGAGTAGCAAAGGTAAG
TAGATAATGGTTGTCCAGTTCTATCTATGTTTCGTCCTACAGTCAACATT
CCTCTGATACCACTTCTGTCACACTCGGATTTTAGGGGTCCAAAACCCGG
GCGCGAACATAATCACTAGGTGTGGTGGGACCAAGTCTCACACATATGAT
GATTCATGGCACAGGATCAAATGTCACATCTTTACTACATAACAGGAGTT
CTATACAGAATAAATAAATAAATAATTACATCAAAAGGAGACAACGGTCC
AGCAACCCAAAGTTGACTCGGAGACGACGACCTAGACCTCTCACGAACTC
GCCACAGCATCCTCCATGCGCCTCATCCTGCGGTACCTGTTCTTGACCTG
TGGGGGGGGTGTGAGACAGCAAGAGTGAGCTCACATATGTTCATCGCTCA
ACAAGTTGTGGGGAATAATGTGCATGAACTCGCCAAAGGTGGGAGCTCAC
GTGAAGTGTAAGGCTTACCAAAGAGGATGGTTAGAGTTGAGCATTGCTTT
TAAAGTTGGTCAAAATTTTATTAGCAATTACTAAGTATAATTAAATACCA
ACCCAATTAAGTAGTAGAACAAAAGTAACAATATCACCTGCGATGCAATG
CATATGACAAATTGAGTTTAAGTTCCATAATTTAATCATTAGAGAGTCCT
GAGCTGCTCATGACCGTGAGCTCGGCTAGTATACCAGTTTTACACTCTGC
AGAGGTGGTACCCTTTACCCACAAGTCATGTTACCCATCTGCCAAGGGAT
CGCGACTTCCCATACACCTCTACCGAGGAGGCGAGGCAGGGTAACACTAC
GAGGCCTTTACAAAGTTCCACTAGCTTCAGAAAACCCGCTACAGTTTATA
GGAAGCTCCAATGCAGGGTTCTTGCCTGACCGCCATCGTAGCAAAATCAA
GCAAGGACCTCCCTACACTGACCACTCCCCTACTGCCCTTGCCCCTTTCG
GGTAAGGTAGTCCTCCACTAGCTTTCCTAATTAATCAGCCAAGGGCGTCC
ATAAACCCTTGTGGTGGCACGTGTTTCTCAAGCTAAGCTCTATGTTCCAA
TTAACATTAATGATCTTGACATGAACAGTAAATAACAACGGATAACAAAA
GTATAATCATGAATAATGTGTATCTCAATGCCCAAAACCACATATAGCAC
TAGCAAGTACTACCGAAAAAGTTCAGTGGTAAACAAGGCATAAAGATAGA
CAAACTAGGTAACCTATTAGGTCCCATCAAAATTAACCTATGCAGATCAT
TATGATTAATTAGAACATGAGTGGGTAAAAGAAGTGATCAAGGGCACAAC
TTGCCTGGGACTTGAGATTCCAGGTACCAGGATGATCTTCAGATGACACG
TGACCTCGCTCTAGTCGTAGCAATACAAACAAACATTGTATAGGCAAAAT
TAACATTATACCAAACATAAGTACAAATATATATTAATAATCTACACATC
GCTACGAGATCGTAGGAACGAGAACCGCTAAAATCGGAGTTACGGTTTAA
GAGTTATGATTTTATGAAGATTTAGGTGTTTAATATAGAATAAAATAAGT
GCACAATTTTAATCTATGTTTGATGATAAATCAAGGTTACTAGATCATAA
ACAACATTATTATGAATTTACTGCAACTGAAATGGATCAAAAAGGAGTTA
AGATGAATTAAATATGAATTTAATAAGATTCTAGAATTATTTTGATATTA
AAAACAATATTTCCAATGTGTTTTACATGATTTAATGTCGTGTGGACTAA
GGCCACAATACCCTAAATGTACAGGGTGCTCAATGTAAATAATGGGACTA
ACCTGCAATATACTTTGCATAATGGTGGACCGCGGGTTTATTTCAAATAA
TCCGAGGGGTTCTTTAGAAAGAGTAGCGGCCGAAGAGGTATCCATGGATT
TCGACCGCAGGATCACCATCCGACGGTCACCAGATGATCAATTCACTTAA
TGAACCAGTACCTACCCTGGCCATCCGATCACTTGATCAACTCTTCAGAT
TCTAAGTGCTGAAAGGGTATCCTCACGTTCAAATATGAGCCGTTCCTTTG
AGATCCAGCGGCCACGGCCCCAGAATCGTCCGATCGAGATCAAACGGCTA
CTGCCACTTCTATTCTTATCCGTCCATCACTAGATTAGCGGCCCTGGACC
CATCTCCTTCCTCCAAACACCCATGCGGCTCAGAGCAAAGAGCTCCAAGG
CGGCGCAGATCACCGGCACGTAGAGGTCCGGCGACCCGGCGCGTCCCCCC
CAACCGAATCGACCTAGGCCTATAGCAGTTTTTCACGAACTCGTAGAAGT
CACATACCGGCGTTGGTCACTGACATAGCAGGCTGGGCCACGACAACAGG
CGAATCCGCGGCGACGACGTATCCATGGCAAGCAATTCCAAGAGCTCCGC
CCACGACGAGGCCACGGCGGTATTCCGAGCGGCATGATGAGGCCCGTGGG
TCTAATTCTGGGGACCCGCCATTGCCATTAGCTCAAATCACCTGCAGCGG
CATCTCACGTTTTCTCTCTCGTGCTACAATGGTGAGGGCTTCACGGCGTT
CGATGGCTGATGGGCGAGCGAGGTGCCCCGGCTTTATACCCCGAAGCCGA
GGAAAGCGGAGTTCGCGATGGAGGAGATCCCGGCAGCGTTGACTGGAGAA
TTCGACACAGGCACGCGCAGTGCGTGTTGGAAGCGGGATCCTCGCTACTC
ACGTGGGGTGAAAGGAAGATAGGCCATGGCGCGCTTGGCGCAACAGAAGC
GCAACAGACCGCCCTACATGTCCGGCCGGAAGAGAGACAAGGGGAAAAAA
GACAGGCGAGATCCACGGGTGGAAGGTCGGCATCTAGTTGAGATTTGGGG
CAGAGTCCGTGAGGTTGAAGACCGACCTGAAGGAGTGGCCCACGCGTAAG
TGATGAGGAGGGAGAATGGCGAGATGGCCCCACGCGTAAGTGACTCAGAG
AAAAAGATAAGGGCGCTGATGGGCCAGTGGGGTGCGATTCAGTCTTGGGC
CAAGCAGGAAAATAGGGCCCATAGCTCAGTTTCTTATCCCTTTTTTCTTT
CCTTTTATCCATTCTTTTCCAAATTTAAAACTTCAATTCAAATTTAAATC
CGGTTTGAACATTGGCTTTCTGAATATACCCAATAAGAATCCTAATAATT
CTAAGGAATGCTCTAATATTTATCCTTATATAATACCTATTAACCTAAAT
AAAGGATAATTTATATAAGAATCCCTTTATTGAATCTTTATTATTAAACA
TTTTTAGGAGATGTGACTTCAAAAGTTTTGAAAGAAGAGATAAAAAAATT
TCTAACTCAAAACCTTTGGAAAATTTTACATAATTCTCAAAATGAGATTT
TGAGGTGTTACAGCACAATCGACGGCTGCACTCGCCTGGCTGTAAGAACT
CATAACACTTTTTTCCGCCGCCACAGCGGATTCAAGAACATCAAGAGTAG
AAACCACATCGTTACCTAAGGAAAATGTGGCGCAATAATCACCAGCAACC
ATACAGGCGGTAGATGAAGCTTTCATTGTGTCACGGGCGGCATCAACGGC
CGCGGACAGCTTCTGGGAACATAGCTCCGCGGTAGGTTCCATGGCAGCCT
CCAACTCTGCAAACCCTAGGGTTACCAAAGTAAGAGATCTCACCAGCGTG
GTCGGGGCGGCAATGGACCACAGTAGCGCAGGTGCGGAGCCTGGTCAGCA
GAGGTAGGGCGATGAGAGGAAGGCACTGCACTGCGAGAGGAACAGATCCG
GGGGAGGAAGGAGCGAGGAAGACGACGGCCAGTCGAAGAACACAGACACT
AAAGACGAACAGAAGAGAACGCTCGCCTCGGGGAGTAATGGCGACCAGGG
AGGGAGTAACGGCGCCCAGGTAAGAAACGGCGCGAGGGCACTGGAAGAAA
GTGACATGAGCTAATGACCATTACCAGGGTCCGATGCTAAATGTTCAAAT
CAGGTAGGATTATAATGCCACGATTGCAATTGCCGCGATGGGCGTGCCAT
GTTTCTGAAGCCCGCCCTTGGCGGTGCCATGATTGCAAAATTCTC
>CM-Zm178
GGATCCAGATTCAGTGACTTAGCCAAGGTAAGGCACCACGTACCTTGCCT
TCTACAGCAAAAGGGACACAGCAGGAACCAGCTTACCAGCAGGAATACGT
CTGGATCCCAAACAGGTTATGTTTGCACATAGTACAGCTTACCAACAGCA
CATGCAAACAGAACACAAACATACAGCTAATTTTGAAGGATGTTTATATA
GCATTTGTTTCAGTTTCTTAAGCAATACATGGCATTCAGAAATTTACAAT
TACACCATTTGGGCATTGTCTGGCATACTAACTGTCATTCATCAGGCTAC
TCACAAAATACTATAGTTAGCCCACAAAATATTGTTGTTAGCTCTATCCA
AAATACTATCCAATCAACTTGCAAATCTAGAACAGATCTTCATCATAAAA
ATTTTCATCATGACTAGCCATAGATGTTAGGAGCCTGGTAAAATCACCAA
TGACCCTATACTCATGGAGGTCCACATTTGCTTCTTTGTTGCTGCTGTTA
TTCTCCACTTGTACATGTGGTGGTGCACCATCTTCTTTCTTTTGTTGTTG
CCAACAAAATGCAACAAATTAGTTCAGAAGTGAGCGACAACATCAATATT
AAAATATCAAGATTGCAGTATACCTTTGCTCCCTTTTTTGTTGGTACAGC
AGATTTAGTCGCCTTGCGCTTCCCTTTGCGTAACTTCTCAATCCAACTTT
TCTTTCTCTTTGAGCCTTTCAACTGAACCTCTTTTTTCTTAAGTTGTGCA
GTGCCGAGCAAGTCATCTCTTTGTTGCATGTTTGGGCTAATATTTTCTTG
GTCATTACATGGTTTTTCATTGGCAACACTAGATGGTGCATTGAGTTTAT
CCTCTACTTGTGGACCAAGGAGACCAAGTGCATTGTCTATTAGCAAACAA
CACTCTAGAGAAATGGCTGCTTTATATGCCATGTTGAGAAATTTATGAGA
CAAAGATCTGAGCCTAAGTTGAGCCTCCAACTTTGGATTTTCCACCACTT
CCCTTCCTTGTCTGTCCAGTATGCTTCCACTGCATGCTTCTCTAGTCCAT
CTTTTTAGGACATAATGTGTGGGTAACATTTTTATATTCATCAAATCAAG
CACTTTCAGACCATGTGCACATAATATCCCTGTCCTATTAAACATTTGAC
AACTACAATCAGTTGTTTGGTTGAAAGGATTAGCTGTCACTATGCGCTCC
TCTTCAAAACTTAAATCACCACTTAAATTACCAATAGTGACAGTATATTT
GTTATCTCCATCCAACACTGTAGTGCATGCAGCCATGGATCTTTCATACT
CAACTTGGAAAGCTTCAAAAATAACTGGAGTGTAAACATCGCTTGCTTGA
ATTAGCATAGGTGTGCACATTCGCCTTCTTGGTAGCTTCTTCCTTGCCTC
AAATTCAGCCTCTAGTTCTGTAGCTCTTGTTTCTTCAACTGTCCTCTCAA
AATGCTTCAAAAAACGGACAATATCAAAATCTGATTTCAAATGGTTCTTC
AATGAACTGTTGAAGCTCTCACTTAGTTGTGTACTTCTCACTCCCAAACT
AAAGACATCTCTCATATAGCATTCAGCCCATTTTTCTTTCACCTTGTATA
TACTATCTAGCCAAGTTTGCTTATGCACTTTAGATCTCATGCTGTCAAAT
GCTTCTTCAAATTCTATTTTGTCCTCATAGCGATACATGCAAGCACTAAA
ATCAGAGAGAATATGAGATTCTTTCTCTTGGCCCTTCACTGGAGATAAGT
GTTTGACAACATTTTGCATGATGTGAAAGGTGCACAATCCATGATATGAT
TCCGTGAACACATTGGGTATAGCCTTTCCCATTGCTGCATCTTGATCAGT
ATAAATAGTTCTAGGTTGCCTATAATTATGGGCAGCTAGAAAGGTCTCAA
AGAGCCATGTAAATGAGGCTTCTATTTCATCAAAGAGAATTGCAGCACCA
AAAATAGTGGTTTCTCTAAACTGATTGAGCCCAAGAAAAACACCAAATGG
CCTATATTCTTTATTTGTGCCAAAAGTAGTGTCAAATGTGACAACATCAC
CGAAATGTGCATAGTCTAGAATCATTTTTGCATCAACCCAAAATATGTTG
GTTATGTGCTCCTCACAATCCACTTGCAAAGCATATTGGAATGTTGGATT
CTCTGAAATTTTGTCATGAAAATATTTCAGCATGCTTCCGGCTTGCCCAA
AAGCCAACTCCCTCTACCGTTTGCTTTGTAAATAATTTTTCCTATCACGA
CAAGTGTAGCTAAGATTAAGTGGTCCACCTACTTGACCGCAAGCCAAATC
ATGTGCAGCTTTTGGCCTGATTCCAGAATCATCTGCAGTTTCAATTTCAA
AGGCTTGCACTTCTGAAATTTTCCTCTGTGATGCCATCAAGTGGCGGGTT
TCTGGCAAGTGAAGCTTGTGGTTGTGTTCAAGCATAACATCAGTAACTTC
ATAGTTTTCTGCCCCTCGATCCAATGTGAGAGTCATTCGGGATGTGCAAC
TCGTTCTTGTTTCAGCTCTAAAACACTTGGTCACATGATCAGTTTGCCCT
TTTCTTCGGTGGCCCTCATTGGAACAAACAAATCTGCATGAAGTAACCTT
ACCATCATAACTGCTGACATTTGAGTATCTGTTCCTCGCATCAAAGCCTG
TATGCCCCCCATATGCCACCCAAAACTGCCAAGCCTCATCTGGAGTTTTG
AACCTCAAACCAATTTGAGGTGTCCCCTTGCCAAATTCTGCCATTCCCTT
AATCCGATTTTTATTGAAATCTATGGCACATGGAATGCATGACATGCTAC
AGAAAAAACTATGGCACATGAAGAGAAAGGGAAGCTTACTGAAATCTCAA
ATCTCAAATTGGTAAGCATTCAGTGAAGAGAAAAGGGAAGCTTACTGAAA
TCGGAGGGTTGGGCTACTGGATCGACGACGCGCAGCACCGGGTCGAGGAG
CGCGCAGGGGTACCAGGGCGGCGGCGCACATGGCTCTCGGGCGGCGCGGC
ACAGGGCTCCCGCGCGGCAGGCAAGAACAAGCGCGCGAAACGCGGCAAAA
CGTGTGCCTGTGCGCGCTGCGAGTGAGGACCGCGTCCTGGCTCGGTATTA
ATTGGAGTCTCCTCTGTTGTTTTGCCTACACACGACAGGAGCCATTGGAT
CGTTGTTGGAGGGCAGATACGGAGGGGCAAGGTACGTGGTGCCTTACCTT
GGCTAAGGCACTGAATCTGGATCC
>CM-Zm206
GGTTTTTTACATGGGTGACCTTAGTTGTGACCAGGTGCTCAATTTTGCCC
CTAGTCTGAGGAACTCCTCGTTTCTACCCTCCCACGTGTAAAAAAATATC
ATAACACTGCTTGGCCATCGTTTCCGTGACTCTGATGCCGTTACTGTGAC
CTGCATGTGGGCCCCGCGACCCCTCTCCATCCAAAATTCCCCAAATTCAA
TCTTTACTCGTCGGCCCTGACGCCCCTCCAAGCTTCCCACCGTCGGCGGC
ACCCGATGCCCTTCATCACCCCACTGCCGGTGGCACTGGGCTTGGCGCCC
CCCCTCCCCCACCATCTTCTTCCCCACTGACGCGCTCCCGACGCCCTTCA
TCTCCCCACCGATGGCGGCACTTGGCTTGGCGCCCCCCTCCCCACGATCT
TGTTCCCCACCGACGCGCTCCCGACGCCCCCGCCAAGCTCGCCTCCTCCC
CATCGTCGTTTGCTCGGGGCTCGGCGCGCCTCCTCCCCACGTCGATACTG
CTCGGCGCGTCTCTCGATCCAAATCGGCCAGCCTCATCTTCTCCCGATCC
AAATCTGCCAGCCCCATCTTCCTCCTCGAATCGCCGAGAAGGACGCTCCT
GTAGGCCGCATCCCTGCTCCCCCACGGATCCACGAAGCGGCAGCCTCTCC
AGACGAGCTTCTTCTCCGACGCCGCAGCAGGCCCTGGAGGAGCGTCTTCA
CCGTGGAGGAGCGCCCGCAGCAGGCCTGGAGGGCTTCTTCGTCGTGGGCC
TCCTCTATGCCTGTGCCGCCCTGCTCCACGCCCCGTCTCCCTACACCCTA
CGCGCCATCTTCCTAGGCTCCGGCGTCCTCCTCCCTGCTCCCTACGCCCA
GCCCCGTCCGCCCGACAACTGGCAGCACATCGGGCCTGTGCAGTGTGAAG
GTCTTGACGAGTAGTCAAGCCGCGACACGCTACTCGCCCCTTCGAAGACG
AACGGGATTTGGGGAGCACGAGCACCAACTCCACCCGCGACGTAAGTCAC
TTTCTCCTCCTCAAGCTTGCTGTTTCTGAGCTTGCAGACAACACTACGAA
AAATTGGACACTGTGTGTGGTTCATTTCAGTATTGAAAGGTAGCTTGCTT
GCTGTTTGTATTGTGAATCTGAAGTGTGGTACTCATTCCACCTTCAGAGC
TCATCATATTCCTGTTGTTTTCTACGTCAACTTGCCTCTTGCTCAATACT
TTGCATCTTTAATCACATGTACTTAGATTAATGATACATATATCATAGGG
TGCAAGATTGTTGCATTCTTGCTTCAGGATGTGTGGTACTCATTCCACTA
GGTGAGGGGGGCTGAGCTGCACCACAATTCTCATATTGTATATAAAACTA
AAAGACAGTGATAAGCAAATAGAGAAGAGAGGATGTGTAACTGTAATCTA
ATCACTTATCTGCGCAAAGATTTCTTGTTTTCATTGTTGCGATATAACAG
TTGTTGCTAACTCAAATGCTAAACTGTTTGTGTTTACTAGCATGGATTCA
CGCATGTCGCGGGCAAGCGGCTCCTCTAATGGAGGACAAGGATGGCCCAG
TTATGGTCCGGTGTCGCTGATCCGCTGCCCCAAATGTGAAAGGTCAGAGT
CGCTCGTGAGACTAAGATCGAAAAGGTGGGAGAACGACAACTTTGGTCGA
GAGTTCGTGAAGTGTGAAAGCAAGCCATATCGAGATAATAAGGTCCCTCC
TTGTTTTATCCATTACGGTTGATTTCATTTTTGTGCTTACTGCTTATTTG
GATTGTTTAGGTTCTCAAAATATGCAATTTTTTCATGTGGATGGACGATT
ATGTCATGATGCTTGAAGGGGCAGGGGTGGTGGGTGGCTCTGGGGAGATG
ATGGCGTCTAATATGTGGGATGAATGAGAAGTAGCATATAGAGCAGATGT
GACTACGAACTGGGACAAATTTGCTGCCGAACTGAAGAAGATGAATGACA
ACATGGTCGAGTTGAAGAAGATAAAGGACAACATGGTTGAGTTGAAGAAG
ATGTTTGGAGCCTTTTATGCTTCTATGATTTTTAATGTATTCCTTTTCTT
TGTGATGAACTATAATTGTAAGCGCTAAATATGGGATTCATGGTGAACCT
GTGCTGAATATTTGTGATGTTGAATCTGTGATGGACATTTGTGGTGGTAA
ATGTGTCGATTCAGTCAGGGTCTTGTTGTGATGAGTATGTGATGCCATTC
TAGTGTGGAATTTGTGTGCCATGATCTTTTAGTGTTAAATCTAGTGGGAG
ACAAATTTATTTGAATTCTGGTGTCATGAGATTTGATTCAGGAGACATAC
TGCAAAAAAATGGACGTGCGCTGCAGGCACGAATCGAACTTGGGACCTCC
CGCAGTGTGAGAACCAAATTACCATTACACTATGTCGTATCTCATGTGAA
GTCAAAGAAAACTAAACTATTTGTATGTCCCCAGTTTGGCCTATAAGTAT
GTAAAATAAGGTTCAAAAAACAAGTTTATATGAAATTATAATCTCAAATT
TGTACCTTTTGTTCATCTTACTTCATGCATAGGTGTCCATTTTTAGGATT
ATTTACTATTTTTTGTGGTTTAATTGCCTTCCCTAGCCAGAAAAATAAAT
AAATAGTAAATATGGTCAAAATAGTGAAACTTGGCATGGAGTCATGTTTT
GGTCTTAGTTGCTTAAGGTAAAAAATTCAGAGGATTATGCAAAAGTGTGA
ATGTAGGTCCTTCACAAACGGACACATCTCTCACTAAGTTTCGTGACATT
TTTTTTCTCGAAAGCGCAAGAGAGCTGCGCGAAAATATATTAAGAAGGAG
AAAAAGGTCCAAAAGGACCCCAAGATACAGATACGACCGCCCTACGGCGG
CCAATAACAAGCATAGATGAAACCATCCATGACAAAAACACTGCTACCAA
AACAACACTACAGCTATCTAGCTAATAGGGAGACCTAGGATGGGGGCAGT
AAGCAAGGACAACTTCTTTGCACCAGCCATAACCCAAAGATCAATCTCCA
AACCAACACTTCTAATAGCAACAGCAACACTAGGACTCTTATTGTCAAAA
ACGCAGCCATTGCGATGTTTCCAAAGAGTCCAAACACCAAGAATGACAAG
AGAGTTAAGACCCTTTCTTGCAATCCCAGGAATCTTGGTGCTCAAGTCTT
GCCACCAATCCATAAAAACCCCTTCACAGGACTGATGGGCCAAGTGTTGT
AGATTTACAAGAAGAAACAGCTTGAACCAAAATTCTCTAGCAAAAACGCA
GCCCAGCAGCATATGATTTAAGGTTTCCTGATCCTGATCACATAATGGAC
ATCTCTCCGGATGATCCATACCTCTTCTTTGCAACCTATCAGTTGTCCAC
ACCTTCTTGTGAGCGACCAACCACATGAAAAACTTAGATTTCGGAGGAGC
CCAAGTCTTCCATATTATATGAAAAGGCTCAAACTCAATTGACCCAATAA
AGAAACCCCTATAAGCTTCCTTGGAAGAATATTTTCCATTGGCAGCAAGG
CGAAAGAAATGCTTGTCTTCAACATGAGGTCTTAGCTGAACCAAATCTAA
TAAATCCCACAGGAGGAGATACTCGTTGATAACACCCACTGAAAGGCCCC
GCTGAATATCCGAAATCCAGCTGTGATTGGAAAGAGCGTTCAATACTGTT
CTCTGATTATCCCTTTGCTTAGAAATAGTTCTAAATAACCATAGAGTCAA
ATCTGCAATTCTATGTCCCGACAGCCACCTATATGTCCAAAAAAACGTAG
AAGCACCATTACCAATATCAGTTTGCATAGCCATTGAGAAGAAATCTTTT
ACTTTCTTAGGAACTTGGATGGAAATAGAAGTCCAAGGGCGAGTTGGATC
AGTTTTTGCCAACCATAACCAACGCATTCTAAGTGACCAAGCAAGCTCTT
TTAAGCTTGAAATACCAAGACCACCCAGCTCAATAGGCCTGCAAACAGTC
CCCCAGGCCACATGACAGTGTCCACCTCTTGCATCTTTCCGCCCTCTCCA
TAAAAACCCACGACGAATCTTGTCAATAGCTTTGAGCGCCCAAGCTGGAA
GATCCACAGCCATAGCAAGATAAATGACCATCCCTGTGAGAACATACTGG
ACGTGGATTTTATGACCAGATTTAGTCAATAAATCAGCCTTCCAACCAGC
AAGTTTATTTGCAATCTTATCAATGATGGGCTGAATCTGATCTCTAGTGA
CCTTTTTAATAGCTAGCGGTAGACCCAAGTACCGACAAGGAAAATCAGCC
ACCTCGCAAGGTAGCAAGTCATGAAGCACAACAAGGTCTTGATCGTCACA
TCTAATAGGATATACGCTGCTCTTCTGGACATTAGTACATAAGCCGGAAG
CCTCTCCAAAGAGGTGAAGAATATCCAAAGTAATATTGATATCCAAAGCA
GTCGGACGAAGAAATATCACCACATCATCAGCGTATAACGAAATCCGGTG
CTGCAAAATCCGTGGGGCGAGGGGCTGCAGCAGCCCAACCTGTTCAGCTC
GGTTAAATAGGAATACCAAAATATCCATGACCAAGATGAACAGAAAAGGG
GACAAAGGATCGCCTTGTCTAAGACCACGTCGGTGAATAATGGTCTGTCC
AGGCAGTCCATTAAGTAGCACCTGGGATGAAGAGGTCCATAGCAAACCAC
TAATAATGTCCCTCAATATCTGACCAAAACCCAAATGTTGCAGAACTTCG
AGGAGGAAAGGCCAAGCAACTGAATCAAATGCCTTTGAGATATCTAACTT
CAGGAGGATTCGAGAAAGCTTATGTTGATGAAGAAAGCGAGTAGTTTGTT
GCACTAACATAAAATTATCCTAAATGAAGCGACCTTTAATAAAGGCACTT
TGATTAGGAGACACCATAGTGTGTAATCTACCCGTCAGACGATTAGCAAG
GAGTTTAGTGAGCAGTTTTGCGAAGCTGTGAACTAAACTTATAGGTCTGA
AATCCTTTACTTGATCAGCCCCTTCAAACTTTGGGATGAGGGTGATATAT
GCATTGTTTAGAACATGAAAATTAATGAATCTCCTGCATCCAACAGCCGA
AAACGCAGCCATAACGTCAGCCTTGATAATATCCCAGCAAACTTTATAAA
ATCTCCCCGTGAAACCATCCGGACCAAGAGCCTTGTCTAAGGGAATAAGG
CAGATTGTATCCCACACTTCCTTTTCTGAGAATGGGGCATCCAAGGCTGA
CAGATCAAAGTTTGGAATCCCCAAATTTTCCAAGGATATAGTATGCTCTC
TATCACTACAGAGCCCCAGTAGCCTGCCATAAAAATCATCAACCAGATTG
GCCTTGTCATCATGACTAGAGAGGACTGCACCATTGGACACCAATTTTGT
GACAAAATTTTTCTTCTTTCGAAATCTGGAACGCATATGAAACAGTTTAG
TGTTGGCGTCCCCCTCACGTAGCCACCCAATTCTGGACCTCAAGCTAGCA
ATAGTCCTTTGAAGGGAAGCAAGGGCCAGATAATGTTTCTTAAGATTTAC
TTTCAACCACAACTCAGCTGGAGACAACAGGCGAGAGTCTTGGGCAATTT
CCAAGTGATGCAACAATACTCGGGTCAGAGCCAAAGTGGACGAAATATTT
CCAACTTTTTTAGCACTCCATTCATGCTGCCCTTTAGCAGCCGCCTTCAA
CTTAAGATTCAAAGTGGAAAAAGGACAATTCGAAACTGGGACAGAATGCC
ATGCCAACGAAACCACCTCCAAAAAACCATCAATCTTGGGCCAAAAAGAT
TCAAAATGGAACCTGCGCCTACCCGAAATGTTATCCCTCAAACCCAAAAG
AAGGGGACAATGATCAAAGTCATTGGAGGCCAGACTTTGAAGCAAAGAAT
TCGGAAACATCTCCTCCCAATCCAAGGTACATAAAACCCTATCCAACTTC
ACTAAGGTAGGATTAGCCTGCTGATTGGACCATGTGAATTTTCTACCAAT
TAAAGGGAGCTCACTTAGATCAAGGCCGTTGATCAGATTGCAAAATCTTC
CCATCATACCCCGGTTGAAGTGTGGGGTATTCTTATCTTTAGCTTTCTAG
ATCAAATTAAAATCACCAGCAATCATCCATGGTCCAAGACACAGCCCCCT
CAGATTTCTGAGCTCCTGCAGGAATATGATTTTATCATTATTTCCCTGGG
GTCCATAAACACAAGTAAGCCACCAGGGGCTCCCATTTCCATTGAGAAAC
TGTACTGAGACGCTATTATTCTGGATATACTGCGTGCCTGTGACAACCAC
ATCCTGTTTCCAAGCCACCAAAATCCCACCACTGGCGCCAACAGCAGGTA
GCTCGATAAAATTAAGAAACTCGGAGCCTAAGGCTGATAGGAGGACCCCT
CTAGTAACGACATCCAATTTAGTTTCTTGTAAGCAAATGATATCAATTTT
TGAGGAAGCAACTAAAGAACGGACTGAGTCTTGCCTAGCCGAGGAATTTA
GTCCTCTTACATTCCATATCAGAACACGTTTCGGATTCATTGACACAAGG
GCGAAAAGAACAACCAATGGAAAAACAAAGCAGATCCTCCTAGACCCTAC
AAGTGGCCAGGAAGCTGCCAGCCAAACAAGGCTGCAAGGGCTTTTACATG
ATTATCAGACAAGGATGTCTTGAAAAGATCAGCATACTCCTCTTGAGCCC
TCTGGTCAATTCCTACATTATCAGCAATTATCCCAACTGCCTTCATGATT
TTCTTAGTAGCACGTCTGTCAAGATCAGAGGCATTAAATTCAACGCCTAC
TCCAGCAACTCTGTGGCTGCGTCGTGGTATCGATCTGGAGGGCAAAATGT
TGTCCTTCTTCTTCAAGATGACTGGAGGAGCAGGAAGCAATTTAGAAGGT
TGCCGAGTAACAGATTTGATGAACTCTTCTCTCTACATAGACTGGGAAGC
CTCCTGCTCGCCAGAATGAGAAGAAATAAGACTGGGAACCACCCCAGCTG
GAGACATCAGAATGTCTGCCACAGCCGCAGTAGGCTCAACCAAACTCAAA
TTAGGAACAGAATGTGTAAAAGTTATTGCTGTGACTGGAGACACCAAACC
ATCTGCCACATCCCCGATAATGACTGGGCCCTGACCAACGTGATCTGTCC
CATCAGCAGCAAAACCAGTCGCCGATGCTGGAGAAATGATAGCATCTGCT
GCAGCCCCAACATTGCCATTCTCAACGATACCGTCAATCAGCTGTAGCTT
TTGATGTCTTTTCATGGAATAAACTAACAAACTTGGCGACATAAGATGCT
TCCTTGTTAAGGAAGACTCCATAGGGTGAATGTTCTGCAATTCAGATTCA
ACCATGGGAAGACCCACTCCCCCGGAGAAGACATTAACGTCCTGCAATTC
AGATTCAGCCATGGGAATTCGGGATGGAGCATCAGAAATAATAACAGCTT
CCGAACAAGTTCCACCATCCACTGGAATAACCTCTTGACTTAAGACTATC
GGGGGAGAGCCAGTCAAAGTATCTTCAGTAACGACAGTAGAACTAGTAGC
TTCCAAAAATGCATCATCAACCGCAACCGGGAGTGGAGACACAAGAGCAG
ACGATGTCTTAGGAATCCAAATAGACACAGATGACTTCAACTTCCTCTTG
GGAATCCAAACTTGCTTCATCTTCTTGATTGCACCTTTCTCAGCGTTGAA
TACCTCCAGGGGGCCTAGCCGATTAAGGACCGGTAGGCGAGGCATCCTGA
CTCCTTCCTTCACAAAGGCCTGCACGCGCGGCCCAAGTCGCTAATGAACC
GACACCCGAGGTAGGACCGCTGTCATCGAACTTTTTCCGGGAGCATTAAT
ACTAAAGGACGACCTCCTAGATCGACGCCGCCTCCGCCGCCTGCCCTGAT
CGGGATCGTCCTTCGCCAGAGGAGGTGACGGCTGGAGGGACTGCAGCAAG
TTCGGTCGGTCAAGGACCTTCACCAACACCCGGATAGGTAGACTAATGAA
CGGCTCAGCATTCCACCATCGGTCATGACCGGATCAACAATTTCAAGCTT
AAACTCCCTGGGAATGGAGCTCGGGCTAGAACACCAGGCGATAATCTTGA
ACACCTCACGCTGTCGCTCACAATCTGGGTGAAGATCAGCAATCCAGCAC
CACTCATTGAGGAGAGCTTGCACAGATTCCAACTCCTAAGCATAGGAAGG
GATGCCAGACACTTCAATCTCCACTTGAAAAGGCAGAGACACCGCCGCAG
ATGAGTTGAGGATTCTGCTTCATCGCATAACATGGATTTTAGTTGTGGGA
GACAAATTCACAATTCTGCCCCCATCATAGGCATGGTCCGCCATTTCTAA
ACTTGGAAGGATAAGAAGAAAACTTGCAGGACCCAATCGACACATAGACA
GTGAGACAGTGAGTCATGTACAAGCTCCAGCCTCCGCGCAAAAAGTTTCG
TGACATTGAACTACAACTCCAAAGTTTGAGCTACATTTCTTACTTTTTTT
GTTTTTTCCCTTGATAAGTATACCTTTTGTTCATCTAACCTTTACAAACT
TACTTCATGCATAGGTGTCCATTTTTAGGATTATTTACTAATTTCTGTGG
TTTAATTGTCTTCCCTAGCCAGAAAAAATAAATAAATAGTAAATATGGTC
AACAAATAGTGAAACTTGGCATGGAGTCATGTTTTGGTCTTAGTTGCTTA
AGGTAAAAAATTCAGAGGATTATGCAAAAGTGTGAATGTAGGTCCTTCAC
AAACGGACACATCTCTCACTAAGTTTCGTGACATTGAACTACAACTCCAA
AGTTTGAGCTACATTTCTTACTTTTTTTGTTTTTTCCCTTGAAAAGTATA
CCTTTTGTTCATATAACCTTTACAAACTTACTTCATGCATAGGTGTCCAG
TTTTAGGATTATTTACTAATTTCTGTGGTTTAATTGCCTTCCCTAGCCAG
AAAAAATAAATAAATAGTAAATACGGTCAAAAAATAGTGAACTTGGCATG
GAGTCATGTTTTGGTCTTAGTTGCTTAAGGTAAAAAATTCAAAGCATTAT
GAAAAAGTGTGAATATAGGTGCTTCACAAACGGACACATATCTCACTAAG
TTTCGTGACATTGAACTACAACTCCACAATTTGAGCTACATTTCTTAGTG
TTGTTTGTTTGTTTCCTTGAAATTTGTACCACTTGTCCATATATCCTCTA
CAAACTCACTTCATGCACAGATGTCCCTTTTTTGGACTATTTACTATTTT
ATGTGGGTTAAATGCCTCCCGTAGCCAAAAATAAATAAATAAATAAATAG
CAAATTTGGTCAAAAATTAGCGAAACTTGGCATGGAGTCATGTTTTGGTC
TTATTTGGTTAAGGTAAAAAATTCAGAGCATTATGAAAAAGTGTGACCAC
GTACACACATGTTCTAAAGTAATTGGAAAAATGCAAAAAAAAGGTGCCCA
AGAAGGGTCAAACCAAGCACCTTGTAGACCATCCAACTAACATAAACCAC
TATGCCATGTGTATGTCACAGGCAATCTGACAAAGGAAATTTATTTAACC
GATCAGAGTTCTGTAGATTCAAGCAAACCTGACTGACCACAAGTCTGCAG
ATTCAAGCAAACCTGAACAAGTCCGATTGCCTGTGACTGACCACAAGGCA
CCGAGCACATTCAGTTCAAGATGCACAAGAACTCAAGTTTTCTTCCTTAG
GACCAAAAAATGAGAGCCTTCACTGTTCACCGTAAAAGTGCCTGCAATCT
GCACCGAGCACATTGAAAAGACAAATGTATCTGCACATGAAATGTATCTG
CAGATGAAACATTCAGTCTTTTCTGTTCACCGTAAAAATGAGAGACTTTG
TAGATGAAACATTCAGTCTTTGCACATGAACTGTTCACCGTAAAATGAGA
GAAATGTATCTGCACATGAACTCAGCACATTTTCAAACATTCAGTCTGCA
GATAGGTGCACATTTTCAAACATTCAGTTTAATGACAGATAGGTGCACAT
TTTCAAACATTCAGTCTGCAGATAGGTGCACAAGTCTGCAGATAGGTGAA
CAAGTACCAAGTTCAAACATTCAGTTATTTGAGCAGATTCAGCTAAATCT
CAGCTAAATCTCACCTAAATGACAGTACCAAATTCAGCTAAATCTCAGCT
ACAAGTCTGCAACGAGCCTTTTCTTGATTTTTGCCTTCTTCATAACCTTG
GTCGTTGTATTCTTCGTTGTACATGCAACCTCTTTTCCTCCTTCCTTTTC
TTTTCCCTACACAAAACATGAAAATAGTAAATAATCATGTGAATTTTAGA
AACTTGAAAAAATAAAGTATATTTTAGATGAATATAACCTTGACGAGGCA
GCAATGGAGGGCAGCACCAAAGCAAGGTCGGAGGGCTCTACCATAGCAAG
ACCAACAGAGGAGGGCACGATAGAAGCAGTAGAGGAGGGCACGAGAGAAG
CAGCAGAGGAAGGCACAACAGAGGCAGCAGAGGAAGGCACGACAGAGGCA
GCAGAGGAAGGCACGACAAAGGAGGGTACCACAGACCAACAGAGGAAGGC
ACGACAAAGGAGGGTACCACAGAGCCAACAGAGGAAGGCACGACAGATGA
GGGTACTTGTGGCTCTAGTGGTTGTAGTGACTGATCCAGTGGCACTTGTG
GCTCTAGTGGCACTTGTGGCTTTAGTGGTTGTAGTGACTGATCCAGTGTC
ACTTGTGGCTCTAGTGGCACTAGTGGGTCTAGTGTCTGATCATCTCCAAA
AGTTGTATCTAGTGCCAATTGTGGCTCTAGTGGCTGATCCTCTCCAAAAG
CTGGATCTACCGCATTCTTGCAATTTCTTGCTATATGTCCTAATCCTCCA
CACCTTTTGCATTTTCTCTTCCTTGGTCCAAGTCCACTACCCTCGGCACT
TGACCTTATTCTAGTTTTTCTTGGTCTTCCTGATGCTCTAGTCTGGACTG
GAGGGTTGAGAACGAAACCAGGATTCACGACCTCCCACTGATGCTTTGCC
TCTATGGAAGGCACATTCTCAGCATATGTTGCTTTGAACTTGGCAATAGA
GTAGTACTTATGCACATATTGATCAATTTCGCTGGCTACACCACGAAGAG
AAGTAATGAAAAATAGGGCATGGGTGCATGGTAGCCCGGTAATCTGCCAC
TGCCTACAAGTGCATGTCCTGTTCGATAAGTCCACTGGATATCTCCATTC
CATCTTGTCGGGGACCATAATTAGGGGTACCCCCAAGACTCCTAATCTCA
GCTGGTAACCCCCATCAGCACAAAGCTGCAAAGGCCTGATGGGTGCGATT
CATGTCAAGGCTCCGTCCACTCAAGGGACACGATCTCGCCTCGCCCGAGC
CTAGCCTCGGGCAAAGGCAGCCGACCCAGGAGGATTCACGTCTCGCCCGA
GGGTCCCCTCAAGCAACGGACGCACCTTCGGCTCGCCCGAGGCCCAGGCT
TCGCGGAGAAGCAACCTTGGCCAGATTGCCATGCCAACCGATCGTATCGC
AGGAGCATTTAATGCAAGAATCGACTGACACCTTATCCTGACGCGCGCTC
CTCAGTCGATAGGGCCAAAGTGACCGCAGTCACTTCGTCGCTCCACTACC
GACCTGACAGGAAAACAGTGTCACCTGCCCTGCTCCGACTGCTGTGCCAC
TCGACAGAGTGAGGCTGACAGCAGCTAAGTCCAGCCTCGGGCGCCTTAGG
AAGCTCCGCCTCGCCCGACCCCAGAGCTCGGGCTCAACCTCGACGCCAAA
CGACGGACTCCGCCTCGCCCGACCCCAGGGCTCGGACTCAGCCTCGACCT
CGGAAGACGGACTCCGCCTCGCCCGACCCCAGGGCTCGGACTCAGCCTCG
ACCTCGGAAGACGGACTCCACCTCGCCTGACCCCAGGGCTCGGACTCAGC
CTCGACCTCGGAAGACGGACTCCGCCTCGCCCGACCCCAGGGCTCGGACT
CAACCTCGACCTCGGACGACGGTCTCCGCCTCGCCCGATCCCCGGGCCCA
GACTCGACCTCGACCTCGGAGGAGCCTCCGCCTCGCCCGACCTCGGGCTC
GGACCGACCACGTCACAGGGGGGGCCATCATTACCCTACCCCTAGCTAGC
TTAGGCTACGGGGAACAAGACCGGCGTCCCATCTGGCTCGCCCCGGTAAA
CAAGTAATGATGGCACCCCGCGTGCTCCATGACGACGACGGCTCTCAGCC
CCTTACGGAAGCAAGGAGACGTCAGCAAGGATCCGACAGCCCCGACAGCT
GTGCTCCTACCGGGCTCAGGCGCTCCTCCGACGGCCATGACATCACATGA
ACAGGGCAGCGACACCTCTCCAACAGCCACGTCGGCATGTACTTAGGGCT
CTGGCTCCTCTCTGCTAGACACGTTAGCATATTGCTACATCCCCCATTGT
ACACCTGGGCCCTCTCCTTACGTCTATAAAAGGAAGGTCCAGGGCTCTCG
TACGAGAAGGTGGCCGCGCAGGAGAACGGGCTGGCGGACAGTCTCTCTCT
CTCTCTCTCTCTCTCTCTCTCTCTCCCTCGTGAACGCTTGTAACCCCCTA
CTGCAAGCGCATCCGCCCTGGGCGCAGGACAACACGAAGGCCGCGGTTTC
CCCTTACTGTTTCTCCCCCCTTTGTGTTCCATCTCGCGCTGACCCATCTG
GGCTGGGACACGCAGCGACAATTTACTCGTCGGTCCAGGGACCCCCCGGG
GTCGAAATGCCGACAGTTGGCGCGCCAGGTAGGGGCCTGCTGCGTGTTGA
CGAACAGCTTCCCATCAAGCTCCAGATGGGTAGTCTCCAGCAATCACTCC
AACCCGGGACGATGCTCCGTTTCGGGAGTCTTGAGTTCATGTCCCTCGAG
GGCAGCTACGACATGATACTCCTTCCTCCGCCGCGCGACAACGACAATGG
CGGCCGTCAGCCCGCCGGCCGGCGGCGGAATCGACGACGTCTTCCCCACG
TGGCAGAAGAGCAACATCCGGGTCTGTCCCGTCACCTTCCCCGCCGATGG
AGGAGGAGGCGGGGCAGGCATGGCCAAGCAGGAGGCGACACCTTGTCAGC
TGTCGAGCGAGTCGACGGCACCGGCGCCCTAGCGGGGGACACGTCGGGCG
TTGACTTCTCGTCTGAGACGAAGACGAGCGTCGTTTCCCCGCAACACGCC
AACCCCAAGCTGACGAACGATGCCATCACGCTCGTGAAGGACTTGCTGGG
CGTTAGCTTCGTACCTCAGACAACGGTGCAGTCTGTCCCTGACGCGACTT
CGTCACCACCCGTCGATCAAGAGGTATCGTCCGTTTCCCATCCCATGCCT
TTTAGATTCAGCTACGACCCACCAAGCGACCCCGCTTCGGTGGACGCTTT
CATAAAGGCATGTCCAAACCCTCTGGGGTATTATATGCGGTCAACCTGGG
ACCGACTGATGACCGTCTCGACCTACGGGCCCCTGGGTTCTGAGGAAGAT
GACGAGCCCGACTCTGGTTAGGATTTCTCTAGGCTCGGTGACCCCAGTGC
CATGCGGGACTTCATGACCGCATGTGACTACTGTCTCTCCAATTGCTCCG
ATGATAGCCACAGCCTTGGCAACGAGGACTGTGGCCCAAGTCGAGAATGC
TTCCACGTCGATCTAGGGGGTCTCGACGAAGGCAACCATCTTGGTATGCC
GGAGGACGGTGATCCCTCTAGGCCTGCGCCTCGCGTTGACATCCTTCGGG
AGCTAGCTGTGGTCCCAGTCCCTGCGGGGGGTCAGGACGCACAGCTCGAG
CAAATCCGCGAGATGCAGGCCAGGCTCGACGAGGAAGCAGGACAACTTGT
GCAGCTTCGGCAAAATATCGGGCAGGAGTGGGCAGGCCGAGCACCGGCTG
GAGAAGCACGTCATCTGGCCCAGGACGTCCAGCACTGCATTACCGATGAT
GCCAGGGCGAGGCTGCCCCCAACTTCCAGTGGGGTCGGCCAGAACCTGGC
TGCAGCAGCGATACTGCTCCGAGCGATGCCGGAACCCTCCACCACCGAGG
GGCGGCGTATCCAGGGAGAGCTCATGAATCTCCTGGAAGATGTCGCGGTC
CGACGGGCCGAAAGCTCTGCCTCCCGAAGGCAGGGGTACCCCCCGGAGCA
TCGCGCTGCGACTTCCCGATTCATGCGGGAAGCCTCGGTCCACACCGGGC
GCACGCGGAACACAGCGCCTGCGGCCCCAGGTTGCCTCGGAAACGAGCAC
CATTGCCGTGACCGTCGAGCCCACCTCGACGAGAAGGTGCGCCGAGGCTA
CCACCCCAGGCGTGGGGGACGCTACGACAGTGGGGAGGATCGGAGCCCCT
CGCCCGAACCACCCGGTCCGCAAGCTTTCAGCCGGGCCATACGACGGGCG
CTGTTCCCGACCCGGTTCCGAATCCTGACTACCATCACCAAGTACTCGGG
GGAGTCAAAGCCGGAACTGTGGCTCGCGGACTACCGGCTGGCCTGCCAGC
TGGGTGGGACGGACGATGACAACCTCATCATCCGCAACCTTCCCCTGTTC
CTCTCCGACGTCGCCCGAGCCTGGCTGGAGCATCTGCCTCCTGCGCAGAT
CTCCAACTGGGACGACCTGGTCAAAGCCTTCGCCGGCAACTTCCAGGGCA
CGTACGTGCGCCCTGGGAACTCCTGGGGTCTCCGAAGCTGCCGCCAGCAG
CCGGGAGAATCCCTCCGGGACTACATCCGGCGATTTTCGAAGCAGTGCAC
CGAGCTGCCCAACGTCACCGACTCGGATGTCATCGGCGCGTTCCTCACTG
GCACCACTTGCCGCGACCTAGTGAGCAAGTTGGGTCGCAAGACTCCCACC
AGGGCGAGCGAGCTGATGGACATCGCCACCAAGTTCGCCTCTGGTCAGGA
GGCGGTCGAGGCCATCTTCTGGAAGGACAAGCAGCCTCAGGGGTGCCAGC
CGGAAGACGTCCCCAAGGCATCCTCTCAGCGCGGCACCAAGAAGAAGGGC
AAGAAGAAGTCGCAAGCGAAACGCGACGCCGCCGACGCAGACCTTGTCGC
CGCCGCCGAGCACAGGAACCCTCGGAAGCCTCCTGGAGGCGCCAACCTAT
TCAACAATATGCTCAAGGAGTCGTGCCCCTATCATTAGGGTCCCGTCAAG
CACACCCTTGAGGAGTGCGTCATGCTTCGGCGCTACTTCCACAAGGCCGG
GCCCCCGGCGGAAGGTGGTAGAGCCCACAACAACGACAAGAAAGAGGATC
ACAAGGCAGAGGAGTTCCCCGAGGTCCACGACTGCTTCATGATCTACGGT
GGGCAAGTGGCGAACGCCTCGGCTCGGCACCACAAGCGAGAGCGCTGGGA
GGTCTACTCGGCGAAGGTGGCGTCGCCAGTCTACCTAGACTGGTCTGACA
AGCCCATCACCTTCGACCAGGGCGACCACCCCGACCGCGTGGCGAGCCCA
GGGAAGTACCCGCTCGTTGTCGATCCCATCATCGGCAACATCAGGCTTAC
CAAGGTCCTCATGGACGGAGGCAGCAGCCTCAACATCATCTACGCCGAGA
CCCTCGGGCTTCTGCAGATCGATCTGTCCTGGATCCGGGCCGGCGCGACG
CCCTTTCACGGGATCATCCTCGGGAAACGCGTCCAACCCCTTGGGCAAAT
CGATCTGCCCGTCTGCTTCGGGACTCCCTCCAACTTCCGAAAGGAAACCC
TCACGTTCGAGGTGGTCGGGTTTCGAGGAACCTACCACACAGTGTTGGGG
AGACCATGCTACGCCAAGTTCATGGTCGTCCCCAACTACACCTACCTCAA
GCTCAAGATGTCGGGCCCCAATGGGGTCATCACCGTTGGCTCCACGTACC
GACACGCGTACGAATGCGACGTGGAGTGCGTGGAGTACGCTGAGGCCCTC
GCCGAATCCGAGGCCCTCATCGCCGACCTGGAGAACCTCTCCAAGGAGGT
GCCAGATGCGAAGCGCCACGCCGGCAACTTCGAGCTAGCTGAGACGATCA
AGTCCGTCCCTCTCGACCCCAGCAACGACGCCTCCAAGCAGATCCGGATC
GGCTCCGAGCTCGACCCCAAATAGGAAGCAGTGTTCGTCGACTTTCTCCG
CGCGAACGCCGAGGTTTTTGCGTGGAGTCCCTCGGACATGTGTGGCATAC
CGAGGGATGTCGCCGAGCCCGACCCGTGAAGCAGCCTCTGCGCCGATTCG
ACGAAGAAAAGCGCAGAGCCATAGGCGAGGAGATCCACAAGCTGATGGCT
GCAGGGTTCATCAAAGAGGTATTCCATCCCGAATGGCTAGCCAACCCTGT
GCTTGTGAGAAAGAAAGGAGGGAAATGGCGGATGTGTGTAGACTACACTG
GTCTAAACAAAGCATGTCCGAAGGTTCCCTACCCTCTGCCTCGCATCGAT
CAAATCGTGGATTCCACTGCTGGGTGCGAAACCCTGTCTTTCCTCGATGC
CTACTCAGAGTATCACCAAATCAGGATGAAAGAGTCCGACCAGCTCGCGA
CTTCTTTCATCACACCCTTTGGCATGTACTGCTACGTTACTATGCCATTC
GGTTTGAGGAATGCGGGTGCGACATACCAAAGGTGCATGAACCACGTGTT
CGGAGAGCACATTGGTCGAACGGTCGAGGCTTATGTCGATGACATCGTAG
TCAAGACGAGGAAAGCCTCCGACCTCCTCTCTGACCTTGAAACGACATTC
AAGTGTCTCAAGGCAAAAGGCATAAAACTCAATCCCGAGAAGTGTGTCTT
CGGAGTCCCCCGAGGCATGCTCCTAGGGTTCATCGTCTCCGAGCGGGGCA
TCGAGGCCAACCCGGAGAAAATCGCGGCCATCACCAACATGGGGCCCATC
AAGGACTTGAAAGGAGTACAGAGGGTCATGGGATGCCTTGTGGCCCTGAG
CCGTTTCATCTCGCGTCTCGGCGAAAGAGGCCTACCTCTGTACCGCCTCT
TAAGGAAGACTGAGTGCTTCACTTGGACCCCCGAGGCCGAGGAAGCCCTC
GGGAACCTAAAGGCGCTCCTTACAAGCGCGCCCATCTTGGTGCCCCCCGC
TGCCGGAGAAGCCCTCTTGATCTACGCCGCCGCTACCACTCAGGTGGTCA
GCGCCGCGATCGTGGTTGAGAGACGAGAAGAAGGGCATGCATTGCCCGTC
CAGAGGCCGGTCTACTTCATCAGTGAGGTACTGTCCGAGACCAAAATCCG
CTACCAGCAAATCCAAAAGCTACTGTACGCGGTAATTCTGACGCGGCGAA
AGTTGCGACACTAGTTCGAGTCTCATCCGGTGACAGTGGTGTCATCCTTC
CTCCTGGGGGAGATCATCCAGTGCCGAGAGGCCTCGGGTAGGATTGCAAA
GTGGGCAGTGGAGATCATGGGCGAGACAATCTCGTTCGCCCCTCGGAAGG
CCATCAAGTCCCAAGTCCTGGCAGACTTTGTGGCTGAATGGGTCGATACC
CAGCTTCCAGCAGCTCCGATCCAACCGGAACTCTGGACCATGTTTTTCGA
CGGGTCATTGATGAAAACAGGAGCAGGCGCGGGTCTGCTCTTCATCTCGC
CCCTCGGGAAGCACCTCCGCTACGTGCTGCGCCTCCATTTCTCGGCGTCC
AACAACGTGGCCGAGTACGAGGCTCTGGTTAACGGGTTGTGTATCACCAT
CGAGCTAGGGGTTCGACGCCTCGACGCTCGTGGCGACTCGTAGCTTGTCA
TCGACCAAGTCATGAAGGACTCCCATTGTCGTGACCCGAAGATGGAAGCC
TACTACGATGAGGTTCGGCGCCTGGAGGACAAGTTCTACGGGCTCGAGCT
CAACCACATCGCCTGACGATACAACGAGACTGCGGGACGAGCTGGCTAAG
ATAGCCTCGGGGCGGACAACGGGTTCCCCCGGGACGTCTTCCCCCGAGAC
CTACATCAACCCTCAGTCAAGACCGACGACACGCCCAAGCTCGAGAAGGT
CTCGGCCCTGCCCGAGGCGCCCTCGGCTCAGCCCGAGGCACCCTCGGCCC
CCGAGGGTGAGGCACTGCGCGTCGAGGAAGAGTGGAATGGGGTCACACCT
AATCGAAACTGGCAGACCCCGTACCTGCAATATCTCCAACGAGGAGAGCT
ACCCCTCGATAGAGCCGAAGCTCGGCGACTGGCGCGGCGCGCCAAGTCGT
TCGTCTTGCTGGGTGACGGGAAGGAGCTCTACCACCGCAGCCCCTCAGGC
ATCCTCCAGCGATGCATATCCATCGCCGAAGGTCAGGAGTTATTACAAGA
AATACACTCGGGGGCTTGCGGTCATCACGCAGCGCCTCGAGCCCTCGTTG
GAAACGCCTTCCGACAGGGTTTCTACTGGCCAACCGCGGTGGCCGACGCC
ACTAGGATTGTACGCACCTGCCAAGGGTGTCAATTCTACGCAAGGCAGAC
GCACCTGCCCTCTCAGGCCCTGCAAACAATACCCATCACCTAGTCGTTTG
CTGTGTGGGGTCTGGACCTCGTCAGTCCCTTGCAGAAGGCACCCGGGGGC
TACACGCACCTGCTGGTCGCCATCGACAAATTCTCCAAGTGGATCGAGGT
CCGACCCCTAAAACAGCATCAGGTCCGGACAGGCGGTGGCGTTCTTCACC
AACATCATCCATCGATTTGGGGTCCCGAACTCCATCATCACCGACAACGG
CACCTAGTTCACTGGCAGAAAGTTCCTAGACTTCTGCAAGGATCACCACA
TCCGAGTGGACTGGGCCGCCGTAGCTCACCCCATGACGAATGGGCAGGTA
GAGCGTGCCAACGACATGATTCTGCAAGGACTCAAGCCACGGATCTACAA
CGACCTCAACAAATTCGTCAAGCGATGGATGAAAGAACTCCCCTCGGTGA
TCTGGAGTCTGAGAACGACGCCAAGCTGAGCCACGGGCTTCACGCCGTTC
TTTCTAGTCTATGGGGCCGAGGCTATCCTGCCCACAGACTTAGAATATGG
ATCCCCAAGGACGAGGGCGTACGACGACCGAAGCAACCAATCCAGCCGAG
AAGACTCACTGGACCAGCTGGAAGAGGCTCGGGACATGGCCTTACTACAC
TCGGCACGGTATCAGCAGTCCCTGCGACGCTACCACGCCCGAGGGGTTCG
GTCCCGAGACCTCCAGGCGGGCGACTTGGTGCTTCGGCTACGACAAGACG
CCCGAGGGCACCACAAGCTCATGCCTCCCTGGGATGGGCCATTCATCATC
GCCAAGATTTTGAAGCCCGGAACATACAAGCTGGCCAACAGTCAAGGCGA
GGTCTACAGCAACGCTTGGAACATCCGACAGCTACGTCGCTTCTACCCTT
AAGATGTTTTCAAGTCATTCATATACCTCGTTTACATACGCAAATAAAGT
CTAACCATCAAGGAAGGGTCAGCCTTGCCTCGGCAAAGCCCGACCCTCCC
TCGGGGGCTAGAAGGGGGGCACCCCCTCTGCGTCAAAATTTTCCTCAGAA
AAAGTCTTTCTGCCAGAACATCTTTCGTGCTTTTCGACTACTTCGAAAGT
GGGATCCTGAAAACGACGGAGTACACGTAAGCAGGCAAGGCTGACCGAGC
CGAGGGACTCCTACGCCTCCGGGATACGGATACCTCACTCATAACCTTCT
GCGATAAGTAACTCACGCTCGAATAAGCGATTCCGCTGGCCGAACAAGTC
TTAACGTTCGAAAGCTTTTCTGCCGAAACGATTTTCGTGCCTTCTCGACT
ATATCGATAACAGAATCCAACGGATGAGTAAGAGTACACGTAAGCGGCAA
GGCCGACCGAGCCGAGGGACTCTTACACCTCCGGGATACGGATACCTCAC
TCATCACCTTTCGTGAAAAGTAACTCTCGCTCGGACAAACAATTCTGTTA
CCGACAAATAAGTCCTGATACTCGAAACAAGGGGAAAAGAAACGCAGCTT
TACAACACGACGACGGTATGTTTGGGCCTCGGCGGCCGCAAAAAACATAC
GCACACTACAGATAAACTGTTCCTGCAGGATCAGACATCAGTGGGGGAGC
AGCAGCACCCTCGGCGTTGAATCCACCTTCAGCGAAATCCGACCCAGCCT
CGTACGGCAACACGGTCGGAGGATCTCCACCTCGAAGGAACCTGTCGGCA
CCACGTCTGGGCCATCGCCGCTAGGGTCTCCTCCGGGAACCCGGCCCGAG
CAGATGGCTCGACCGGCCGCTACGTAGCCTCAGCCAGCTGTCCCCCGAGG
ACATCAGCCCGGCTCATGGCCTCGGCGACCTGACTCCGGCGCTGGTCCCG
CTAGTGGACGGCCCGGCCAGGCTCCGGTCGACGAAGCCTCTTTTTGAGCC
AACTCCGCCTCTGTCCATGCTGACACCGCTGCCTCCGGCTCCGGCTCATC
GCAGAGCGGTCGAGGGTTTCTTTAACTGAGCAAGAGAAGCCTCGGGCGGC
AAGGCCGACCGAGCCGAGGGACTCCTACGCCTCCGGGATACGGATACCTC
ACTCGTCACCTTCCGCACGAGGCAACTCACACTTGGTTAAGCGGTCCAGC
TAGCTGACAGGCGAGTCCTAGTGCTCGAAATGAGGAAAAAACATGGTATT
ACACCCAAAATACATAGATGTTTAGGCCCCAACAGCCACAATGAACAGAC
ACCGGCACTCAAGGTGTCATTACAAACGGAACTCCGGTGCCACTCCCGCG
GGGTATGAACAACCTCCACATCGGAGAGCCTGCGGGACGACAAACTCCGG
GCGACTCGCCAGCGACCTCTGCAGCAGCAGCGATGGTCCCGGGACGGACG
CTGCCGCCAGAAGGCTCTCGTTCGTGTCCCCACTCAAGGGACGAGAACCA
GACATTAAAGCCAAAGAGCTGGAGGTTGGTCCGCGGGTAGCACTGACGGT
CTCGTCAGCGGAGAAGCTTTCTCCAGCTGCCACCACCTCAGCACCGACGG
CGGCGTCCACCTGTCCACCAACACCGCACTGATGAGCGCCGGTCGCCCCA
AAGCGCACCGGCAGGTCCTCACTCCCATCCTCGCCACGAAAACGAGGACA
GAGGACGGAATGTTGCACCCTGGCTGGGCAGCAACAGTTTGCCTTCCCCG
GCATGGCTGGAGGGCGCCTCCTCCGCAGAGCTGGAGGATGGTTTCCACCC
CCAGAAGCTGGAAGAAGAGGTGGCCCGCCGACCCGTGCGGGAGGTAGAGC
TCCGGCTCGCCTCGCTCTCCACCCCAGCAAGGATGATGAAGATCCTTGAA
GCTGAGGGCAGGGCAGAGGTCGTAGCCCGACTTGCTTCTCCCCACCCTCA
AACTGGTGGTCACCGTCTTGGGTGACCATCGGCGAGGGGATGCAGCCGGG
CCACCTGATGAAAATCCTTGAAGCCGAGAGATGGCTGAAAGGTACCAACT
TCCGCGAAGTTGCGTTCCTCCAACGACGACAAGACGAAAGCAATGCGGGC
CCTCCCCATCCGGGGGCTTGGAAGGTGGAAGGACGCGACGCATGAGGAAA
GCGCGAAGGCATGGCTGCCGCCCAAGAGGGTCGCCCTCCTTTTAAAGGCG
ACTCTTCCCACTTGCGTCCTCAACCGTCGCGGACTGAGTCTTCACCAACA
CGCTCCAAGGTCCTCCCCCTACGACACGGGGGCTGGGTCCCACGCGTCAT
GCAAGCTGGCCCAGGACAGAAGGGGCCAAACCGCCGCGCGCGGAGCGCGC
AACTGCCCAGCGGTTACAAGCACTCCTCTACTTTCGCCCAGACCAGCGGG
TGAAAGGGCGGACCGCCATGCAGGCGGCATGCAACCGCACCAAGGGGGCG
CACCCTTTCGACTTCGACGTGCCTAGCATGGAGGCCCAGGCCCACACATC
ATGTAACCGACGCGCCGGTTACTACGTGCGAGAAACTGCACCGCCACTTG
CGCCAGTATCGCGCCTTCTCGACTGTGGAACCAGTGCCGCGACTCGAGGC
AACCCTGCGCATGGCCCAACAGTGCCAACCGAGCACATCGGTCACGGGTC
AGTCAGCCGCGGGAGAAGGCGCGATGGTCGATATGGCCAAAAGTGGGCTG
GCAGCAATGGCGGCGGCAGGCGGGCGGAAGCAGCAGTCAAGTCGTCTACA
GGGTCACGTCCCCTCCTGGGATAGCGAGAGAGCCCTCTCCCACGGCGTGA
AGACGACGCGCTCGTGTTCCGTTCCTCGAACGGCTTGCGCACGCACAACG
GCTGCCGCGTGAACCACTCGTCCCGTCGCATTAACTCTGCGGCAGGACAG
GCGACACCTTTGGCAGGCGAAGCGGGCGACGCTTCACCTCCGCCATAATG
ACCGCGTCAAAAAAAGGTGCGCCACATCGTTCAAATTCGTATCTTTTTCC
TCTTCCTCTTTCTCTCTCTTGCTACAGGGACCGGGAAAGGGGACACTCCG
AAAGGGATCCTTCTCCGCGAAGGAAGCGGGCCCCGAGCCCTCCTACTGAT
CAGAGGTTCGAAGGCTGGCCCCTCGGAAGGGTTCGACAGCCGCCTCAGAG
CACTCGGGCTCCGTGCCCACTACTGGTCAGAGGTTCGAAGGCTGGCCCCT
CGGAGGGGTTCGACAGCCGCCTCAGACCACTCGGGCTCCGCGCCCACTAT
TGATCAGGGGTTCCTAGGATGGCCCCCGAAGGCTTGGACAGCTGCCTCAG
AGCACGCAGAGCGAGGGATGACTCTGGGTACGTCCGATACATGGCCAAGG
CTCGGGCTACGCTCCCGAGGTACCCTAGGACATTTCCGAGACCAGCAGGA
GCGATTCTGTAATGGAACCCCATCAGAGGGAGGCATCGAGCCCTTGAACC
CTATCAAACGGGACCAGGTCCGGCAAATCACCTGCAGGTACTTTTGGAGC
GCGCCTCTGGGCCACTAGCCGACCCTTATCGAACGGGGCACGGGCGTCCA
CTCGGATCACCCGTTAGCAACTCACTGGAGACACCATGTTCGGCACCCTC
CGAGGGCAACATGGTGCTTTCCCCCTCCTCCTTGCGGAAAGGCGACGCAG
GGGCGTATGAAAAAAGCCGAGTCAGTCCTTGACCGTCCTCTCGCTCTGTG
CGGAGGCTCGGGGGCTGCTCTCGCAAACCCGGCTCCGGCCAAACCGTTGA
CAGCGTCAACATACCAGCCCGAGAACTTGGAACCTGACTATGCACCCGGG
CAACGACCAGTTCGCATGAGGGAACAACCAGACCGGCCGAAGCATCACGA
AACGCGCTAAGACCTCGAAGGATTCAAACCACTCCTCCGAGGCCTCGGGG
GCTACACCCGGCGGGTGCGCTTGCGCACACCCACCGGAACAAAATGCAAC
CGAGAAAGGCAGGTCCTCTTGCAAAAAAGTGTGACAAAAGCCTCCAAGCG
AGTACCAACACTCCCTTCGAGGCTCGGGGGCTACTGTCGGGGACCATAAT
TAGGGGTACCCCCAAGACTCCTAATCTCAGCTGGTAACCCCCATTAGCAC
AAAGCTGCAAAGGCCTAATGGGCGCGATTCAGGTCAAGGCTCCGTCCACT
CAAGGGACACGATCTCGCCTCGCCCGAGCCCAGCTTCGGGCAAAGGCAGC
CGACCCAGGAGGATTCACGTCTCGCCTGAGGGTCCCCTCAAGCAACGGAC
GCACCTTCGGCTCGCCCGAGGCCCAGGCTTCGTGGAGAAGCAAACTTGGC
CAGATCGCCACGCCAACCGACCGTATCGCAGGAGCATTTAATGCAAGGAT
CGACTGACACCTTATCCTGACGCGCGCTCCTCAGTCGATAGGGCCGAAGT
GACCGCAGTCACTTCGCCGCTCCACTGAGCGACCAGACAGGAAAACAGCG
CCGCCTGCCCTGCTCCGACTGCTGTGCCACTCGACAGAGTGAGGCTGACA
GCAGCTAAGTCCCAGCCTCGGGCGCCATAGGAAGCTCCGCCTCGCCCCGA
CCCCAGAGCTCGGGCTCAACCTCGACGCCAGACGACGGACTCCGCCTCGC
CCGACCCCCAGGGCTCGGACTCAGCCTCGACCTCGGAAGACGGACTCCCC
CTCGCCCGACCCCAGGGCTCGGACTCAGCCTCGACCTCGGAAGACGGACT
CCGCCTCGCCCGACCCTAGGGCTCGGACTCAGCCTCGACCTCGGAAGACG
GACTCTGCCTCGCCCGACCCCAGGGCTCGGACTCAACCTCGACCTCGGAC
GACGGTCTCCGCCTCGCCCGACCCCCGGGGCTCGGACTCAACCTCGACCT
CGGACGACGGTCTCCGCCTCGCCCGATCCCCGGGCACAGACTCGACCTCG
ACCTCGGAGGAGCCTCCGCCTCGCCCGACCTCGGGCTCGGACCGACCATG
TCACAGGGGGGCCATCATTACCCTACCCCTAGCTAGCTCAGGCTACGGGG
AACAAGACCGGCCTCCCATCTGGCTCACCCCGGTAAACAAGTAATTATGG
CACCCTGCGTGCTCCATGACGACGGCGGCTCTCAGCCCCTTACGGAAGCA
AGGAGACGTCAGCAAGGATCCGACAGCCCCGACAGCTGTGCTCCTACTGG
GCTCAGGCGCTCCTCCGACGGCCACGACATCACATGAACAGGGCAGCGAC
ACCTCTCCAACAGCCACGTCGGCATGTACTTAGGGCTCTGGCTCCTCTCT
GCTAGACACGTTAGCACATTGCTACATCCCCCATTGTACACCCGGGCCCT
CTCCTTACGTCTATAAAAGGAAGGTCCAGGGCTCTCGTACGAGAAGGTGG
CCGCGCGGGAGAACGGGCTGGCGGACAGTCTCTCTCTCTCTCCCTCGCGA
ACGCCTGTAACCCACTACTGCAAGCGCATCCGCCCTGGGCGCGGGACAAC
ACGAAGGCAGCGATTTCCCCTTACTGTTTCTCCCCCCTTTGTGTTTCGTC
TCACGCCGACCCATCTGGGATGGGACACGCAGCGACAATTTACTCGTCGG
TCCAGGGACCCCCCGGGGTCGAAACGCCGACACCTCTTTTCTTTGTCCAA
CACTGTCACCTCTGCCTCAAGCGGTCTGCGCTTGATGAAAGACATTTTCA
AACCTCTGGTCTTTTCATGCAATGTCTTCATCACAACTGGGATTATCATG
TGGCCATGAAACCTCTCAAGTGCAATTCTTTGACGCAACTCAAACTTTAC
CATAAGCATTTGTCGAATCTTATCTGGCAACTCCACCAAATGAAGCCCCT
TTGTTTTTCTGATCCATGCATTGAATGACTCCACCAAGTTATTGTTCACA
TAGTCCACCTTGCACCCTTCACCAAATTTGCTTCTAGCCCATAGATATTT
GTGATGACTTTCAATGTATATTTTTAACCTAGAGTTTGTGTACAGTTGAT
TCACATGATAGTTATGCTTTCTAAGGCTATATGTCAATGATGTTGGCCAT
AAGTTGTCATCAATCAACTTTCCCTTGAATGATTTGCCCAAGTTTGAAGC
AAAATGCTTCATGCATTCCCTATGCTCTACTCCAGGAAACACATAATCCA
CTGCAGTTTCTAAACCCTTGCAAGCATCTGTGTGTATAGTCAATCCATGT
GGAAACCCTATAACCTGACGCAAATTCTGTTGGAACCATGTCCAACTTTT
TGTTGACTCTGGCTCGAGGACACCATAAGCCATTGGAAAGAGCCAATTAT
GTGCATCAATGACACAAGCAGCTACTAACTGGCCTCTAAACCTCCCATAA
AGAGCTGTTGCATCCACTGCTAAATAAGGCCTGCAACCAGCTAAGAACCC
ACTCCAACATGCTTTGAATGAAACGAACACCCTTCTAAAACATTCTTTGT
TCAAAATCTTTCCATTCACTTTATAATCCACCGTATGATGGTCAATCTCA
ACAACACTACCTGGGCACGCCTTCTCCACTTCAACTTTGAAAGTGAATAA
TAAGTTAAAGCTTTCCTTCTATGGGCCATAAATCTTGTCAAGAGCCGTTT
CCTTGCCATAATACACTCTCATGTAAGGCACCAAAATTTTGTACTTCTCT
TTAATCTTCTTTACCAGTTCAGTTGTACCAATGCATGCCTTATCTGTCAC
CCATTCTAATATTGCATCTGCACACCATCTACTTTTAGCTACCTTATGTG
ACCCTTTTCTTTCACTTGGACAAGTGTGAGGAGATGGATTCACTTTGACC
TGAATAATTGTACTATTCCGCATACAGGAAGCATGTATCCTCCACTGACA
CCTCTCAAATGCGCAATGAACAGTCATTCTTGTTGGCTCACTCTTTTCAA
TTACATAATCATACTCACCTTTGATGCAATAGGTAGCAAGTGCATTCCTA
AATTCGATCATCGATGCAAATGTGTTGTCTTCTTTTAAGGATGGATTATC
TCTGTCATAATCATTTCTTGGTACATCATCACCCTCTCCTTGCTCATCCA
CCCCCATAGCTATGTTTTCCTCCTCCTCCTCTTCATCAGTCTCTTCAAAT
TGTGCCCCTGTGAAAATGTCTCCATCATAGTCCTCAAATTCTAGCATATC
CCACTTGTCAACAAACTCAGGATACTGTCTCTCATCATCATCAGGTGCAA
CAACTACTTCTATTGGTTCAACCTCATCATTGGGAATAATATGATCCATC
CTATTTCATAGCAAATGACGACGTTAAGAACCCACATATACAACACCTAT
TTTAGTAGCCAACATTTACAGAGAGTAGAGGGTTCTGCTCCTAACCTAGA
GGAGAGGAGCAGGTACTGCTGCCTGGCTGGCGGGCGTGGAGGAAAGGTAC
AGCTGCCTGGCCACCGGGCGTGGAGAGTTGCTCGAAGCACGTGATGCGGT
GCTGTTGCTATCAAGAGCCGAGATTGTGCAGTAGGCAAATGTCGAGAAGA
TCGCGCTGCCTGCCCGGCAGGCGTGGAGGAAAGGTATAGCTGCCTGGCCG
TGGGGCGTGGAGAGTTGCTTGGAGCACGTGATGCGGTGCTGTTGCTGTCA
AGAGACGAGATTGTGCAGCAGGCAAATGTCGAGAAGATCGGCGACTAGAT
CTCACACACGAGCAGCAGGCCGGACATTGGCAGGGCTTCTAGAGTGCGAG
CAGGGGCGCGGACCCGTGGGAGGCAACGAGAGCGCGGGGCGCAGATCAAC
TGGAGGCGGCCGGAGCGTGGGGCACGGAGCAGCGGGAGGCAGCCGTAGCT
CGGGCCACGCAACCGCTGGAGGCAACGACGGTGCGGGATGCGGTCGCGCG
GACCCTCGGGAGGCGCGGGGCACGGAGCAGCGGAGGCGGCCGGAGAGCGG
GGTAAGGATCGACGGCGGCTTGCTCCCTCCTAGCGGCGCTTTCCTCCCTC
CCGGTGGGTCGCTCAGACAGAGGCTTCGGTGGGACGCCAGCCATGAAGCA
GCCTGGGGCTTGCTCCCTCCCAGCGGGCGCGGCGTGGCTGCTTGCTCCCA
CCCGTCAAGGCGCGTGGCTTGCTCCCTGCTTGCACGGGCGGGCGGCCCCG
AAGCATGGGTGGCTGGCGGTGGCGTCTGTTGCGGCGGCTTCGGGCGGGTG
GGGGATTGACGACCCAAGATTGACTGTCAGCTACGGCGGCTTCGGGCGGG
CGAGCGGAGTGGGCTAGGGCTGTCAGCCACGGCGACTCTAACGGAGACGG
CCTGAGGGCGTCTCACTGAGGAAAGAAACGTACGCGTGGGTAAAACTGAG
CAACCCATAAAACTAAGGGTAGCACTGAGCACCTGGTCACAACTAAGGTC
ACCCATGTAAAAACCC
>CM-Zm294
GGAAAAAAATTATGGACGGTACGTCCCCAATGTCTCGTACGAACGGACCT
TGCTTGAGATGCATACACGTGGTCATTTTTTTATCGTATGGCCGGCGTAC
ATCGCTCACCATATTGCTTGGCTCCGACTCGCTCAGCTTCGGCTCCGTAC
GTAGTTGCGCTGCTCCTTTACGGCTTCACTCACCTCAGCGGCTTGGCCTT
ATCTTCTGTTCCCGCTTTTCTCTGCCGCCAAACTGCCTGCCGCCGTATTT
TGCGCACGTCTGGAACTTATATCTTCCTCGTTGGACCTAATCTCCAAACT
AATCGTGAGAGCCCAGCTATCCCACGCCCACGCGATCGATTGCACGAGCC
GCCGCCGGAGGCCACAAGGCGCTGGTGCTGTCAATGGAGGTTGAGAAGGA
CAGGACACGCATGGTAGAAGAAGATAGAATGAGCATAATGGAGGCTGCTG
TTACCGTGGATGGAGTCTCCATCGGGGATGTCATCGTCAATGCGGAGATG
ATCGTCGAGGAGGCTGCCAACGTTACCATTTCTTCCGTCGCACAAGGGTT
AGTACCGACGATCAGTACCGGCGATCAAGTTGAGGAATCGCCGGTTAAGG
TAACCAAGACTGCAATATTTTTTTTAATATATTTCTCCTGTGTTCTTTTA
TTTATTGCATTATATTTTATTACCATATCATTAAATAATAGGTGACTAAT
AAAATTGGGCAACAACCTTTGATAATTCCTGAAGTTGGAATGGTATTTGA
ATCAGAGGAGAAAGCTTATGAGATGTACAATACCTATGCCGGAAAGAAGG
GCTTTAGTATTAAGAGAGGTCACTCAAAGCATCGACAAGATCATACTTTA
GCTCAAAAATATTTTAATTGTAGTAGTGAAGGATTTGGAAAAAATAAGTC
AGCACAAAACAGTACAAGGACTGGTTGTGAAGCTCGTGTTCAGTTTAGTG
TCAGTAAAGATGGAATTTGGACTGTGCAAAAGGTTGTACTTGATCACAAT
CACTATCTTGTTACTCCAAATAAGTCACACATGCTACGGTCCCAACGACG
TGTTATAGAAGCTGACAGGATGTTAATTGGCCAAATACGGGAAGCAGGGA
TGAAGCCAGCCCAGGTGTACGGGTTCATGAAGGAGTTCTATGGAGGAGCA
GATAAAGTACCATTCTCTAAAATGGATTGCAATAATGAGATTGGTCGTGA
GCGCCGGAAGTACTTAGAATCCAATGATGCACAAACATTGCTGGAGTACT
TGAAAAATAAGCAATTAGAGGATCCTACTTTTTTTTATGCTATTCAAATT
GACAAGGAAGATGGTCGAATTGCAAATTTTTTTTGGGCGGATGGACAATC
AATAATGGACTACAAATGTTTTGGTGATGTTGTGTCCTTTGATACAACTT
TTCAAACTAATAAGTTTGAGATGCCTTTTGCTCCCATTCTTGGAACTAAT
CATCACAAGCAAACCATTATTTTTGGAGCTGCACTTTTATTCAATGAAAC
TATTGAATCATTCGTTTGGCTATTTGAAACTTTTTTAATTGCAATGTCTG
GAAAGCATCCAAGCACAATTTTCACTGATCAAGACGCGGCCATGGCAGGA
GCAATTGCTTATGTGTTACCAAATACAAGCCACCGTCTTTGTTTGTGGCA
CATTTACCTAAATGCCGCCAAACATCTTGGGCATGTAATTAGTGCATCTG
GTGGTAAATTTTTAGGTGACTTCAAGAGATGTGTGTACGAAGACAGATCT
GAATCTGAATTCAACAATTTGTGGGATGCATTGTTGACTGAATACTGCCT
TAGGGGTAACAACTGGATGGTAAACCTATATAGTTTGAGGGAAAAGTGGG
CTGCTGTGTACCGTGACTCTTTTACAGCAGATATGACCACGACCCAAAGG
AGCGAAGGTATGAATAATGTGTTCAAAAAAGATTTCGTAAGAAACTCAGT
CTTTCAGAACTCCTTGTCGAATGTGATAAGGTTTCAGCTAGTCTCCGAGA
AAATGAGTTGGATGCAGATTTTAAATCGCGCCGAAAGAACCCAATGCTTT
TTGACCCAAATTTTCCTATGTTGAAGACTGCAGCTTTGTCATATACTGCA
AGGATGTATTCAGAGTTTGAGGAGGAATTCAAAAAACAATTTTCATTGTC
TTGTAATTTGTTACACACCAAGGGAACAATCTTGACCTTCATGGTTACCT
ATATGAAAGCTAATCATGTAGCAACAGTAGTACTCGACACGACAAATTCC
ACCGTTACATGTTCTTGCAGAAAATATGAATCGATAGGTATGTGACTTTG
CACACACGCTTTATTTTACAAGGTTGTTTTGATACAATTTAGTAATATGT
TGTACATTACAGTTTCTAATACAATTCAATGAATCTTATAGGTTTATTAT
GCAAACATGCCCTCAGAGTGTTCAATATTAATGAAGTTTATGATTTGCCA
TCTCGATATATACTCAATAGATGGACCAAGTATGCAAAAAGAGGTTTTTA
TATTGAGAAACAAGCAATTGAAAAGGGTGATTTGAAAACTCGTGCAGCAC
ATATATCTCGACAGGCTATATCAATTGCATTGAGGTGTTCAACATCTTCA
AAACTTCTTGATATCATGGAGAAAGCTATGGCTAAATTGGACTTGGATGT
CGATGCTGTTGAAAGAAATATGAAAGACAAATCTGATGAGGTTCCTTTTC
TTTCAAATGAATGTGAGCAAGACACATTAAATGGTAGATTATCATTTAGA
GTTCCTTATGTGGTGAGAGGCAAAAAGAACAGACGCATTAGAAATGCAGT
TGAAAAGAATCCCAGAAACAAGAAGAAGAGTAAAGTTCCGGAAAAAGGTA
AATAATCTACATATTCTTTTTATTTTTTATTTCTAATATAGCTACTGGTA
CGAAAACATAATTTTCTTTCGTATTCATAACACAGGAGAAAATCCAGAAA
ATACTATCCAAAATAGAACTGAAACTATTGAGGCAAACTTTGCAAATGAG
CTATATGGACAATCTTCTTCTATTCCTTGCATTCAAGGCGGATTTACAGG
TCTTCTGCTTGGGGTTGAACAAAGTGCTACATTATCGTCATCTGCTAGAA
GATTACACTTTGATGAATAGCATCAAAGCTGTCACTTTTTATTTTGGAGA
ATACAATTCAAATAAATATTCATACATTGTACATCTATTTTCATATCGAC
ATTTGTACAATACATAGTTGTTTACATTTACAACAAGACATCAAAGTGTG
GTTGCAATGCTAAAGCCTATTCTATGGTTGCGGATCTTATTCGTGATGTC
TTCTAGGTTCTATCACGCTCATTAGCAATCTTCCTCTGCATATTAGATGG
GAGAGAGAAATACTGCTCAACAATCAACATCAATCTAATTAATGTTGGTA
TACAAATAATATAATTAGAACTCTTAAGGGAAACAAATTTATGTACCTGA
AGATGCAAGTTAAGAGCTAAAGAACCCGATCTGGGAGTTCATATATTTTC
CAAGAAGCTTCAGATTTGCATTAGTGAGGGTGGCAGAGGAGGGAGTCTGT
GGGCAGTCCGATGGTGATGGAAACAGAGAGGATCAGCAGAGGACCAGTTT
AGGAGGGAGCTCGACGGCACGTCGTCATTGGATGAGGAGGCGAGGTGGGA
CGGCGGCGAACAACCTCTTGGCGGCGGCGACTAGTCTGGTAACAATGAAA
GTGGCAGATGGAGATGAGGTGAGCCGAGGAGCAGCTGAGCCGGCGTTCGT
GTACGAGAGCCAAAGAGCAGACGAGAGCCGAAGTTGAGCTGATAATAGAG
CTAAGCGATGTAATCCATACAATAAAAAAATATCCACGTGTATGCATCTC
AAGCAAGGTCCGCTCTTCTGAGAACTTGCGGACGTACCGTCCATAATTTT
CTTCC
>CM-Zm345
GGCAGCGTATCTTATGCACATCTCCCATCCTAGCCCTCCAACCACGATCC
GATGGTCACCGCTACTTTAACACTTAACCCCCCGCAGCCTGTCATGTGAT
GTGGATTGTTTCTTGCAAAACCCCCCCCCGCTCTCCTTCTTCCCCAAACG
GCAAACAGACCAGACTCATTGGCTTCTCGTAGAAGGACCACAAAGCCACC
ATTGGAGTTAGGGATGAAAACGGGACGGATACAGCCGGATATAGGGTCAT
CCCGTATCCTACCCTAATGTATTTCTCTCGGATACGGGACCGGATACGGG
TAGTTAAGATTCGGGACGGATACAGGACGGGACCGGGTAATAATCCGGAC
GGGTAAGAAACGGATAACGGATACTACTCGGGTAGGTACCGGATAATTGT
CGGGTAGTTCATCCGATGATATTAATTGTCCAACCATCCATAAGTTAAGC
AATACATAATCATGTATATGATACATCAGATGTAAGAAAGGAAACCGGTA
AAATTGACATCATGCAGTTCAAAGTTGCTTATCACAAGAACATTGTAGAA
CCAACACCGCAATATTTAAAATTCATAAAATATTCTAGTTCTAAAAATTT
GCAAATAAGTTACAAAAACTAATAAACATTTTATATGAAGATAACTCAAG
TCCTCGTATAAAAATGATAAAGTGAAGTACTGATTATATTGAAACTTGGA
TACTTACACTATTTTCACATGTAACTCATACAAATAAGTGAAAGTGAAAG
GAAAGAAATGTGGGCATCTTATAGATCTTATGATCCAAACATTTTTTATG
GTTACATATGGACATACGTTGTATCTCCGTAAAATTTCACAATTTTTTGA
GGCTATTTATGTATTATTAATTTCTTGTCATAGAAAATCATCAAAATACA
ATTAAATCATTAAAATATTGTTTAAACAAAAACATGATGTATTACAAAGT
CATAGATCTCTTCAAGCTCTACAATTTTCATATAAACTTTATCTTCATCC
GATTTCATATGTAAAAGTTATGATTTTATAACTATATTATGCAGAAAAAG
AAAAAACGGGTACCCGAATTCCGGGTACCCGTATCCGACCCGGGATTTTC
GGGTACTGACCGGGTATTAGTGATTCCGTATCCTACCCGTATCCGAGGTT
CAATATCCGGGTAATACCCGTATCCGTCCCGACAAACAAAATACCCGTAT
CCGTATCCGAAATTACGTCCCGTTTTGGTACCCGTATCCGATACCCGTTC
CGGGTACCCGTCCCGTTTTCATCCCTAATTGGAGTCGACACCGACATCGT
TCCAGTCTGCAGCTGCCCTCGCCGAACGCTGTTCTCGTCGCCGCTAGAGC
CTACACCTGTCGCCGCCACCTGCTCATCGCCGGGCCCGAGGACACTGCAA
CATGGCGCCGCCGCCACCGGCATGCCCTAACCGTGGTGGCTTGATGGAGC
TTCTTAACGCCATGGACGCGCGACGGGTAGACGACCCTACTAGCAGCGTG
GACGCCGGCCCAGCCGCCGCCTCCGTCCTCGTCAGCCTCTGCCACCACCC
TCGCTGAACGCCGAATCCCCACAGCCGTCACCATCGTCCAGAGGAAGCCA
GGCGCATCACCTCCGACAAGAAGACATTCTCAAAGAACGCTGAATGGAGG
GCTTGTACATGCTATTTTGGCTCACTGTCATTGGCTACAAGGAAATATTC
AGCATGAATACAGAATCAGTATACTGCACCCTCTGAAAATCGCATAAAAA
ACTTGTTTTTATGTTTTGTGTGAGAGAGTCCACACATTGGACGCCCCTTG
TCAGATCATCTGGACATTAACACCATGTCTTTGCAGAACGTTGAATGCCT
AGCATGCAGCAAAAGGGTCAGACATTCAAGAATCAATGTAGATATCTGTA
CATTCCCTAATAGTGAGATGATATATTCCACTATACTTTGTTGCTCATAC
GTTAAGCCAACTTGAGGAAAACTAAAAGAATAAAAAATAAAGATGCATCC
CCATTTCAGCACATCAAGTCTGGCAGCATATACCAAATGAAACAGTGAAC
CAAATGCCACCGTAAATTTTTCACCTAAAATTCAGAGCAGAGTACAACTA
AAATTTAGAAGCTATGATTCAGCTTACATCCAGAACAGAGTACAAACTAG
CAGAGCATAACAGCACCAAATTAAACTATTGAAGTGGTTCTTTCATCAAA
TTCTTCGCATTCTTTCCTTTGTGAGGCTTCGGTAGTTCTTTAGCCCTCTT
GATTCTTTTACTCCTTCCCTTCGATCGAACATCATTTGGCGGATGTATAT
GTATTTCTTTTGGAATTTTGCATCCAACAAAACTTGACTATATGCTTGCG
ATCAAACTAGCAGAGCATAACAGCACCAAATCCATCACTGACTTGTAAAA
GTCTATATGCTTGCGAGGTACCAATACTTGCTTTGTGGCATGTGAATAAG
GTAGTCTTATTCTCAACCACATCACTTTTCTTAGCTTGAGCTCCTATACG
AACAGAAAACCCGCTTTCATGTGCATATGTTTTGTAGAATTCTTCCACTT
CATCAAGAGTGTCAAATGACATTCCAACGACGGGCTTGAGTCTCTCTTCC
TTGCAATGAGGTACAAACCACGACGACTGCAATGAGATATATTAATGATT
TATCAAGTATTCAAGTCAAAGTGCGAGCTCCTGACATTCATGAATGTTGA
ACAAATTGGATGAGGGACAAAAATTGCTCACCGATGTTGAACTAATTGGA
TCTTTTTTAGGTGTACTGAATCCCTCACAAGAGTCAGCATGACACGAAGC
TTGAACAATACCATGGACAGAACGGTTGGGCTCCACGGATGCACCGACTT
CAACAAGAGCGGTGAGTTGAAAGGGAGCAGGGTCCATGGCGTCCACGCTG
CTAGTAGGGTCGTCTACCCGCCGCGCGTCCATGGCGTTAAGAAGCTCCAT
CAAGCCACCACGGTTAGGGCATGCCGGTGGCGGCGGCGCCATGTTGCAGT
GTCCTCGGGCCCGGCGATGAGCAGGTGGCGGCGACAGGTGTAGGCTCTAG
CGGCGACGAGAACGGCGTTCGGCGAGGGCAGCTGCAGACTGGAACGATGT
CGGCGTCGACTCCAATGGTGGCTTCGTGGTCCTTCTACGAGAAGCCAATA
AGTCTGGTCTGTTTGCCGTTTGGGGAAGAAGGAGAGCGGGGGGTTTTTGC
AAGAAACAATCCACATCACATGACAGAGTGCGGGGGGTTAAGTGTTAAAG
TAGCGGTGACCATTGGATCGTGGTTGGAGGGACAGGATGGGAGATGTGCA
TATGTGCACAGCCGTAGGCATGTGCATAAGATACGCTGCC
>CM-Zm389
CCAGATTGAGTAACTTTACAGAGCAACTTTACAACGTAACGTTCCCTCAA
TCAGCACCCTCCAGCTACCATCTGACGGCTATAGAGAGAAGGAAATCACC
CGACGCGGGAACGGCGCCGCATTTAGTCGCAATTCCCGCCAACTTGCTCC
GTGCTGCTCGCGCATCCGCCGCGGCGGACTCCTCGCTGCCGCTCCGCGCC
GTTTTCCTCACTGTTGCCGTGCTGCGTCGTCTTCCTCAGCACCGCTCCTC
TGCCGCGCCGCCTGACGTCCGCTGCTTGGTTGCGCCGCCCGTCGTCCGGT
GCCCGGCCGCGCCGCCCTCCGCGCCTCTCCTAGGAGGTGGAGGCTGCGTC
GGCCAGGTGAATAGGAGATCCGCCCCAACTGTGGAAGAGTTCTCTCGCGT
CGGACTATATCCAGGTACAAGAATTTTATATTTTCTGGTTTGTCAATTAT
TTTGGGTTACAGAACTAGTTGATGTGTGTCTCAGAGAACAAATTTGTGCA
ATTGTGAGTGGTGTACAAGGCCATGGCAGAATTAAACAAGGGGGCTCCTG
AAGTTGGTTTAAGGTTCAAAAGTGCAGATGAGGCTTGGCAGTTTTGGTTG
GCATATGGTGGTCGCACAGGCTTTGATGTGAGGAAAAGATACACAAATGT
AAGCACCTTTGATCATAAGGTGACTTCATGCAGATTTGTTTGTTCCAATG
AGGGCCTCCGAAGGAAAGGGTAAACAAATCATGTGACAAAGTGCTTTAGA
GCTGAAACAAGAACTGATTGCAAAGCTCGAATGAGCCTTATATTGGATCG
AGGTGCAGGAAATTATGAAGTCACAGATGTTATGCTTGAACACAATCACC
TTCTTCACTTGCTAGAAACTCGGCACTTGATGGCATCGCAGAGGAAAATT
TCAGAATTGCAAGCTTTTGAAATAGAGACTGCGGATGATTCTGGAATTAG
ACCAAAAGCTGCACATGAGTTGGCTAGTCGTCAAGTTGGTGGATCACTTA
ACCTTAGCTACACTTGCCGTGATCGCAAAAATTACTTGCAAAGCAAACGG
CAGAGGGATTTGGCTTATGGACAGGCTGAAAGTATGTTGAAGTATTTTCA
TGACAAAATTGCTCAAAATCCATCATTCCAATTTGCTTTGTAGTTAGATT
GTGAGGAGCATATAACCAACATATTTTGGGCTGATGCAAAGATGATTCTT
GACTGTGCACACTTTGGTGATGTGGTTACATTTGACACTACTTTTGGCAC
CAACAAAGAGTATAGGCCTTTTGGTGTTTTTCTTGGGCTAAATCAGTTTA
GAGAAACCACTGTATTTGGTGCTGCACTTCTATTTGATGAAACAGAGGAC
TCATTTATATGGCTTTTTCAGACTTTCTTAGCTGCACATAATGGAAAGCA
ACCTAGAACTATCTATATGGATCAAGATGCAGCAATGGGAAAGGCTATTT
ACAAAGTATTTACAGAATCATATCATGGGCTGTGTACCTTTCACATAATG
CAGAATGCTATCAAACATTTATCTTCAGTGAAGGACAAAGAAGGAGGAGA
AGAAGGAGAAGGCGAAGATGAAGATGAAGATGAAGATGAAGAAACTAACA
TTTTATCCGATTTTAGTGCTTGTATGTATGGTTATGAGGACAAGGCAGAA
TTTCAAGAAGCATTTGACATTATAAGATCTAAAGTGCATAAGCAAACATG
GTTAGATAGTATATACATGGTTAAAGAAAAATGGGCTGAATGCTATATGA
GAGATGTCTTTAGTTTGGGAGTGCGAAGTACACAACTAAGTGAGAGCTTC
AACAATGCACTGAAGAATCATTTGAAATCAGATTTTGATATTGTTCGTTT
TTTGAAGCATTTTGAGAGGACAATGGCAGATAAAAGAGCTACGGAATTGG
AATCTGAATTTGAGGCAAGAAAAAAATACCAAGAAGGCAAATGCACACAC
CTATATGTTGCTGCAAGCAAGTGAAGTGTACACTCCAGTTATTTTTGAAG
CTTTCCAAAGTGAATATGAAAGATCCATGGCTGCATGTAGTAGATTATTA
GATAATGATAAATATGCTATTGCTATTGGGAGATTCCATGGTGATTTACA
ATTTGAGCAAGAGCGCATAGTGATAAGTGATCCTTTGAACCAAACAGTTT
CATGTAGTTGTGGAATGTTCAATAGGACTGGAATATTGTGTGCATATGGT
CTGAAAGTTCTTGATTTGATGAATATCAAGATATTGCCAACACATTATGT
GTTAAAGAGATGGACTAAAGCAGCACACAATGGGAGTGTACAAGATAAGG
AAGGAAGGAATGTGGTAGCAAATCCAATGCTGGAATCTCAACTTCGCTAC
AAGGACTTGTCTCATAAATTTCTCAATTTGGCACATAAAGCTGTTCACTC
TCCAGAATGTTGTTTGATGATAGAAAATGCACTTGATTGCCTTGGTACAC
AGCTAGAGGATAAACTCAATGCATCTACTTCTACTATGAGCAACCCATGC
AATGACCAAGAAAATGTTGAACCAAATGTCCAGCAAGGAGATGACTTGCT
TCGTGCTGCACATTTGAAGAAAAAGGAGGTCAAATCCAAAAATTCAAGGA
GAAATAAAAGTTGGCTTGATAAATTCAACAAGAGGAAGCGTAAGCCAACA
AAAAAGGAGCAAAGGTATGTTAGAAACTTTATAGTGTGCAGCCAATATAT
GCTACTGTAATTCATTCCTTAACTTAATTAAATTGTCATTGCCAAAAACA
AAAAAAAAGTGACGGAGTACAACCCCAAGTAGAAGTGCAGAATGGTGATT
GCAACGAAGGAGCAATTGTGGAGCTTCAAGATTGCAATGTTATTGACAGT
TTGGGAAGTTTTACCCAGCTGATAGCAGCTCCAAGTTATGATGGTGGTAT
TCTTAATGATCACGATCTGTTCTAGTTTGGACATGTTGGTTAGATAGTAT
TTTGGGTAGGGCTAACTATAGTCTTTTGTGGCCTAATTGTATAAGTGAAA
TGGCCTAACTATAGTCTTTTGTGGCCTAATTGTATAAGTGAAATGGCCCA
AGTATAGTCTGTTGTGGCCTAGCTAAGTAGGCATGTATTTCTGCTTTGAA
CCTGGAACTTCCAAACTGGAAAATGCTTAGTTCTACTAATGATTAATTAT
GGTATGGATGTCAATTGATTTTTTTTTGTTGCGCTATTGAGAGTGAACTG
GTGCTGGAATTTTTTTCTGGAATCTACAGTGTTTTGGCTGTGATTTTGTT
TGCTGTAAAATTTTGCTCGGCTATAATTCTTAGTGTTGTTTGGGCTACAG
CAGGGCTGCCTGTACAACAGCCCAGAAGCTGTTGCTTGGGAGTGCTGGAG
TCACCCGTTGCAGATGGAGACTGAAGTAAAGTTACGTTGTAACTTTGCTC
AGCAAAGTTACTTAATCTGGATCC
>CM-Zm420
GAGAAAATCTCTTCAATGCCATCAAAAGCTATAATAATACCTTCAATGCC
ATCAAAAATATGTGTTCCCTTGGATACCATCGTTTTAAACTTTTTATCCT
TTAAATGCCACCCACGTCAGAACGGCAGGGAAACGGCGTTAAAAGGGAGT
GGATGTCTCCTGAATAAAAAAAATTACCATTTATGCCCTTGCTTGAACAT
GCACAGATACGGTAGGTCGAGCGAAACCTAGGCGAGGCCGCGTCCAGATC
TGCGTCCGGCGAGCAAGACATCGCAGGGCGCGCGACGGCACAGCGCAGCA
GCGGCTCTCGCGAGGCGTCCCGGCGACCTAGACAACGCGGAGCGTAGGGC
GTCTCGGCAAGCAGTCCGAGCAAGACAGCATGGAGCGCGGCGGCAGCCCG
GCCTGCGGCTCCCGCGGGGCGCGGCGCGGCAGCGGCGGCCCGGCCTGCAG
CAGCACGCCGGACAGGCATCCCCGGCAGGTACTGTAGACCGCGATTCACG
CATTTCCAGTTGCCAAGAAGTCATGGCAGCGTCAGATTGGCTTCCTGTTG
GGTGAGTTTTCATTTTTCTTCTCTTCTTCCACTTGTTCTTGGAGATCTCT
TGTTCTTGTGCTTGGATATGGTGCTAGAAACGTTAAAATCCAATGTAGCA
GCATATATTTGATGGTTCATTCATTAACAGGATGGACCCTAAGTCAAGTT
ATTTGCTAATAATCAGACTTACTGGTAATCCTAAAAAGCATAGAAAGAAT
TTTCATACTTTGAATGCAGCAAGGTTGTAGATTCCGATTTATGCAATTTC
AAGGATCTTGTTCAAGAAATTGTTGATCAGTACCCGCATAGATACAATGA
GATAATGCATGTTTTTTACTATGATGTTGCCCAAAAAAACCTTCCCACAA
ATTAAAACAGACCAAGAACTCCTGAAAATGTTTAGCAAACATGTTGACAG
CAAGATAGTGCTCATGACCATTACATACACTGAGCCCACCGATGTTGTCG
CGGTCCTAGAGTGGTGCTACACTGAAGAAGATATCCCACGCATACCTTCT
TTGGCTTGTCCATCTCTACCACCAGTGAGCCAAATAACCGAACCTATAAC
AAAGCTTCCCACACAGCCTTGTACAAGTGAACCTAGCACATATAACAATG
ACGATGATGGTTATTTGGCAAATCCTGAACCCCATAAGGAACATGTTGGT
GTTGACGAGGAAGGCTTTTACTTGACTGTTGAAAAAATTGCGAGTGAAGA
GAGTGACTCTGAGTCTGATTCTGAATCTGATGAAGAGTACAATGAAGAAG
ATGTGTAAGTTGGGAAAGATCATGTACCCCCTATGCCTATTGTTTGTTAT
GACAGAAATGACCCTCCAATGAGTGTAGGCAACATATATCCCAACATGCG
AGAATTTAAGTTGGCATTAAATCAACATGATATCAAATCTGAATTTGAGT
ATAATATTGAAAAGAGTGACCCAGGGAGAGTGAGGGCATATTGTTCAAGG
AAGAAGGAAGAAGGGTGTAGATGGAGGTTGCATGCTTCTATAATGAGGGA
CAATACAACATTAAAGGTAATATATGTCTTGTTTTTGTCATTTATTTTAG
AGATCTCTTTTATTTTAGTGTTGTAATGCAACATTTGATCTTTGGACCAC
TTGTATTTTTGTACGTAGGTAAGGAAGAATCCACATCAACATACGTGCTC
TAGTGCAAGAAGTAAGGTCGTCAAGAATGCAACCAAATTTTGGGTTTGTG
AACAAGTCAAGGACTGGCTCATGGGTGCAATGGAGGATAAAGGACAAGCA
TAAGATAGATGTGAATTACAAGAGAGTCTATGCGAGTATGCTCCTTGCCC
AAACACAACTATTTAGTAGTTGGGATAGCAGCTTAAATAACTTATATAGA
TTTAAGGAAGAGGTAGAAAGATGCTGCCCAGGTAGTTTTGTAGTGATTGA
TCATCACACAGTAGCTGAGAAAATCAGATTCAATAGATTGTTCTTTGCTT
TGAAACCATGCATAGACGGTTTTCTCAAAGGATATAGACCATACTTGGCA
GTGGACAACACATTTTTATTGAGAAAGTTTAGGGGACAACTAGCATGTGT
AGTAGCTGTAGATGGACACAATTGGATGTACCTTGTTGGTTTTGGAGTGA
TTGACTCAGAAACCAATGAAAACTAGATATGGTTTATGGAGAGACTTAGA
GATGCTATTGGAACAGCAGAAGGGTTAGCTATATGTACAGATGCTGGACA
AGGGGTGATGGCAGGAGTGAAGGAAGTATTCCCAACTGCAGAACATAGGG
AATGCATGCTACATTTGATGATGAACTTCAAAAAAGGTATAGTGGCAAGA
TATTTGATGACCATCTTTGGGCAGCAGCTTATTCATGGAGCCCATATTTC
TTTGAGAAACATTGGAAAGCAATGGATGAGGCTAAACCTGTAGCAATGAA
TTACATAAAGGAATGTCATACTAGGATATGGTCAAGAAGCCAATTCTGCA
CCATTTGCAAGGTTGATTACGTAACCATTAATTTGGCAGAGTGTTTCAAC
AATTGGGTTAAGAAGTACAAGGGGTTGAATTTAGATGACTTGATGGACAA
GATCAGGCAACTTATTATGGACAAGTGGGATGTTAGAAGAACAATCTCTC
AAAAGATTGGAGGGATAATTCTGCCACACATCGTGAAGGATTTAAAGGAG
CAGAGCTTTAACTTGGATATGGAAGTGCAGAGGAGTGAGGATATTCTTGG
TGAGGTGTCTGTAAAGGGTGGTAGTGGCTTCAAATGTGTAGTAAACCTAG
CTGAACAAACTTGTACTTGTAGAAAATGGCAAGTCTCAGGCATTCCTTGC
AAACATGCTATTGCATTCATCACATCTCTTAGGGAACCATTGGAGAAATA
TGTTGACATGTATTACTCGGTTGAGAAATTAAGAGCAGCATATTAGACTT
TAATCCCTGCCATGCCTGACAAGGACCAGTGGCCTGAATCTAATCATGGT
TTCTTCATGCACCCACCACTTCTAAAATCTACAGCTGGAAGAAGACATAC
TCAGCGGTTCAAGAGTTGTACAGAGGCTGGTGGCAGCACTACAAGAAAGA
AGGGGTCACACCAGTGCCCTATTTGCAAGGGATATGGCCATAGGTGGTAT
AACTGTAAGAATGGTGACCCAGATGACATAGCGGCTATGCTAGCTGAGAA
GTAAGCCCATGTTTTTGTATGCATTTGTTACTATTAGATTTTGTTAATGT
CTCATAGTTGTTCATGCAATGCAGAGGTATCCTATGTTGTCTTTGGGTAC
AACAACAACAACAACTACCACCTCTATGCCTACAAAAGACAAGAAGAAGG
CTAAAGGGAAGGCAAAGGCACAAGGGAAGACAAGGAAGAACAAAGTTTCA
GTGGCACCTGATAGTCCAGCAATGTCTACAAGAAGCAGAACTCCTCAAAG
GCAAAGCCATGCTGCCCACACAAGGAGCAAGAGAAAGCTTCCAGACTTGA
ATCTGTAGTTGGTCCATATCACTTTGAGATCCCTATCACTTTTGTATGGC
GTGCATTGTGCATGTGTTATTTTGCTTGATAATGTATCTAGTATGTTCTG
GAGATCTCTAGGTTCTGTGAGGGCACTTGTAGCTTGGGTCCACCAGTATG
ACCTATATGGTCTGTGAACAAATGAGATCTATATTCTGTATGGTGTGTGG
TCTGTGAACAAAGGGGTATTTTGGTCTGTGAACAAATGTTTACCTGTTGT
TTAACTGCTTATGGATGGTAATGTCATTCAAGGGATCAAAAATTAAAATT
GAGGGTATCCAAGGGAACACATATTTTTTGATGGCATTGAAGGTATTGTT
ATATCTTTTGATGGAATTGAAGAGATTTTATC
>CM-Zm481
GAGAAATTTGGAACCGAGCCATTATGAAACGTGGGATTCGCTAGTTTGCC
ATCAAGTGAGTGGGTTTCGACTGGATACCATTATGAACAATGATTTACCT
GCTATAATGCCATTTGGCCATCTAACCAACACTAAAACAGGTTTTAATCT
AATCACAGGAAACGATCGGACAGGTTTGCCCTCGGCGTCAAATGCACTTT
CTCGTGCCTGCGCTATCCATTCTCGCGCCTGCCCTTTCCCGCCCCTTGCG
CCAGTACTCACCTGTGAATAGGATTTGCCAGATCCATTTATCTAGTCGAA
CTGCTACCTGTCAGTCAAACTGCTACTTGCTCAAGTGTGTAGCAGCAAAC
CTGCAATAAGATTTGCATACAGTACATAAGGGAATTTCTCCACAATACAG
AAGCAAAATTAGCTAGTCAGCCACAATACAGATGAAAACTGAAATAACAT
TCTCAGATACATGCTCAATTTTTCTCAGATACATAAAGGCTGAATTCACA
TCAAGGCAAGCATCCATCTCAATTTGAGCACAACGTTGATGTTCATAAAG
GCGGAGTTCTCAGGTACATAAAGGCTAGCAGCCATATCAAATTTTCACAG
ATACATAAAGGCTGAGTTCACTTCTCAGATACATGCTACTAACAAATACT
AGCTGATTTCACAAATCAGCATCTCAGTTTCCTAGGTGTCAACTTCTTAG
GAGGTGTCATCTTGTTTGAGAATGATGCTGATGGCAGACCTTCCTGTGAA
GTTGTACCATCTGCCAATAGCATTGCAAGTCGACTGCAAGTGAAACAGCA
AACGTTCAGTACATGTCTTAGGAGCATAAACAACATGCTTTTGTTTTCCT
TCAGTTACTAACCTTCTGGTGACCCTAATTGGGTTGTCATTTATAATTGT
TTCCATTGTAGGCTTAGTTGGGTTTTGAACAACAGCAGCATCACCTTGCT
CCATGACTTGAACAACAGCAACAATCTCCATTTCTTGGACAACAACACAT
TCCTCCCTTCCATGGGCAGTAGTACCTCCCTCACCTCCTTTTGACTTCTT
TTGTGTTGGCACTTTGGCATTCTCCCCATACTTAGTTGTGTTTTTTCGAG
GCTTTCTCTTCCTGCGTGTTAGAGAAATAGAGTTATTAGAAAATAATTAA
ATGGCAACAATTTGATTGAAACATTTCAACACTTGCCTTTTCTTCGTTCC
ATTTAATGGGCACTTGTAGCTGGTTTCACCATGGCCTAATTCTCCACATT
TTTTGCACCTTCTCTTCCCTCTTATCATCTTCTTCTTGCTTTTTTCAGAT
TGGTTTTCAGCCTGCACGTCAACTTCATTAGCTGCCTCTCTGTCAGCCTC
TTTTCCTTTTTCTGCAGCAACCTTTTTGCCCTTGCTATTCCCACCTTCAA
GGCAACTCTTGATTCTGAGTTTTTTGTACCTTCCTCTACCTCTCTTGTCC
AGTGGGGCGCCAACAACAAATGGTAGGTCCACATGTGGCCACTGGGTCTT
ATCTGGCAGTGGCTCAATAATTCTCTTGTATGCATTCTTGAACCTCTGAA
CCGAATAAAAATCATGCACAAAATCCTCCAACTCCACATCCACACTATCT
TGTGCTGTAATCAACGCCAGTGCATGCTGGCAAGGCTTGCCAGTGTGCTG
CCATTCAAGACATGTACATTCATGTAAATAGGATTTAACGACATGCCTAT
TATGAGTATTTGTGCTGTCATCCACTTGTGCAGAGAAATAACTAGCCTTT
GTAACTGTCAAGTGACCTAGTCCTCTAGTCTTTACCTTCAACTGTTGTAT
AACTGCAGGTAAGACTTTTCCATTCAACTTGTCTGCAATCCTTCTTCTTT
TCTGCCACAAAATCATTATCAGCTCTCTACACTTGTCTGCAAGCTCAACA
ACTGGAAGGTCCTTCCAATCTTTAACCCAGTTGTTGAAAACTTCAGCTAG
GTTGTTGGTGATATAATCACACTTAATGGCGGGGTTAAACTCACTCCTTT
TCCACTTTGTTAAAAGTATTGGCTGACTCCTGGCCTATAAGCTCTAGCTG
CAGGGTACATATTGGAGAAGATGTCACCACCAAACCTTTTTACAAAATTT
TGCATGAGATGTCTAAAGCATTCTCTTTGTTCAGCATGAGGGAAAACATG
CTTAACTGCCTTTTCTAGTCCTTTACATGCATCTGTGCACACAGCAAGCA
AAGGGAGATCTCATATAGCCCTTTTCATTTGGCTCATGAACCATACCCAA
TTGTCTTCAGTTTCACCGTCTATGATTCCAAAGGCTACTGGGTACATCCA
ATTGTGGCCATCTATAGCAGTTGCCGCAGCCATATGCCCATTCCACCTAC
CATTAAGTGCTGTAGAGTCTATACTTAGATATGGCCTACAACCCTCTAAA
AAACCTTCAATGCAAGGACCCAATGCACAAAAAAACCTATGAAAATATAC
CTTGCCATCCACCTCTTTAATGTCTACCTCAATGATACTCCCTGGAGACC
GACTCAAAACCTCTGCTCTCCAATTGAATAGCATCTGAAAGCTTTCTTCC
CAACTACCATGCAACTCTTTCAGTGCCAATTGTCTTCCCTTCCAAACAGT
GTCATAAGGTATTTCACACTTGTATTTTTCTTCCAACCTAATCCTCAAAT
CTTTAGTTCCCATGGTTGAATTCTTTAACAGATGGACAGCCTTTGATGCC
ACCCAGGCACTAGTAGGTGTAGTGGTCTTTCTTCTAGCACTAGAGGTACA
ACTGTGTTCATCAAGTAACACTGTCACCTACAACACAACCAAAAAAAAAC
AATTAGTAACCACATAAACGAAGGACAATTTACAACGTTACATAAACGAA
GGACAATAAGTACCATAACAGTCTTCCCATCGGGTTGCCTACGACCCACG
ATATGCCAAGGGCAATCCTCCCCTTTGCAATCACCAATAAATCGACTCGG
GTCGGTTTTCACGATTTGCAACTCAAACTCTTCATTTATAGCAAACTGGC
GCATAGCCAACCTAAATTCACGCATGCTCGGGTACACAGTTCCAATATCC
ATACAAGGATTATCCGGATCATGCACCACCACCCTTTCCCCTGGTATGTC
ATCATTAACAGGGATGGCTGCACCAAGAGTGTCATTGTCGACAAAGGAGA
CATTGCCACTAGCAGCACGTGCACTATCTGCCTGTTCAGAAGTTTCCCTA
CCCTTCTCGGCAGCGTCATCCTCATCTCTTAGCCCCAATAGCACATACAT
TTGGTTATCATCAACTATTTCTATCCTTCCTTCTTCATCTGTACTATCAA
AAATATGTAGTGTGTCCCAATCAATAGCAGCTAGTTGCTGATCATGTCGA
ATAGGAGCTTCTACAATTGCTAAAGGCTCATCATCAATGCTGGAAATCAA
TAGGTTAAAAATGACCATGGTTAGAGGTTAGCAAAACTGCACTGGTACTA
TGCTTGCTTGCTACTCGACAACTAACAACAAGGTGATAGCACAGCATACC
CATGGAAATCATCAATTAAGAAGGACTCCATCTCAAAACTACCTTCTTTC
TCCCTTTCTTCTATAACCTAGGGTTAGGATTTTAGGAAGCAGAGGATACT
GATTATTTTGTACGCATACTTTGAACCAAACATAAAATCGAAAATGCAAA
CGCCGGTTCCCTTACAGCTGTTGCAGGAGGAGCGCCCGAGGTGGAGGGCA
TCGACGACGCCGGCGGTGGAGAGCTTCTGGGCGGCAGCCGAACGATGACC
GACTCCAGGAGGCGGCGCGAGGACCAGAGAGTGCCAACGCAAGCGTCCTG
CAGGCGTGGAGGGGGGAACGGACAGGGCGAGCGTGGGAAAGGGGCTCGGC
GGCGCGCCACCGGGAGCTCGAGCTCGACGGGGAGAAGAATCTCTATCTCC
CTTGTGCGCGGTCACAGGAAAAGAAACGTGTGACCTGGAAAGAACGAGAA
AGTACATTTGATGCCGAGGGCAAACCTGTCCGATCGTTTCCTGTGATTAG
ATTAAAACCTGTTTTTAGTGTTGGTTAGATGGCCAAATGGCATTATAGCA
GGTAAGTAATTGTTCATAATGGTATCCAGTCGAAACCCACTCACTTGATG
GCAAACTAACGAATCCCACGTTTCATAATGGCTCGGTTCCAAATTTCTC
>CM-Zm520
GAAAAAAATTTGCCTACGGGATGTAGGAACATCTCTGCAGCTGCCTTTGC
ATCGACGACACGTGTCCGTCCACAAATCTTAAAGAAACGAAACTGGCTCG
GCTTATAGACTCCTCCAGCTCCTTTCTTTTCTCATTGAAGCCATCTTTAT
CTCGGCTGTAACTAACAATTCAGGTTCCTCCGGCTCAGCTAACAGATGCC
GGTTCTTTTTTCTCAACTGCATTATAGAATAACAGACTTCCTCACGATGT
GTCGCCGCCATCGCTGCCGATCATTGCCTCTCCTGTGTCGCTTTGCAATG
TCCACCTCTTCCCCGACCGAGACAAAGGTGTTCTTCCCTGGCTGACATAT
AGAAGTTTTAAGTATGTTTTAGTGCAATCGTCCAGCACCATGAATAAATC
CCATCATCTAGTACCCATCATATAGTAACTAGCGATCACCATGGCAGGGA
CATGGCAGGACAAGAGGACATGGCAAGACAACTCAGCCTCCCATGTGCAC
ATGAAAACACCGCAACTTGTTGGGGATTACGAAGCCAACGATCAGCGGGT
ACAATCTCTTTTGCTCCCCTTTGTATATGAAGACTTTGCAATTTTGGGTG
ATCAGAGAGCCGATGACCAGCATAAAACACATGTATAATCACCTATTTCT
TTGATGCCTTTTTTGTTCATCTATGGTCTGATTTTTTTTATATGTGCACA
TTTTAACACTTGTACACAAAAACAGACACCCCACATAGCATTGTTGGCTA
TTAGTGAAAATGGTCAAGGCGATGACAACACAATTCCTAAATCAAAGCAT
GGACCAACTGTGAAAGTTCCTGAAGTTGGAATGTCTTTTGAGTCCAGAGA
AAATGCACATGAGATGTACAACACATATGCCGGTAAGATTGGGTTTAGCA
TTAGAAAAAGCGACACAAAGCGTAGAGTGGATAAAACAATGTAATCAAAA
CTGATAGTTTGCAGAAAACAAGGGCATGGATATGTTGGTTCATCACATGG
TAGTACAACAACAGGTTGCAATGCTCGTATTCTGTTTAGTATCAGCAGAG
AGGGGATTTGGATAGTGCAACAAGTTGAACTTGAACATAATCATTACCTG
GCTAGTCCAAGTAAGACGCACATGTTGAGATCCCAGCGACATGTTATAGA
AGCAGACAAAAAACTCATTGTTGGAGAGGAAATTCTCCGGCCGGGTGACG
GAGTGCACCCGCCCTAAATCCTAAGATGAGGAGGGGCCTAAGTGTTTTGC
TTGTTAGTTGGAAAGTAGAAAGAACACAAGAACACGCGAGAGTTTAGAGT
GGTTCGGGCCACCGGAGCGTAATACCCTACTCCACTGTGTGATGTATTGC
TTGAGAGTTTGAGTTGTCTGGAATCACTTGGGTCTGAGTGAGTCTGTCCT
TTGTAACGCCGCATGCCTCCCCTTTTATAGCTAAAGGGGGGCATGTACAA
GAGTGTTGAGCCCCGACATGTGGGCCCAGGAACATAGCGGATGTAGCCAC
TGATATCTTCTGTTGGAGCAATCTTCTTGCGCCCTGACACCCGAGATCTT
GTATAATCTCGGCGCACAGGGGAAGCTTCTCGCACAAGGGATGGTGAGCA
CAGTGCGCTGCATGGCACGGGCGCACTGTTTGACAACAGACTGGACAGGT
GCGCCGTCTGCTGGATGACCCTGACGCCGTCTGCCAGCGGAGAGGACTGG
ACGCATTAAATGCTGAGAGGGCAAATCGCCTGTCAGCATGGTGGCAGGCG
GCGCGTCTTCTCCGCAATAAATGCAGAGACCTCTTGGCTTTAGAGGCATT
ACGTCACGCTCCGCCCGTTGGCTTACGTCACGGGCCACAAGTCACGCGGC
AGCGGCGAGCCTCCATCTCCGCGGGTAGCGCGAGCACGCAGGGTAAGGCC
TGGACACGTGCCAGCACCGGACCCTTACTCACTCCAGGGTCTCCCCTGCC
CCGGGTCCTTGCTATGGTCCGGACCTCACTCGGAGGGACGTAGGGCCCAT
CCGAGGGACCCGGCATGCCTTCTTGGGAGTCCTGGATCGCTGTAGAGGAT
CCGGGTTGTGCGTACAGGGGTCCGGTATTCCTCCGTGGAGGCCCGGACCC
AATCATGCGTCCTGGGGTGCACCATCTCCCCTTGCCGCGCGGTGCTCCTA
GACCTGCCCATGTGGTGGAGTCAGGTGTCGTTCTTCGTGCGGCCAGGAGA
CGTCGTACGTGTACAGCGCCTTTATACTGCAGTAGAGGGTACCCCTGATC
CAGGGTACCGACACTCATTAGTCAAATACGAGAAGTCGAGATGAAACCGT
CACAATTGTATGAGTTCATGAAACAATTTTATGGTCGCCCTGAAAATGTT
CCATTCCTAAAGATTGATTGTTGTAATGAAATTGGTCGCGAGTGGAAGAA
GTATTTAGAATGCAATGATGCACAAACATTATTGGAGTACCTAAAGAACA
AGTAGATAGAAGATCCCACATTTTTTATGCCATTGAGATAAACAAAGAAA
ATGGTCGGCTAACTAATTTCGTTTGGGCTGATGGTCAGTCTATCATGGAT
TACAAATGCTTTGGTGATGCTGTGTCATTTGACACCACATTTCAAACAAA
CAAATTTGAAATTCCTTTTGCTCCACTTCTTGGAACCAACCACCACAAGC
AAACAATCATTTTTGGTGCAGCGCTAATATGTAATGAAACTATTCCCTCA
TTTATTTGGCTCTTTCAAACTTTTTTGACAGCAATGTCAGAAAAGCACCC
AAGCACTATTTTCACAGATCAAGATGCAGCCATGGCAGGAGCAATTGCTT
ATGTGTTCCCAAATACAAGTCATCATCTTTGTTTGTGGCATATTTATCTT
AATGCTGCAAAACATCTTAGTCATGTAATTTATAAGCACCCTAAGAAATT
TTTACCTGCTTTTAAAAGTTGTGTCTATGAAGATAGGTCAGAGGAGTGTT
TCAAAAAAAAGTGGAACGAACTGTTGACTGAATATAGCCTAGAAGAGAAT
TCATGGATGCTAAATCTATATGATTTAAGAGAAAAGTGGGCTGCAATTTA
TCGTGACTCTTTTACTGCTGATATGACAACAACCCAAAGGAGTGAAGGTA
TAAACAATGTCTTTAAGAAAAGATTCCGTAGGAAACTTGGTCTTTCCGAA
CTCATTATGGAGTGTGAAAAGGTTTCTGCTTCTCTTCGTGAAAATGAGTT
GTATGAAGATTTTAAATCACGTACGAAGAATCTGTTATAAATGAATACGA
CACAAAGGGGATCAATCACAGAGAAGACACATATTTAACGTGGAAAACCC
CTCTAAAGCGAAGGGGAAAAAACCACGGGCGCCGGCCAGCAACTTCTCAC
TATTTTCGGGTGGTTACAGATCGCACCCGGCGACGGGCCTCCGCTTCGCT
CGCCAACTTGGCCGCCTTCTTCATAACTTGGATCACAAACTCAACAAAAT
CCAGTTAATTACATACCAAATCTTCCTTTGTTGAAGACTGCTGCTGAATC
TTATACAAAGAGAATGTATAAAGCGTTCGAGGAAGAATTTAAAAACCAGT
TTTCATTTTCCTGCAAATTAATACAGACTGAGGGGTCAATATCAAGATTT
ATGGTTACACATATGAACTCAAATTATGGAGCAATAGTTGTATTCAACAT
TGCAGATATGACTATTACATGTTCTTGCAGGAAGTTTGAATCCATAGGTA
TGTATCCACAATTTGAATTACAACTTTTCTTCCAATACAAGTTGCTTAAC
GCTAGCTTTTATATCTTGTAGGTATATTATGCAGACATGCATTGAAAGTA
TTCAATATAAATGATGTGTTCATGTTACCATCTCATTATGTACTGAACAG
GTGGACTAAATATGCAAAAAGAGGTTTTTATATTGAAAAAAAGGAAATGA
AAAGGAAAACTTGAAAGCACATGCTGCACGGTTGTCTCGTATGGCAACAT
CCCTTGCATTGAAGTGTTCAGTGTCAAAACCACTTCTTGATGATTTGGAG
AGAGCCTTACAGAGGTTGGAATTGGAGGCTGATCATTCACTAAACAAGTT
GGAAGAAACTAAGCTTCCTGTAATCTCAAATGACTGCAATATCGATACTG
TAAATAGTAAAATATCATTTAGAGTTCCTCCGGTGATGCAAGGTGCAAAA
AGTAAATGAGCAAAGAATGCAGTTGAAAAGAATACATGGAAGGAAAAGTT
CTTTTGATAAAGGTTCTTATCCTCCCCATATCATTTCTTTCAATCATAGA
GCAAGTATTGTTGGTAATATTTTTACTCCATACATTACACAGGAAAAAGT
TCAAGAAACATAGACCAAAATACAGAACATGATCATGATCCAAAACATTT
GACTGTAAGGCATACTAAACTATACTATTGTCCTTTTTTTATTAATTATT
TTATCTAAATATTCTCTAAAAATGTTCATTGTTTACACAGAAATCTTTTG
ATGAAAGCATTGGTGCTAATATGACATTACACGATGTTGTAACCAATGAT
ATGTGTGCGGATTTTCCAGCCATGGTTACTCCATTGATGCTAGGAGGATA
TACAAGCCTTTTACTTGGAGTTGATCAAGAAGCATCAGCTGCTCGAAAAT
TACATTTTGATGAAGCACATAATCACACCACATAAGCAGAAGGCACTCTT
ATATAAACTTCGATGTGACTGGAGGTGTAATAGTCCATTTGCATTGTTCT
GGTGAAAATAGAAATCAGAACTGGTCATTACAATCACTAGTATAGAAGAA
CACACATGAACACACCAATAAACTATGATCTGTACTAGTATACATATAAC
ACATGGTCATCTTTCATTCTCTTACAGCTTGAAAATCTCATGGGGGTGTT
TTCTTCATTGTGTAGAAATTTTGAACTCAATCATTTGCTGCCAGGACTGA
TAGTTTCAATAATTTGTTGCCCTGGTCTTGACAACAGTGTGCATCAGTGC
ATGGCGCTGTTGTACATCATACTAAAGGTGTGGTGCAGCGGCAGCCAAAA
CCTCCAGCGATTCCAAATCCTAGCAGCAAAAATGCAAAATGATTAAATGA
ACTAGGCTTGTAAGTCTATAACCTCGATCCCAAATCCAACGAGTTCCGAA
AATTTATAAAACTCCAACGCAATGCTTAAACAAAGCAAGTTAAGTCTAAC
TAGAATTCACTCCACCAAAGAGGAGCAAGCACTGCCTTCAAGCAGGTGTA
TCAGTCGTCTTCCCGTGGCAACACCATCGACCATCAAGCTCCAGCAAACT
AAACCCCTCTCGAGCATTTGATCAAAAACCTCACGCGCGTGGTCCACACC
GGCACCGCTTGAGCTGAGCACGGAGAGGAGAAAAAAAGGAGTCGACGAGC
CGTCTGTAAGCAAGCCAGAGTAAAAGGAGCTATTACAGATGAGAAAGGAA
AGGAGACAGAGGAGTCCATAAGTCGAGCCAGTTTCATTTCTTTGAGGTTT
GTGGACGGACGCGTGTCGTCGATCCAAAGGCAGCTGCAGAGATGTTTTCC
TACAGCCGGCGGTAGACAATTTTTTTTCC
>CM-Zm473
GGGATCGTGTCCCGTGCTCATGGCGCTCCCGTGCACATGTGAGCACTTTT
AATCTGGACCATCCCTTCCTCATCCAACGTCCAGCAGCAATTTTACATAA
ACCCCCTCCCGCCGTATCTCCTGCACTCTCTGGTTCATTGTGATTTGCCC
CCGATGGCCCAGTGGACCGGACCGGACCGAACCAGGCGCCCTACGCTGAT
CGCACAACTGATGGTCTTCCTATTCGTCCTGCGTGATGGGCTGATGGCAG
ACGGCAGACCTCACCATGGCAGCCCGCCGCCTCTAGGTCTTCCCACTGTT
TGTGTGCGTGATGGCAGACCTCACCATTGAGACCTCTCTCGGCGCTGTGG
ATGGAGAAGGGATCGCCGCACCAGCCACCGAGGACGGGGGTGATGAGAGA
CAGGTGCAAGGCATCGATGTGGTGCAAGGCATCGATGTGATGCACAGTCA
GGCCGTGCGTCGCCTCTCCTTCGAATCTTGGTTGGAACAATCGCGTATTA
CATCGGGTGAATCGTCCTCTCAAGGTTTCTGTACACCCAAAAAAAGGCCA
TACGTCCCTACAGTGGTAACCTATCGTCTTAATTCTTGTTGATTCGTTGG
CATGCAAAACATATGTTTTTGTCACAATAGTAATTTTTTTCCGTCTCACA
TTGCAGTGTGCGTCATTCATACCCATCTGTGTGGACAGAAGGAAGCCTGT
TATTGGAATGTCCTTTCATTCTTGTAATGACGCAGAGGAGTTCTACAAAT
CATATGCACATGATGGAGGGTTTTCAGTGCGTGTTGGTTCTCAAAATAAA
GCTCTTGGTGAGGTTATTAACAAGAGATATATGTGTTCAAGGGCTGGTTT
TAAGAAGGTGAAAGAGGCCGATGATCCCCCTAAAAACCAAAAGAACCACG
CACTAACAAGATGTGGTTGTGATGCAAACATGTATGTCAAGTTGGGCCCG
GATAAGAAGTACCATATCACTTCAATGGTTGAGGAGCATAATCATCCACT
TTGCTCGCCTAATAAGATTCCTTTTCTTCGATCAAACCGTGTTGTGAGCC
AAAGAGCTAAGAATACATTGTTTACATGCCACAAAGCAAGCATAGGTACC
TCACAGGCATTCAGAATCCTACAAGTTAGTGATGGTGGATTTAATAATAT
TGGTTGCACAAAGCGAGATCTTCAGAATTACTATCGGGGACTTAGAGAGA
AAATAAAGAATGCAGATGCACAGTTATTTGTTGCACAACTAGAGAGAAAG
AAGGAGGCTAACTCTGCATTTTTTATGATTTTGTTGTCGACGAGGAGGGA
AAGTTGCTCTACATATTCTGGGCTGACGCTACAAGCAGAAAAAATTATTC
ACTTTTTGGTGATATTGTGTCATTTGATTCCACATATAGCACAAACCACT
ACAATATGAAGTTTACACCATTCACTGGTGTCAACCATCATATGCAAAGT
ATCTTTCTTGGAGGTGGATTCCTAATAAACGAGAGGATTGAGTCGTATGA
ATGGTTGTTCAAGACATTCCTAGTGGCAATGGGAGGAAGAGCCCCATGAC
TAATCATAACTGATGAGGATGCAAGCTTGAAATCTTCTATTGGCTCTATA
TTACCTGAGACCATACACAGGTTCTGTATGTGGCACATATTGGAGAAAAT
TCCTGAAAAGGTTGGCCACACAAAAACTGCAGAAGAGGATTTTTGGAAGC
TTTTGAATGATTGTGTGTGGGGTTCAGAAACTGGAGATGAATCTGAGAGG
TGAAAAGCTTAATGAACTACCTTTGGCTTACTTTTTAAAGAGATTCGAAA
AAAGATGCAAGAGGTAAATTGAATGACTCTTTCTTTTGTTCATACATTGT
GTACATCTTTTACCCATATGTTTTTGTTGTTACTTTAGAGAGATCGTGTA
CGATGAAGAAGGAAACTTGTTGGACGAGAAGCCATTAGATGCTAATGAAG
TTGAAACAAGGAGAAAGATAGCAGCTGTGCGAAACAAAATTGAAGACATG
ATTCAACAAGCAAAGAGTTCAAAAGAAGGCATGGATTTCTTAGTCTCAAG
CGTGATGAACATGGAAGGAACTCTTGGTCAGATTGTACCTAGCACGATGC
AGAGTAGACAGCAAGAGTACGAAGGTTTCATTGGTTGTCAAATTCCAGAA
CAAGTACATATTCATCCACCAACTGATGTCCGATCCAAAGGAAGGAGTAA
AAGAATTAAGAAATCTAAAGAACTACCAAAGTCACGAAAGCGAAAGAATG
CCAACCATGAGCCAGCAGCTCCATAGATGTTGATTTGTAGTATTTTGTTT
TCAGTTAGTATCTTCTGGACTGTACTGTTTTTTGGGCACTTTTCTGGTTA
GTAGTTCAGCATGGTGACATTGTTTCCAGTCATGAAACAATCTTTATTTC
ACATGGTCTATATAATCAGTTTACAATCACTTTATGAGCAGTGATACATA
TTGTTTCCAGTATGAAACAATCTATTTACAATCAGTTACAAACTCTATGA
GCAATCAATTACAAGATTCCATCACAAGTCATTTTACAAATCACTAGCCT
ATGTCGGCTTCAGGACATTTGCACCTCTATATCAGCTTCAGGAACCTGAT
AGTCCTCATCAGTTTTGGAGTCAATTGTTCCCATGTTTTTACATCAGACA
TGTTTTCAATCTGCATAAGGTGCTGAACCTGCGACACTTAAGAGGACAAA
TCTTGAATCCTCCACCTGGAATTTTAGAAATTTCAGGAAAAAATTGAAGT
TAACAATTTCGTTTTCCATAGCTAAAATTTCAGAAAAAATGAACTTAACA
ATTCCTCTGCACATGGGATCGAGCGTGGGCGGCAGACACGGACAAACGCC
TGTGACTGATGACGACCGCACCAACTCTCGCTGGCTCTTCCTGACGCTAG
CTGTGACGCCGGTGGGCAGTCCCGCGTCCGCCTCCGCCTCCGCGTGGTCG
TGGGACCTCCGCCTCCGCCCGTGGTCGTGGCGCCTCTGGCGGCCTGGGTG
GCCATGGCGAGCTCGAACAGCCACATGGACAGCGCTGGCAGGGGACTTGA
GCACGCGGCGGATAGGACCGGCGGGGAGGACGACGATCGATTTGGGAGCA
GAGCGCAGGGTGCCTGGTTCAGTCCGGTCCGGTCCACGGGCAAACCAGAG
ACTACAGGACCTACGTGGGAGGGTGTATCTGTAAAAATGTCGCTGGACGT
TGGATGAGGAAGTGATGGTCCAGATTAAAAGTGCTCACATGTGCACGGGA
GCTCGATGAGCACATGATACGATCTC
>CM-Zm078
GGAAAAAAATGGCTACAACCGCCTGCAAAGCAGCGCAAATGCAGACTCCT
TTTGATTGACGACACATGTTTGATCTTGTTGGGGACTTGTTCTCAAATGC
TAAGAATTAAGAACAAGGCAACATAGAAAATGTTAAGTGTAAAAGTCCTT
CGTCCTCCATAACATTATATCCCTTTGGGATATAAAGCATCTTGGACGAA
GGTTACGAAGGACGTACCTTCGTAAGTATGACAACGAGGAACGAAGCATT
CATATAAATCATGAGATATGAAAATACTTAAATGTTATCATAGAATCATC
TCTATTTTTATTATTATAAACGAATGTAAACGATTTCAAATTACAAATGT
ACCTTCGATCTTGAAGAACACAAGTGTGATGCGAAGGCAAAAATGACAGA
TTCGTGTCCTCAGTACGGGGGTACTGTTCATCTATTTATAGACACAGGAC
GCAGCCTGTGACGAATTACAATTATGCCCTTTACAAAAGTTTACAACATT
ATCTTAGACCTCTATGGATAAAAAGGTCATTCTATCTTTATGTCGGTTTG
TAACGCCGAAGCTCTATAAAAAGGAACCTTCGGCCATTTCCTGGGGACGA
TTTCAACCGAAGCTGCTTCTTCGCGCAAGACCTTCGGCGCAACGAAGCAT
GGCCCCAACAGATCTCGTACAAATCTCAAAGTAACAAAGACCCAGCCGTT
CCCAGCCACGTCCCACTATCTCGCTTCGGCTAAACGGAGACCCAGCCATA
TCCCACTATCTCCTTCCTAGCTTCGGCTCGTTGGCTTCTTCCGGCTTTGG
CGAATGTTCTGTTTCTCTCCTACGACTCCAGATCCTTTTTTATCTCTTGG
TGCTGATTAGACGAGGTAGTGCCGCCATTCCTATCATCGATGCCATCGCT
GATTAGCGCCATCATCCCTAATTTATTACTATCACTAATTAGCTCCACCG
CAGCTCTAGCAGATCATCCCTGATCCAGTGTTGTCATCGCTGCTCGTTGG
TCCCGGCAAGAACATGGAGGACCATGAAAATCTTGCGGTTCTTAGAGATC
ATGGATCCGACAATCAGCATTTACAATCTCTGACGCTTTCTTTTGCATGT
GAAGACAGTTCAACCATTGATGATCATAGAGCCGATGACCAGCAGAAAAC
ACGGGTATGTTAACATATTCTTTGACATCATTCTTGTTCATATATGATTT
GATCATTGTTGATATGTGCAAAAATATTTAATACTTATTGTTCATAAGAA
GCAGGCACCGCTGAAAGGGAAATAGGGTCAAACCTTTTCCTAAATAATTT
TGGTGGTTGAATTGCCCAACACAAATAATTGGACTAACTAGTTTGCTCTA
GATTATACATTCTACAGGTGCCAAAGGTTCAACACAAACCAGCAAAAAGA
ACAAGTTAGGCTTCAAAAGAAAGGAGCAAAAGGAAACAAAAGTGTGCCCT
CGTCTGGCGCATCGGACTGTCCGGTGCACCAGCGGAGCAACGGCTATCTG
CGCGCAACGGTCGACTCTGACGGATGAACATTGCATCACAGTACCACGGC
AGAAGTCAGAGCAGTAGGTCAGAGGGGCACCGGACTGTTCGGTGTGACAC
CGGACTGTCTGGTGCCACATGAGGACAAAGCCTCCAACGGTCGACCAGCT
CCAAGCCCTAATGACAAGATGACGTGGCGGCGCACCGGACTGTCCGGTGC
GCCCATCGCCAGCAGCCTTCTCCAACGGCTATAATTTGGTTGGTGGCTAT
AAATACCACCCCAACCGGCCACTTCAAGGTGTGGGAGCCCAAGCAACATT
CCAAGTCATATACTTGACATATCCAAGCCCTCCCAACCACCTCTATTCAT
TGATCCATCCTATACACAAGATTTAGACCACTACAAACCACACAAGTGCC
ACAAAAGAGAGAGCAAGCAAAAGAAAGCCTCTTATGAGAGTTTAGCTCTA
GTGCCTTGTGAGATTCATTGAGAGAAAGTGTGTGCTACATCTTGCGTTCA
TTTGTGCGTGGAGTTTTGACTCCCATTGAACTTCCTCCAAAGTTTTGGAG
GCTTGTAAAGCTAGCAAGAGACACCTAAGTGTGTGGTGATCCTTGCGGGG
TCTTAGTGATCCTTGAGAAGAAGAAGAGCTCGCCGGTCGTGGTGATCAGT
GGAGAGAGGGAAAGGGTTGAAAGAGACCCGTCCTTAGTGGACTCCTCAAC
GGGGACTAGGCCTTCGAGGGCAGAACCTCGGTAAAACAAATCGCCCGTGT
CTCTTGTGTTTATTGCTTATGATTTGTTTGATTCTCTCCCTTTCCAAGTT
CTCTTGTGCTACTCTTTGCTAATATTATTTTGTGTTGCTTCAAGTTAAAT
TCTCATTTAGAGAAGCAACTCCTTGCAAGAAAGAACTTGTGTTCCTCCTC
TTCTTATCTAAGCCCTCTTGCTCTATTCCCCACCAACATTTCTAGCAGTA
TTGTTATTGATTAAATTCCGCACTCTTTGAAAACAATACTCGTTGCAAGC
AAAGGACTTAGTTTTTATAGTCCGATATTTGTGAATCTTGTTCTAACCAC
TAATCAAGGGATCTAGTTGGGGGTGTAAAGTTATAATTTTTAGGTTTCGC
CTATCCACCCCCTCTAGGCGACTTTCAATTGGTATCAGAGCTAGGCACTT
CATATTGAGTCTAACAACTCGAAGTGATGGCTCGAAGAAGATCCCAAAAG
AACAAGAAGACCAAGGAGAACAAGGAGGTAACTCTTGAGATATTACTTTT
CGATTGTTCTAATTATGATTCATGGGCTACTGGGGTGCTAAATGCTTTTA
GAACTGTAGATCCACGATTAGAACAAATCTTATACAAGAGTATTATACCT
CCTAGTTATGATAAGAAAAATACTTCCGAGGAAGATCAAATATGTATACG
CTTAAACTATCTAGCTTATGACATCTTAAGTAATTCTCTTAGCAATGAAG
ATTATCGTGCCTTCATATCGAATTATAATGAATCTATTCATGATATTTGG
ACTAGAATTAAAATCAAATTTGATGAGTCCAAACATGATAGCTCATTTTG
TGCTTCTACTTCCTTTGGTATTTGTGAAACTAACCCTTTGAAGGAAGAAG
AAGAAAATGAACGATGGAGACCAAACGATGAATCCACCCCTCCAAAAGGT
TTGTCTTCCCATTTTGATTCCCACATATGTTGTGTGGCTAATGAAAATGA
TAGGGGAAGCACAAATGAGGACGAGGAGGATGAACGAAGCTTCATGCAAC
TCTACGCTCATCTAAGCCTAGAAGATAAGGCGGTCATGCTCAAACTTCTA
AAAAGAGCGAGAGAGCAAAGTGAAGCTCGTCAAATGCTAGAAGATGTTCT
CTCCATGAAAATGCTACGCTTTGACAAGTTGACTAAAGAACATGAGGAGC
TAAAGTGCTCTCATGTTGTTTTGGTCCAAAGGTATGAAACTATTTCAATT
GAGCATGATAACTCTTTACATTGTATCGCTCAATTAGTAAATAGGAATGC
CTTGCTTAAGGACCAAATGGAAAAGCTAAAAAATGAAAAATCTAGCTTTT
CAAGAAAAATATGATATGCTTCTATATTCTAATGAAAATCTTATGGATGA
TCATATCATATTAAACATTGCTCATGAGGTTGTAATAGAAAACTTAAAAT
CCCAACAACCTCACTCATGCACATGTATTCAAATTGAAACTATATTACCA
TGTGCTAAAGCTTGTTGTTCGTCGACAAGCAAATCTTCTTTTGAGCTAGA
ATTTACAGGAACAAAAGATGATACATATCAAAAGCTCAAAGAAGAGAATG
AGAGGCTTAAGATGAGCTTGACACAACTTAAAGGGAAGTGCATTGCTCAA
CCTTCTCAAGATAACCGTGATCACATGGTGAAGAAGCTTGAGACGGAGAC
AACCGTGGCATGCACTAAATCCCTTGAAGAAAATGTCAAGGACTTGAGGA
TTGCCAAGAGGAGGGAACAAAAGAAGAAAATCAATACCTCTTCCAAAAGC
CTCAACCATGCCTTCATACAAGGTAACATCCAAGGTAATGATCAAGCCAC
ACTTCACACTAAGAGAAGTAAAAAGTGTAGTGTGAATGCTTTGAAAAGGG
ACACTCGATTAGGTCATGTCCTCATATTAAAAATGGCTTGGTTATTAACA
AGTATGATAAACTTTGTTTTAAATGATCAAAGAAGGGACACTTAATTAAG
TCTTGTCCCTATTTAAAACAAAAAGGCATAGTGTTAGAAAAGAAATTATT
AAGTAACCATGTAGCAAGCAAGAAACAAGGAAATAAGAAATCTTCAAGAC
TTGAAGATCGCCTTTGCTACATATGCCGAAAGAAGGGACATCAATGCAAG
GACTGTCCCATGGGTAACTATCCCACCTCTAGCTTGTCAATTATTTCTCA
TGTAACTAGGCAACCCAAAAATGCAACTTGTGCTAGAAAGGTAATGAGTT
TACCAAATGCTAACACAAAGGACTCTTGGGTTCCTAGATCTTTGTTGACT
AACCTTAATGGACCCATCAAGCGATGGGTACCAAAATATGCTTGACAAGC
TTTGCAGGAAAAGGAGATGGTATGAAGCTTTGGGGTGCTTGAGAGAGTCA
ATTCAATTTTTATTAACTAAAGCTATCAATCTTCAATGATCTATATCCAA
GATTGACCCAAAATTATTTTGAATTGTTTTATCTAAAACTCATATCACCT
CGGGGAAGATATTGATGTTGTAGGAAATAAAGAATTAATCCTATGCCGAA
AAGTCAAGGCCTACAACATGGAGGGAAGCCAAAGGATGGTAACAATTATG
CTTTTAAGTGCAAGTATCTTAAATTATCATTTCTTATGTGTCTTGTGTAG
TCACATAGAAAAAGAAAGCACTTCAAATGTTTTTAAATTATGTCACCATT
CTTTGAAGAAATTCCTCTCATATGGTAGATTGTATACTCATCATTTCTAT
ACCACGACAATCTACATGCTTTAAATTGTTGTAAGTATCTCATGGCATTC
TTTACATTAATCATCATATTATTGCCATGTTCTAGATATATAGAGATATT
CCAAGTTCTTAAAAGAATAAGGTGTCACGTAAGGAATTCAATTCCTTAGG
ACACTTATAAAGGGAATCTCTCTTTATATCTGGAAATCGTGGGACTAGTG
TTTTTTGTCTAAATAACCTAAGTAGTCTCACATGTAGAGAATAAGTTTCT
CTTTGGAGATGCGCAATCTAACATGAAAAGAAAAGTCAATCCAATGATTT
ATGTTGTTTTGCCTCTTGCTTAAGTTGGATATGATTCTTCTATATTTATC
GCTCTCCATGTTATGAATTAGATTTGTTCCCATAATCTTAAAGAATTATC
TATGCTTGCTGTGTAAGCAAAATTAAGCATACATCATGGAATAACCTAGT
TCATATTATAAAGTTTCCATGCTTTAGTAATCTATTTTCCATTCCTTATC
AAAATGATTACACAAAGGGAAAGGATTACTCTTCACCCAAAGGAAGAAAG
GTAAAAGCAAAGGTATGGGAACTCATCTTCTTAATCAAATATAGTTCCCA
TCAATGGTTATTTACTCTAAATTCTACCTATGTGAAGAATAGATTCTTTA
TTAGACTTAAGTCAGCCAGATGTGCATTCAATCTCATTCTCATAAAATGC
ACTTGTCCATTAGAATCTAATTCATGCCTTTGCTATATCTGTTCTCATAT
TGATATGTGTCGGTACCCTGAATCAGGGGTACCCTCTTCTATAGTACAGA
GACGTCGTATGTCGTACGTGGCAAGGAAAGATAATACACCCCAAGATGTG
TCATTGGGTCCGGACCCCCGCAAAGGGACACCGGACCCCTGTACGTACAA
GTCCGGAGCTCCCAAGAAGGCTTGTCGGGTCCCTCGGGTGGGCCCCAGGT
CCCTCCGAGTAAGGTCCAGGCCTTGGCAAGGTCCCAGGACGGGGAGGACC
CCAACATGAGTAAGGGTCCGGTGCTGGCACGCGTCCAGGCCTTGCCCTAC
GCTCCTCGCTCAGGCGGAGACCCTCTGCTGCCGCGTGGCTTGTGACCCGT
GACATAATCCAATGGGCCGAGCCTGACGTAAGGCCCCTAAAGCCGTGCAG
CCTCTGCATTTATTGCGGAGAGGACGCACCGCCTGCCACCACACTGACGG
GCGACGTGCCCTCTCAGCATTTAATGTGTCCTGTCCAATCCATTGGCAGA
CGGCGTCAGGGTCATCCAGCAGATGGCACGCCAAACAGTGCACCCGTGCC
ATGCGGTGCACTGTGCCCATCGTCCCTTCTACAAGAAGCTTCCCCTGCGC
GCCAAGGATACGCAGATCTCGGGTGTCAGGGAACAAGAAGATTGCCCTAG
CAGCGAACATTTGTAGCTCCAACAGCTATATTCATTATGTCCTTGGGCCC
ACGTGTCGGGGCTCAGTACCTTTGTACATGCCCCTTCAGCTATAAAAGGG
GAGGCATGCGACGTTACAAGGGAGATCCAATATTAGGCTCACTCAGACAC
TCACAAGTTCATACAAGCTCTCAAGCAATACATCACACACTGGAGTAGGG
TGTTACGCTCCGGCGGCCCGAACCACTCTAAATCCTTGTGTGTTCTTGTG
TTCCTCCCGTTTTTCCAACTAACAAGCAAAATGCTTAGGCCCCTCCTCAT
CTTAGGATTTAGGGCGGGTGCACTCTGCCACCCGGCTGGAGATTTCGTCT
CCGACATTTGGCACGCCAGGTAGGGGGCTAGGCATTAGGTTTTTGCTTGT
TTCCTTGCTCAAGCATGATGGTGCAAATCGTTGAGCACCATGCTGAGACT
TCAGTAGATTTTGCGGTGGAAGGAGAAGCTGCCTCTTCCATGCCACAGGT
TCCCAACCGCCCTGTGCCAGGCACTGCTGCTGTGCACGCCGCACGGCAGC
ACACGGCCGCACAGACGTCCCGGACTCCATCGAGGGCGACTCCGGGAGCA
TTATCAACAGCCAGGGAGTTGTTGTGACACCTTCCAAGCTTCACGGTCTC
ACCAGGGGCCATGAAGCAATGGCGAGATGACGTCGACCGACTACTCGGTA
TGGCACATTCTACCTCGACCAGATCGAAGACACAGTCATCCCAGTGCCAA
CACGAGGCGTCAGCGTCTGTGCGCTCGCCCTCAGTAAGGGGCGCACAGAC
CAACGACCTCCGGGCAGAACTCAACCGCAGGCATGCGGGAGAGGATGCCT
GAGTCTCTTTGGAAAGGGCACGCGAGCGCCGCCAAAACATCGATGGTCGT
AACCTCGATCAAGACTTTGCATAAGTTCATCTCCCGCTTCACCAAGGTGC
GAGGTACCATACCTCGCATTTCTGATGCTTCCATCATCACGGCCTTCCGA
CAGGGAGTACGTGATGAGAAAATGCTGGAGACGTTGGCCACACATGACGT
GGAAACTGTCCCCACACTCTTTGCTCTGGCCGATAAGTGTGCCAGAGCCG
CTGAGGGCCGTGCATGGCACTCAGCCCCACAAACCAGAGCTGCCCATTCG
GGTGGCTCGGGTGCCGCCCCCCGGGACGGAAAGAAGAAAAAGAAGAAGGA
CCGCGACTACCAGAAGCCGCGGTCCACCGCTCTGGTTGTCGCAGCCACGA
CCGGAGGCCAGGGCGACCGCAACAAACGTCCACGGCCACAAAGGGGTAAC
AACGGCTCATGCCCTGTGCACCCCAACGGTCGCCACAACGCCAAGGAGTG
TCGCGAGATCATCGACCTCACGAGACGCGTCAGTGAGCGACGCGAGCAGT
CTTCCAAAGACGGCTCCCCACCTCGCCGCCGACCTGGCAAAGAAAAGGTG
GACGACGACGAGGTGGCCGTGGCTGAGCAGGACCTCGGGTACCAGTCACC
CGAGGGGGACCTGAAGGATGTCTTCGCTGGAGGCTCCTACTCCAGCGGAG
ACAACTAGACGGACCCTAGAGGGGCCCCGTGCTCCCCGGTCTATGGAGCT
GAAGCTTGCCTTCCTCCGGAAACCCTTCTGGATTCCCCACGGGTCCAGGC
TTCTGACAGGTACATGCAGGAATGGCTACAGCCAAAGATGAGGGCTCCCG
TGTCAAATGCAGATGGGAACCCAGGGTCGGGACCTAGCCCTACGGCAAGT
ACCAAACTAAGAAGGGCTCTGCAACTCTCCCCCAGCTGGGAAGGACCCTT
CAAGGTAACGGGAATGCACCGACCCAAGGGCAACCATCTAGCTACGACTG
AAGGAGTGCCTTACCTCGATGCCGAAACATCTCTGTAAATTCTATCCATA
GAGCAAGTCTGAGGGGTCGAATCTGTTTCCCTTTTGTAACTAGGTAGCGC
ATACGTGTACGCCAACCCGGTGGGGTCCGTCCCCATAAACCCGGCCTGTT
GGTATGTACCCATGCATGATGAGTTATAAAGAAAAACTGCCCCCTCAGTT
GAGCCCCTATGATAGTTCCATCTCGCTGCTCCATGGTCTTACCTTGCAGT
TACTTTTTATCTAACCCACCCGTACGGTTCCCATTTGTACTGATATGATG
ACATCTGAATTGAGCAGCCAGGCTTGCAGTTTAGCGCCCCCGATACGAAA
GTTGGGAGGTTCGACAGTCTGGGAGCCGGCTCCAGAGAACGGGACCCCGT
TCCATGGGGTGGTCCGGAGCCTGTGTGGCCGCTTAGCCTGGTTCCATACC
CGAAAGCCTGCACACTCCACCACTCCGTGATGGGTACCTAGTATTTGGGG
CTATAAGTCCTGTGGGTCCGACAACCTCAGGACCAGAACTAGAGAATGGA
CATTAGTCTCCTGGGGTGGTCCGGAGCCCGTGTAGCCGCTCAGCCTGATC
CTGTACCGTGGGCCTGCACGCTCCACCACCCTGCGACAAGCGTCCTAGTA
TCTAGAACCGCGACCCAAGGGGGTCCGGACACGCAACTTGGCCGCCCGGA
CCGAAACCTGTGAGTCCCGAGCATGTATCAAAGGATGGCTAATATCATAC
AAGGAACCCTATGGGTGTACTACTAACGCTCCTTAGCTGAAGCTGTGTAC
AGATCCAGATCCCGGCGAGGTTGCCTCCCGAGAGTTGTTGACAACCTTTT
CAGATACGCTGGTATCCAACCTCAACACATCAAGCATGCATCCCAAGCAG
GGGGGCCAGGGAGGAGTCAACAATATCGCACACAGCAGAAACAAGTTGAA
AATAGATAAGTGCTAATACTGCTTAATAAATAGTACTCTTGAGTACCTTA
CAAAAAGCAAAAGTATTACATCTGTTTTTAAGTGGAGCCCTAGTTCCATC
TCTACTCTGCAGGTATGAACTACGTCCACACCAGTAGGGCCACGGGATAG
CTAGCTCCAAGCGGCTCGCCAGCGGAGGCGACCACCTCAGCACCGACGAC
GGGGGCCACCTCTGCACCGACGACTCGCCAGCAATGGCGATCACCTCAGC
ACGTGCGCCATTGCGAAAAGGTCCTCGCCCTCGTCTTCCTACGGGGGGCG
ACAATGAGGCCATTAAAGCCAAGGAGTTGGGGGCTCGGCGGCAGGTGGCG
CTGATGGTCTCGCCAGCGGAGGCAACCACCTCTGCAACGGGCAGCCTCAC
CAGCGGCGGCGACCACCTCAGCACCGACGACAGCGGCCACCTCCGCACCG
GTGGGCTGCGGTTGCCTCAGCACGCGCGAAGAGGTCCTCGCTCCCGTCCT
CACTAAGGAAGTGAGGACAAGACCATCCAAGAACACGGCCGCCGGATGAT
GAACATCCTTGAGGGCAGGGGGAGGCCGTAGCCCGGCTCGCTTCTCTCCA
CCACAAGGCTGGTGGCCATCCCTCTAGATGACCACTGGCGGGAGATTGCA
GCCGGGCTGCATGATGAAAATCCTTGAAGCCGAGCGATGGCGGAAGAGCG
CCAACCCCCACGGGGTTGCGCTCCTCTAACAACAGCAAGAAGAAGACAAG
ATCGGCAGCATCACCATGAGCGTGAGCTCTCCGGCGGTGAGATCGCCGGA
GGAGGCAGCCCTGACACGGATCCCTCCAGAGAATACCGGCGCACCCCATC
TGGAGGCCTGGAAGGCGGAAGGGCGTGATGAATGCAAGAGGAGCGAGGCA
TGGCTACTGCCTGGGAGATCGACCCCCTTTTTAAAGGTAGATTTCCCCAC
TCACGCCCCAAAGCGTCACGGGCAAAGTCTCCCCCGACGTGCACCAGGTG
TCCTACCCTATGACCGGAGGCCAGGCCCCACGTGTCATGCAGACTTACCC
GAGACACAAAGAAGGCGAACCACCACACAAGGAGCATGCAACTGCCCCGC
GGTTATGCTCCCCTCCATTTCCGGGGCAACCAGCAGTCAAGAAGACGAAC
CCCCGCACAAGGAGCATGCAACCTCCCCGCGGTTGTGCGCCCCTTCATCT
TCGCCAAAACCAGCGATCGAAAAGGCGAATCGCCACGTAGGAAGCGTACA
ACCGCCCCACGGTTGTGCACCCCCTCAGCTTCGCTGCAACCGGTGGCCCA
ACATGGGGGCCCAGGCCCACATGTCATGCAACCGGCACGCCGGTTACCGG
GTGCGGAAAAATCGCATCGCCGCTCGCGCCAATGCCACGTCTTCTCAGGG
TCGTCGCGGAGGACTAAAAAGATAAGTTTTCAGAACCAGTGCAGCGACTC
GAGGCATCCCGTGCATGGCCCAACAGTGACGTTAAGTACGAAGGTCACGG
GCCAGTCAACCGTGGGAATAGGTGTAGCAGTCGGCATGACCGTAGGCGGG
CCGGCAGTAATTGCGTCAACAGGCGCGTAGGAGCAGCAGGCTAGCCTCCA
ATCGGACTCTGGCCCCACCTGCAGGCTCGCATCCTCCCATGAGGTGGGCC
CGGGGGCCACTGTTGGTACCCTGAATCAGGGGTACCCTCTTCTACAGTAT
AGAGATGTCGTACGTCGTACGTGGCAAGGAAAGATAATACACCCCAAGAT
GCGTCATTGGGTCCGAACCCCCGCAAAGGGACACCAGACCCCTGTACGTA
CAAGTCCGGAGCTCCCAAGAAGGCTTGCCGGGTCCCTCGGGTGGGCCCCA
GGTCCCTCCGAGTAAGGTCCAGGCCTTGTCAAGGTCCCGGGACGGGGAGG
ACCCCGGCATGAGTAAGGGTCTGGTGCTGGCACGCGTCCAGGCCTTGCCC
TACGCTCCTCGCTCAGGAGGAGACCCACTGCTGCCGCGTGGCTTGTGACC
CGTGACATAAGCCAACGGGCCGAGCCTGACGTAAGGCCCCTAAAGCCGTG
CAACCTCTGCATTTATTGTGGAGAGGACGCGTCGCCTGCCACCACGCTGA
TAGGCGACGTGCCCTCTCAGCATTTAATGTGTCCTACCCAATCCGCTGGC
AGACGGTGTTAGGGTCATCTAGCAGACGGCACGCCTGTCCAGTCTTTTAA
CAAACAGTGCACCCATGTAGTGCGGTGCAATGTGCCCATCGTCCCTTCTA
CAAGAAGCTTCCCCTGCACGCCAAGGATACACAGATCTCGGGTGTCAGGG
CACAAGAAGATTGCCCCAGCAGCGAACATTTGTAGCTCCAAGAGCTATAT
TCATTATGTCCCTGGGCCCACGTGTCGAGGCTCAGTACCTTTTTACATGC
CCCTCTTCAGCTATAAAATGGGATGCATGCGATGTTACAAGGGAGATCCA
ATCTTAGGCTCACTCAGACACTCACAAGTTCATACAAGCTCTCAAGCAAA
ACATCACACAGTGGAGTAGGGTGTTACGCTCCGGTGGCCCAAACCACTCT
AAATCCTTGTGTGTTCTTGTGTTCCTCCTGTTTTTCCAACTAACAAGCAA
AACGCTTAGGCCCCTCCTCATCTTAGGATTTAGGGCGGGTGCACTCCGCC
ACCCGGCTGGAGATTTCCTCTCCGACAATATGCTTTTAAGTCATGATAAT
AAATTCATTATGAAGAAGTAAAATTCCTATGATTGATCAAAATATTTAAA
AGGTGCTTATTCCTCTTTTCTAATAATGCGCACTAATGTTAAGGATTTTA
CTTCATGTCTGTGTGACTTGTGAATGATGAATTGTTTATATTCCTTATCT
AAAAGAAATCATTCTTCATCATATACTCCCTTGTGCTATTAACATCTCTC
TTGAGTATTTTCAATAAGTTTGGAAGGAAAAAGAGTCAACTATAAAGGGA
GGACACTCAAATGAAAAAGGAAGACATCAAGATAAACAACACCTACTTGG
ATAATGAGATCTTCAAAACAATCAATGGTGTGGTTGTAAGCATTCTAAAT
CTTTTTCATTGTGAGAATACTAGGCATAAATTGTTTATTGCAAATTTTGT
AAGCCTTGATCAAGATGAATAATGCTTCTCCCTATTTGTCTTTAAAAGTA
AGTATATCTATCCAATTCATTCAATTTCTTGATGCATATCTTTAGGGGGA
GCCTATTTCTATATCTTGATTATATTGAGACTAACACTTTATCTTAGTAA
TCTCATATAGTCTCGTGTATGAGAACAATTTTATCATGAAGTATGCTACT
ACATATCAATCCATCTTGGTAAAGTAATGTCACCTTTATCAAGGATTGTA
GCTTTCATTGTTAAAGTAGCATATTTACTGGATTCTCCCGTTTTAAGCTT
GTTTAATGATCTAATGCCTATGTTGTTCTTTTGATCGCATCTGTTGTTTG
TTTGATCATTGAATAACTTCAATTAACACTTATGTTTCTTAGTGCCTCAT
ATAATTTCAATCAATATCTCTCTTGATATGCACTAAGTTAAAAGGAGAAC
TCATGATATATTTATGCAATTTGTGATCTACTTGATATATAATAACAATG
ACTTAAAAAGGATCACTAGTTGTAGAACCCTCTCTTGTGCAAAATATTTC
CATACACTGTCTTGAATATAGGTCTTAAATAACTAAGACTAAGGACAAAG
CACAATGAAGAGAGCGTCTCTATGTGAAGGTACAAAAGGGTAAAACTACT
TCCTCTCATTTACACATGTACCTAAATCTTCTATACATTCCTTGCATATC
TCGTATAAAAGGAAGAGAAAGCGTGTCTATGCATATCCCTGCTTCATACC
TAGTTTAACCTCTCAAAAATTTCATTCTTGCATTAATGCATTTTTGTTAA
AACTAGGTGAAGTGATTTTATTGTCAAAGAGCTTAAAGCTTAACCTTGTA
ACGAGGATAAGCTACCTTTGTTTCAAAGGTGGAGGGTCCTTAAGTCTCTT
TGAAAACCTTAAGGGTAATTGCTTAAAATGATTCCAACATGCTTTCATAA
GTGCATAAGTCTGTCATGAGCATCACACTTTTTATGACACATTGCACTTC
ACAGTTTCTATGATGACGATATGTTCTCATTATGTGCACTTGGCATTTAA
GGCCAAAATTTGTACTCCTCTCAAGGCACATATTTAGGGGGACCAATCTA
CATTATATAGAACTGTTTAAGATTAATTGAAATATCCTTTTAATCATGTC
TCCTTCCTTTGGTACATTTGCATATTTCCGATCTCTATTGTGCCAAGGCT
AAGACTAATATGTTTCCATGAGCATCTCGTGCATTAAGTCTTAGATTGAA
AGGGAAATGGAGTATTCGGCAAAGACATCGCTTCCACTCTACATCTTCGG
TATTATCCTTCCTTGCCGGTATTCCGCTAGCTCTCCAATTTGGTACAATC
TTCACTCATATATTGTTTGACAAAGGGGGAGAGAAAGTAATTAGGGCTCA
TATTTCACTCACCAAGTATTCGTTTTTGGCGATTCATGCCAAAGGGGGAG
AAAGTATTAGCCCAAAGAAAAAGGACCGCACCACCACCAATTTCAAAAAA
ATGTGTTCTTTCAATTTGTATTAAAGAAGCTTTTCAATTGGTATCTTATT
TTTGATATAATTTCAAATTGGTATGACCTCTTTCAAAATTAATATCTAAA
ACCCTCTTGAACACTAAGAGGAGAATTTCATTGAGGGGGAGTTTTGTTTA
GTCAAAGGAAAAGCATTTGGAACAGGGGGAGAAAATTTCAAATCTTGAAA
ATGCTTCTCGAAATCTTACTTATATACCTTTGACTATAAATACTTTGAAA
AAGAATTTCCAAAACATTTTGCAAAAACAAAACAAGTGATGCAAGCATGG
TCCAAAATGTTAAAATGAAGAAAGCAAACAGGCCATTCTTTTGAAGGACA
CTGTCTGGTGCCGGACAGTGTCCGGTGCACCAGGGTGAATCAACTCAAAC
TCCTCAGCTTCGGGTTTCCCAGGCGCAGCTCCGTTATAATTCACTGGACT
GTCCGGTGCACCAGCGGAACAACGGCTATCTGCGCACAACGGTCGACTCT
GACGGATGAACAGTGCATCACAGTACCACAGCAGAAGTTAGAGCAGCAGG
TCAGAGGGGCACCGGACTGTCCGGTGCCACATGAGGATAAAGCCTCCAAT
GGTCGACCAGCTCCAAGCCCTAACGATAAGATGACGTGGCGGCGCATTGG
ACACTGTCTGGTGGCGCACCGGACACTGTCTGGTGCGCCCATCGCTAGCA
GCCTTCTCCAACGTCTACAATTTGGTTGGTGGCTATAAATACCACCCCAA
CCGGCCACTTCAAGGTGTGGGAGCCCAAGCAACATTCCAAGTCATATAGT
TGACATATCCAAGCCCTCCCAACCACCTATATTCATTGATCCATCCTATA
CACAAGATTTAGACCACTACAAACCACACAACTGCCACAAAAGAGAGAGC
AAGCAAAAGAAAGCCTCTTATGAGAGTTTAGCTCTAGTGCCTTGTGAGAT
TCATTGAGAAAAAGTGTGTGCTACATCTTGCGTTCATTTGTGCGTGGAGT
TTTGACTCCCATTGAACTTCCTCCAAAGTTTTGGAGGCTTGTAAAGCTAG
CAAGAGACACCTAAGTGTGTGGTGATCCTTGCGGGGTCTTAAGTGATCCT
TGAGAAGAAGAAGAGCTCGCCGGTCATGGTGATCGGTGGAGAGAGGGAAA
GGGTTGAAAGAGACCCGTCCTTAGTGGACTCCTCAACGGGGACTAGGCCT
TCGAGGGCCGAACCTCGGCAAAACAAATCACCCGTGTCTCTTGTGTTTAT
TGCTTGTGATTCGTTTGATTCTCTCCCTTTCCAAGTTCTCTTGCGCAACT
CTTTGCTAATATTATTTTGTGTTGCTTCAAGTTAAATTCTCATTTAGAGA
AGCAACTCCTTGCAAGAAAGAACTTGTGTTCCTCCTCTTCTTATCTAAGC
CCTCTTGCTTTATTCCCCACCAACATTTCTAGTAGTATTGTTATTGATTA
AATTCCGCACTCTTTGAAAACAATACTCGTTGCAAGCAAAGGACTTAGTT
TTTATAGTCCGATATTTGTGAATCTTGTTCTAACCTATCAAGGGATCTAG
TTGGGGTGTGAAGTTATAATTTTCAGGTTTCGCCTATCCACCCCCCTCTA
GGCGACTTTCAACCGCACACAACATCACTGACTATAGGTGAGAATGCTCA
ACACGATGACATTAGATCCCTGAATCAATGGTGTATCAGGTAACAAGATT
ATACATAATATTTTAAAAAACAAATTACTTTGTGTTGTGTAATATGATTT
TGTTTACGACACATTTTACAATAGGATGTTAAGAAACATGGCCCAACTAT
GATTGTTCCTAAAGTTGGAATGTCTTTTGAATCCGGAGAAAATGCATGTG
AGATGTACAACACATATGCCGATAAGGTTGGGTTCAGCATTAGAAAAAGC
GACACAAAGCGTCGAGTGGATAAAACTATGTCATCAAAACTGATAGTTTG
CAGCAAACAAGGTCATGGAGACACTGGTTCATCACATGGCACTACTAGGA
CAGGTTGCCATGCTCATATTTTGTTCAGTATCAACATAGAGGGTATTTGG
ACAGTGCAGCAGGTTGAACTATCTAGCTAGTCCAAGTAAGACACACATGT
TGAGATCCCAGCGACATGTTATGGAAGCGGACATAAAACTCATCAGCCAA
ATAAGGGAAGCCGGGATGAAGCTGTCACAAGTGTTCGAGTTCGTAAAACA
ATTTTATGGTTGCCCTGAAAATGTTCCATTCTTGAAGATTGATTGTTGCA
ATGAAATTGGTCGCGAACAAAACAAATACTTAGAATCCAATGATACACAA
ACACTGTTAGAGTATCTAAAGAACAAGCAAATGGAGGATCCTACATTTTT
TATGCCATTGAAATAAAGAAAGAAAATGGTCGAATAGCTAATTTCTTCTA
GGTTGATGGTCAGTCTATCATGGATTACAAATGCTTTGGTGATGCTGTAT
CATTTGACACCACATTTCAAACAAATAAATTTGAAATGGCATTTGCTCCA
CTCCTTGGAACTAACCACCATAAGCAGACAATAATTTTTGGAGCGGCATT
GTTATTTAATGAAACTATTCCCTCATTTATTTGGCTCTTCGAAACTTTTT
TGATAGCAATGTTAGGAAAGCATCTGGGCACTATTTTTACTGATCAAGAT
GCAACCATGGCAGGAGCAATTACTTATGTATTCCCAAATACAAGTCATCG
TCTATGTTTGTGGCACATTTACCTTAATGTAGCAAAGCATCTTAGCCATG
TAATTCAGAAGCACCCTAACAAGTTCCCACCTGCTTTCAAAAGTTGTGTC
TATGAAGATAGATCAGAGAAGTGTTTTCAAAATAAATGGAATGAATTGTT
GACTGAATATAGTCTAAAGAGAATTCATGGATGCTAAATCTATATGATTT
AAGAGAAAAGTGGGCTGCAGTTTATCGTGACTCTTTTACAGTTGATATGA
CAACAACACAAAGAAGTGAAGGTATGAATAATGTCTATAAGAAAATATTT
CATAGGAAACTTGGTCTTTCTAAACTCATTGTGGAATGTGAAAAGGTTTC
TGCTTCTCTTCGTGAAAATGAATTGTATGAAGATTTCAAATCACAAATGA
AGACTCCAGTTAATTACATCCCAAATTTTCCTTTGTTGAAAACTGCTGCT
GAATCTTATACAAGGAGTATGTATACAGAGTTTGAGGAAGAATTCAAGAA
ACAATTTACATTTTCACGCAAATTAGTACAGATTGAGGGGTCAATATCAA
CGTTCATGGTTACACATATGGACTCAAATTATGGAGCAACTATTGTATTT
AATATTGGAGATATGACTATTACATGTTCTTGCAGAAAGTTTGAATCCAT
AGGTATGTACACACAATTTTAAATACAATCTTTGTTTCCATACAACATTC
TTATCATTGGCTTGTCTATCTCGTAGGTATATTGTGCAGGCATGCCTTGA
AAGTATTTAATATGAATAATGTTTTTATGTTACCGTCTCGGTATGTACTA
AACAGATGGACAAAATATGCAAAAAGAGGTTTTTATATTGAGAAAATGGG
AAAGGAGAAAGAATACTTGAAAGCACATGCCGCACGACTTTCTCGAATGG
CAACATCTCTTGCATTGAAGTGTTCAGTGTCAAAACCACTTCTTGATGAT
TTGGAGAGAGCATTAGAGAAGTTGGAATTGGAGGCTGATCATTCACTAGA
CAAGATGGAAGAAACTGAGTTTCCTGTAATTTCAAATGACAGCAACATAC
AAACAGTAAATAGCAAAATTTCATTTAGAGTTCCATGGGTAGTGAAAGAA
TGCAGTTGAAAAGAATACAAGGAAGAAAAGGAAAGGTTCTTCTAAATAAT
GGTAGTTATTCTCCCCATATCACTTCTTTTAGTAGTTTCAAATATATTTT
AGATTTTTTTATTCAATCATACATAAAGTATTGTTGTTAATATTTGTACT
CCTCCATATATGACATAGGAACAAATTCAAGGAAAATAGATCAAAATATG
GGACCTGATTAGGATCCAGAACTGTTGAATGTAAGGCATAATGGATAATA
GAATTGCCATTTTTCAATAATTTGATTATCTGAATATTTTTCTAAATGGT
TTTCACATAGACAACTTTGGATGAAAGAATTGGTGTTAATATGCCAGAAC
AACATGCTATAACCAATAAGATGAATGCTGATTTTTAAACTATGGATGCT
TTGTTGATGCAAGGAGGATATACAAGTATTTTACTTGGAGTTGATTCGTA
TGCTTCGGCTGCTCGAGAGTTACATTTTGATGCCTCACATAATCGCACCA
CATGAGTAGTAGTCATTCATTTATAGTTTTTATGTAATCTGGAAGTGTAA
TACTCCAGTTACACTGTTTTGATGTCAACAGAAATGAGATATTTGAAAGC
ATTCATATAAATAGATTTGATCATTTCTCAAAGCGTAAATGGAATAGTTG
ATGTAATTTCAGGCATTTCATTTCCTTCAGTGTTGGCACTTAACAATTTG
TTGTCCAAAAAGTCTCAAACTTCTAGAGTGGATGCTAAAGCTACTAGCTG
CATAACAACCCCGTTACTCGAACCATTTCGTAACCGGAAAGAGGAAATTT
CAACAGCAATTTAAGATGAAGCAACTTGGACAAACCAATATCTCCACGTC
GTGGCCAGTTAGGGAGCACCGCCGCAGCACCAACTGCCGCCGCCCGCAGC
CGTCTTCTCGCCCTTCCATCCCCCGCACACTGGGATTAAAAGAGCAGTTG
AAGTTGCGGGAGAGAAATAGAACTTCAGCCGAAGCTAGAAGTAAGAAGCT
AACGAGCCGAAGCTAGCAAGAAGATAGTGGGCTATGGATGGGAATGGCTG
GGTCTCTTGTTTCTTTGAGATTTGTGTGGGATCAAACACTGTGATCAATG
GAAAGGAGCCTGCACAAGCGCTGCTTTGCAGGTGGCTGTAGCCAATTTTT
TTCC
>CM-Zm033
GGCAACGTATCAGGTGGAAACTCAACAACCGGTGCAACCATGTAAACTTG
AAATAGGAAGCGTCGATGTTCCATCTAATGGCTAGAGCAAAAGGTAGGAA
AAGTTTTACACTACCACCCTAGCATCAACTTTGTTTACAAATAGGCCCAT
CATTAATCATAACCTGCCCTGTTGGTGCGGATGCTACTGGATGGAGGCGC
AACTCCCCATGCCCGCGGCCGAGACGCGATGACTGCCGGACCTCGACGAC
GCCGATGACCGGGGTTCCTTCTCCTCCTGCAACCACCATCAGCACCCAAC
TCCCCAGCCACCGCCCAAGATCCTCCTCGCCAAGCCGCCGCTGTTGTCTG
CCTCCTAATCCTGATGAGTAACTTTGTTTGGGCAGTTGCGTGCATCATGT
TCACCTTTTTTCTTACAGTTCCCACACACGCATTTAGTTCTCCCATTGAT
CTCCTTGCTCTTTTTTATTCTTTTGCATCTCCCCTTCGACTTGATATCAT
TTGGCGGATGTATTTCAACTTCATTTGGAATTTTAGTACCAATGAAAGCT
TCATATTCATCCTGTTTAGTAATGGTTGTAGTTGGGACAATCTTCTGGAG
AGGATCTTGTATGTTGGATAAACTAGAAAATAAAAATTCAATGCCTGGTT
CAGATTGCTTGGCCATTTGGATAAGATTTTCAAACTTATTGCGTACATCT
GAGATCTTTTTCCTCATTACCACCTTCATACGATGTTCAGGTTTTTTATC
TAGTAGGTTACCCTCTTCGTCAAAGAATTGTTCCCTACAAATTAAAGTTT
TGATTAAAAGACAATCTGAAACATCAATAAATATATATATATATATAAAC
AATAGTTACAATACATACCTGGTACACCTTTTCTCCCATCTTTTCATGAT
ATAAACCAAAGGTATATCATTTAGCTTCTTAGTGCGGATCACTTGAATTA
TATGACAGCATGGAATGCCATATGACTCAAATAATTTACATGAGCACGTA
CTAAACATGTTTGACTTGTTCAAATAGACCACTCGATCTTTTCCAGAAAA
GCTACTAATGGTGACAATTTTTGTCTCTTCATTTTCTGTAATGTTTTGAA
CAAAACATTGGTCTCTAGCAACTGCCACTTGGGATTGAAATTTTTCAAAA
ACTGCATTAGTATATATCAAACTGCATTGCTTTTCCATGAACCAGGGAGT
TGCTAATTTAGGAGTAGTATATAGTGTTTTATTATCAGCTTTTAATTCCT
CTTGGCGCTGACACTCCAAAGCTGTGTCAAACCTTAGCCAAAACTCAACA
AAGGACAGTTTTCGATGAATGAAGCGATTAAAAAATGATTTTGCACTCTC
TGAGCGTGATGTAGTCCTGAGGATTCCTGCTAGAGGTATGTCCATAAAGT
ATGCCGGAATCCACGATTCACGAATCAAAAAACTTGTGGAGAACCATTCA
TTTTCAGTGAGTTGAAAATCAGTGATGATAGAAGTCCACTGAGTCACAAA
ATCCTCAGTAGTTTCAGATCCCCAAACACATGAGTTCAGTCTTTTCCAGA
ACTCTTCATCCTCTCTTATAGATGGTCCGACCTTCTCAGGTATCTTGTCC
ATGATATGCCACATGCAAAGTCTATGAGTTGTTTCTGGTAAAATCATACC
AATAGCAGCCTTCATACTCGCATCTTCATCAGTTATAATTAATTGAGGTG
TTGCTCCACCCATGGCTTTAAGAAAGGTCTTGAATAGCCATACATATGAT
TCGATCTTTTCATTAGACAGGAATGCTGCTCCTAGAAAAACACTTTGCAA
GTGATGATTGATTCCTGTGAATGGCACAAAGATCATGTTATATTGATTAG
TGGTATAAGTTGAATCGAGAGAGACCACATCCCCAAAAAGTTTATAATTT
TTCCTGCTCGTTGCATCAGCCCAAAACACACGTATCAACCTTCCTTGTTC
ATCCACCTAAAATTCATAAAAAAAGCATAATTGACTTCCTTCTTTCGCTC
AAGTTGAGCCACAAACATCTGGGCATCTGCATCTTTGATTTTTGATCTAA
GGTCACGATAATAGTTTTTCAAATCCCTTAGCGTACACCCAACATTCTGA
AAACCTCCCTCACTGACATGAAGAAGTCTATATGCTTGTGAGGTGCCAAT
GCTAGCTTTGTGACAATTAAATAAAGTACTCTTCACCCTCTCATTAACAT
GGCGGTTGGATCTGAGCAAATGCCTCTTATTTGGAGAGACAAGACCATGG
TTGTGTTCCTCAACAATAGAAGAAATTCGATACTTTCTGTCGGTATCAAA
TTTGACAACAATGTGTGCGTCACAACCACACCTAGTTTCCATTACATTAT
GCGTCTTTCTCTTTTTTTTTGGATTGAGCAATAACTGTTCCGTCTTTCAC
CTTTCTGTAACCTTCCCTTGAGCAATAGTATTGCTTCATTAATATTTCCT
CGTGTTGCTTCTTATGCTGCCCAATACGAACATAGAATCCAGACTCATGT
GCGTATGATTTGTAAAATTTCTCTACATCATCAACGCTATCAAATGACAT
TCCCACCATAGGTTTTATACTTTCTTGACACTCAGGTACAGACGATGAGC
ACTATAATAACATTAAATGGAATTATTGATCGTAAATCAAAATACAATAC
ATATGTTCTCTTTGGTTGATTATGTGGAGACTTACACTGGGTGGTAAAGT
TGACTTGTAATTAGGGGACATTGGCAGCGGCATGTGGACATCGGTGGCAC
AAGTTGCAACAGGAACAACGGATAGGGCAGCGTCAACATCGAGGTCGGAG
GCCTTCACCAACAAGACATCATGAGACATAGCGTTGAGGCATGGCCGCAG
ACGCGATAAGGTAGAATAAGAAATATAGAGCGAGAGAGGTCTACCTGTAC
GTGGACAACTTCAGGTGCAATGCTGACGCACGACTGCAGCAAGGGCTCAT
TAGCCATGGCGATCCAGGACTGGGCGGTAGACGAACGAGATGCAGGGCTG
GTCGGCGGCATGAAACGAGGAAGTTAGACAAACAGATCAATACGATGCAG
GGCAGGGCAGATACGGAGGTATATTTTCCTATTATTTCTGTATTGGCGGG
CGGCTTACTGTAAAAAAAACACTACCATCATAAATGACCGCTGGATATCA
ATTGGACGCTTCCTATTTCAAGTTTGCATAGTTGCACCGGTTGTTGAGTT
TCCACCGGATACGTTGCC
>CM-Zm221
GAGAATTTTGCAATCATGGCACCGCCAAGGGCGGGCTTCAGAAACATGGC
ACGCCCATCGCGACAATTGCATTCGTGGCATTATAATCCTAGACGATTTG
AACATTTAGCATCGGACCCTGGTAATGGTCATTAGCTCATGTCACTTTCC
CGTTTTGCCCTCGCGCCGTTTCTTACCTGGGCGCCGTCCCTCTGCCGTTT
TCTTACCTGGGCGCCGTCGTCTTCCAGTTTCGTTGAGTTGCCTTCGTCTT
CCTCCCTCATTTCTGAGACCCGCAGCTCACTGCCAGCGTCCCCTCGGTCT
TCCATTGTCTCCCCTGTCACCCTTCCACTAGCCGGATCCTGCTCCTGTGT
TCCTCCCTGGAATCCGTTCGTCGCGAGCTTCAAATGCGGCCCGAGCGCCA
TGGATCTGCCCCGAGCGGCGTTCGTCCAGCAAGCGAGTCACCGGACCCTG
CGCGCCCAGTTGAGGTAACTGATGATATGCAGTAAAATAGGCGGCCTGTT
TAGCGTATGTTTTGTGTGTAGTGAACTAGAGCCGAGCTAGGCGTATTTTG
TGTGCAGTGAACTAGGCGCCCAGCTGCCATTATAGTGTTTGTTGAGTGAC
ATGGAGCCGAGCACCCATTTAGCATTTATTTTGTGTGCTGAGTAATATGA
ATGATCCTATGAACGACGAAACGACTACCTGCATGAACGAAGAAAATGAG
TGGGCATTGACTTGTATTCCCACAGAGCATACAGAGATTAGTGGTTTTAA
TGAATTATAGACAATTTAGTAGATATATTGTATATTAAAACTATGTTTGG
TGAATAGGGGAGTGGCCATGCAATGCATGATGTCGATTGGGATTCAATAC
TGTAGAAGGACGAATCTCTAGAATTCCATACTTGTAGAAGAAACCAACAA
TGAAGAAGGAAGAAATGATGTGACTAGTGAACACGGTCTATATTTTCAGC
TTGGTTTAGACAATCAAGATGATAGAAGGGAAGATCATTCAAGTGGTTGC
CGTTTTGGAAATACCAACACATGTGAAGATGAATTGGGAGCAGGAATTCC
GTGTACTGATTCAGTGCTTGATGAAAATAGGACAATATATGATATGAACA
ATCCAGTTATGGAGCCTGGCAGCCTATATGCAACAATGCACCACTTCAGA
CTTGCAATAAGACAATACGCCATAAATAAAGAATTTGAGCTTGGAATAGA
GGCAACCAATAAGACTAGATTCAGAGGGTATTGTAAAGGGCCAGATTGCC
CTTGGAGCATTCATGCTAGACTGGAGAGGAAAGGGGCGCCAACAATTCAA
GTAAGCTGAGAATATAGCTAATTGTACTGTATATGTGCTTTATATCTACC
TTTGTACTCGTGGTTACATGCTCATGACACTGTAACTAATTTTCAGGTAA
TTGTATTGAATGACAAACATACTTGTACGTCTAGTGGTAGACGTAAGACC
ACTACACCGACAGGAGCTTGGGTTGCGGCACGTGTGCTTCCGTTATTGAT
GAAGAAGCCTCATATGGGAGCTAAGGAGCTACAAACCACATTGCAGGACA
CTTTTGGTTGTACAATTGCATATGACACAGTTTGGCATGGGAAAGAGAAA
GCTTTGAAGGAATTGTTTGGAAGTTGGGAGGAGAGCTTTCAGCTTCTATG
GCGTTGGAGAGCAGCAGTAATGGAAAAATCACCGGATAGTGTCATCGAGC
TTGATGTTAAAATGGATGAGGGGCGTCCTTTCTTCACTCGTTTTTTTGTG
CGCTCGGTCCATGCATTTCTGGTTTCAAGGGTGGGTGCCGACCATACCTT
AGTGTTGACTCGACAGCTCTGAATGGTAGGTGGAATGGTCACCTTTGTTG
TGCAATAGGTGTCGATGGGCACAATTGGATGTATCCAGTAGCCTATGGAT
TTTTTGAGGCAGAAAATACAGAAAACTGGACATGGTTTTTTAACCAGTTG
CAGAAGGTTGTGGGGGATCTACCTTTGCTAGCTTTGTGTTCATATGCTTG
CAAAGGTCTGAAAAATGCTATGAACAATGTCTTCCCTTATGCCGAGAAAA
GGGAGTGTTTTAGGCATCTCATACAAAACTACATAAAGCAGTTTGGTGGG
TCTGAGTACATGTATCCAGCTGCAAGAGCTTATAGGAGAGAAGTCTTCGA
ACACTATTTCAGCAGCATTCAAGAAATACCAAGGGTAAGTAGTTGGCTAA
AGGAGCATCATGACTATCTTTGGTACCGAAGTGGCTTCAATACGGATATC
AAGTGCGATTACGTGACTAACAACATTGCTGAGGTTTTCAACAATTGGAT
TAAGGATTGGAAGGACCTGCCTGTTTGTGATTTGGCTGATAGGATTAGGG
AGGAAATAATGGAGATGTTTCATAGGAGGAGGAGGATTGCACAGAGGTTA
CAAGGAAGGATTTTACCGTCAGTTCTGCATATCCTACACGCGAGAACAAG
AGGTTTAGGTCATTTATCAGTACGTAAAGCTGACAACTACATTGCAGAGG
TTAGAGACAATAATGATGTGCATAGCAAGCACATTGTCAATGCTCAGCTA
CGCGAATGTTCTTGCAAAGAGTGGCAGCACACAGGCAAACCATGTATCCA
TGCATTGTGTTTGATAACAGCACAAGAATTTAGGGATGTCAGGATGGAGG
ATTTTGTAAATGACTACTATTCTGTTGCTAATTTCACCACCGCATACTCA
AGAGTTATTCCACCTGTGGGTGACAAATCATTCTGGCCAGACGTTCCTTT
TGCAAAAGAAGTGGGTGCTCCAATTGGAAAACGATCTGTGGGTCGACAGA
GGAAAAATAGGATCAAAGGATGCCTTGAGGGAGGTAGTTCAAAAAAGAAA
GTTAACGATGACATTGGTAAGAAAAGCATTAGGGGCAAGTTCAAGTGTCC
GAACTGTGGTGAACTAGGCCACAGGAAAGCAAGCTACAAATGTCCATTAA
ATGGCACAAAGAAAAGGTTACATTAAATACGTTTCAGTTTATATGACCAT
ACTTTCTATTTTCTGATATTAACTTGTTCATTTTAAATATGTCATAACAG
AAAGCGAAAGCCTAGGAATAATTCAACTAAAGGCTGGTTCCCCAAAGATG
TAGCTGAGTCCTCACAGGCAGGTGTCCAAGACAATGAAGATGTACCTGAG
TCCTCACATGCAATTATACCAGCTAGTGAAGAACTTGTTGAAAGAGCTTC
GTCGCCACAAGAAGAACATGTAGTTCGTGTCCTAGTTAAAAAAATCACAC
CTAGAAAGACGACTGTTTGAGTAGTATGGTTCTATGCTATTTATGAGTAA
TTTGTATGGTACTATGGTTCTTCTGTTTACTTTGTATGGTACTTTGTCCT
GTACGGTACTATGGTTTTTCTGTTTGAGTAGAATGGTACTATGGTAAAGA
TGTTGAATTATTATGGTTATTTGTAGTTAAAAATTCTGGCATGACCTCCC
TTCTTTCTGGCATTTCATTCCATTTCATACAACATAATAATTAGTCACAA
CAGCCAAGTTCCATTTCATACAAGATAACAGCCAAGTTCCATACCATTTC
ATTCCATTTCATAAAAGATAACAGCCAAGTTCCATGTCGGTTGCAACATA
ACAACATAGTTCTTACACATTACAATAGCATAGCCAGTGTTACATAAGCA
CTGTCGGTGTTACACTGATCAAGTTCACCTTACAAAAGCATAGCTAGTGT
TACAAAAGCACTACACTAGAAGATGTTACACAGATCTATCCCTGATCTCA
TTGTAATTCAGCCCCCACTTAGCACAGTGCTCAGCTAGTGTCTCCGCTTC
CAATGGCTGATTCATTATTTCTCGGTCACGGAATACGTCCTCCCACACCG
CACTATCTTCGCTACCATAGCCAGCTTCTAATATAGTTGTTGGATCCATC
ATCGAGACCTGACAGTCAATTGCAGTAACTTCTAACGTTTCAGCTAACTC
GTCCAAGGAACGAGCCACTTGAGTCAGCTTGAAACCGTCGACAACATCTT
CATCTGTGTAGCACAAAGAGGCAGTATCTTGAAGTTTCTTAGCTGCATCA
CTCATTAAAGACAGAGAATATCTGAGTGCTTGCGCAAGTTTTTGGTTAAC
CTGAAAAAAAATTAACATCAGACTATTGCCAGCCATATGATCATGTTCTG
GAACTAACAAGTGAACTGAACCAACCTAGGAAACTAGTTGATTCTGGAAC
TATCAAGTGTCTTATGCCCTCAGTTTGAAAACATCATAGGGCTGATCATG
GTCAGGCAAAAAAAATTAACATCACACTATGGGCATCTCATATGACCAAG
TTCTGGAACTAACAAGTGAACTGAACCAACCTGGGAACCTACAAGATTCT
GGAACTGAACCAACCTGGGAACCTATAGCCCTCCGTAAATTATCAGTGTA
GTATACAGTTCACTCTTTTCAAAGAAATCATCATAGGGCAACTTTCAGTC
TCAACTCAACTGGAGAATTTTGCAAACATGGCACAGCATCAAACAGGCTG
AATCATCCTTAGCCCTCTCTAAACAGCCATAGCCCTCAGTTATTTTTTAA
CATAAGAAGAACAAGTGTAGTATACAGTTCACTTTTTTCAAAGAAAACAT
CACAGGGCTAGTACATCATCTCACATGAGCACAAGCATCAGGTAAATTTT
TTGTTCAACTCAATCATTGCCGGGCATCAGGTAAATAGCAGTGTGCAACT
CAATCATTGCCGGGCATCAGGTAAATAGCAGCAATGTCACTAGCAAGATG
AAAATCACAAATAAGCAGAAACTTTTCCTCATCTTAACACTTACTCACTT
CGCATTTCAATGAGAGGGCTAAACAATCTCAATCATTGCCTGGCACAAGA
TTAGTTTGAGAATACAAACCTCATAATATTTGGCAATAGTCTCCTTAGCA
CAATCGACGGCTGCACTCGCCTGGCTGTAAGAACTCATAGCACTTTTTTC
CGCCGCCACAGCGGATTCAAGAACATCAAGAGTAGAAACCACATCGTTAC
CTAAGGAAAATGTGGCGCAATAATCACCAGCAACCATACAGGCGGTAGAT
GAAGCTTTCATTGTGTCACAGGCGGCATCAACGGCCGCGGACAGCTTCTG
GGAACATAGCTCCGCGGCAGGTTCCATGGCAGCCTCTAACTCTGCAAACC
CTAGGGTTAGCGAAGTAATAGATCTCACCAGCGTGGTCGGGGCGGCAATG
GACCACAATAGCGCAGGTGCGGAGCCTGGTCAAGGGGGTAGGGCGATGGG
AGGAAGGCACCGCACTGCGAGAGGAACAGATCCGGGGGAGGAAGGAGCGA
GGAAGACGACGGCCAGTCGAAGAACACAGAAGAGAACGCTCGCCTCGGGG
AATAACGAGTAACGACGACCACAGAGGGAGTAACGGCGCCCAGGTAAGAA
ACAGCGCGAGGGCACTGGAAGAAAGTGACATGAGCTAATGACCATTACCA
GGGTCCGATGCTAAATGTTCAAATCGGCTAGGATTATAATGCCATGAATG
CAATTGCCGCGATGGGCGTGCCATATTTCTGAAGCTCGCCCTTGGCAGTG
CCATGATTGCAAAATTCTC
>CM-Zm196
GAGTTTTTTGCTATTATGATTCACCCGTCGGACGGCTTCGCTCTCTTAGT
ATCCCGCAGCGCGCCATCGCCAGTTTGGGATGCCCGTGTGCCAGCACTCG
CCACATTGGTACCATTGTCGGTGAAGACTCCATTAACAGCGTACGTCGGC
TCCTAACAGCGCACGCCGACGGTAAAAGACATCGCTACCCTCACATTCAT
TACTCAGCTCCCCGCTCCCCTCGACGTTCGAACAAACCCTAACTTCTCCC
TGTTTTTGTCCACCGCCGCCGCCATTGAATGCAGCTTCAGCACTGCAATG
GCGTTTCGGGGGAAGAATCGCCAGGTCCTCGAGGTCGATCCGGCGGACGA
TCCTACAGCTGAGGTGGCCACCGCCTTCGATCGTCTCTCCGTTTCGCCCA
TCCCCAATCCGTCTGCATCTGCCGCCGTCGTTCAGGTCTGTTCTCCTTAT
GCCCTCGACAACAGTGGTACCCAGCAGCCTCAGTCATCGTCCACTCGTGA
TGCCACCATGGTTCCTTTACCTCCTGCAAGTGTGCTGGTAACAACATCTT
TCAGCTATATTGGTTCATCTCTGGGATTTTTTGATTGTGTGTAGTAGTAA
TCGGTTATATAATTTTGTTTTGCAGTCTTACCGGTACCAAGAGGTCCTTA
ATTGCCTTCACGACGCCATTAACGAGATGCAACAAGTTTCAATGAATTTG
TAGTCACTGGCCACTGACCATCTTGTTAGTCAACCTGATTCCGGTGAAGA
ATTGCTAGTGAACCAATTAATGTGGCGTGTACATGAGCTTGCGCAATCAC
TTGATAAAGCATCAATTCGTTATCAACTTGTGCACGACAATTCTTCGCCA
CCCTTGTCGGAGTATTGCTACAACGATGATTCAGATTCAGACCATGAACC
TGACTTGATGAGGCATTGGTCACTGGAAGATGTTAGCTGGGAAGAGATTC
TGGATCATCAAATGAAGTAGATTTTCGGGGTTAGTGTTTATGCACTACAT
GATGAAGTATGTGTTGGGTTATGATCAAGTATTTGTGTGCTATGATGAAT
TCTGTATGTGTGTGGCTAGACATTAACTTAGTCTGTTCTTATGTAAGGCC
TTGGCAGACCTGAGCCATCTATGTGTAACTTTGTTGCTGTTATCTATGGA
AGACTATGGTATCCTATTGTCTGCATTTTGGCCGAACTGAAGGTGTTGTC
TGCATTTTTATACTGGTGCCTTTTGGCCGAAATGAAGGTGTTGTCTGCAT
TTTTAAACAGGGACTGCACCATTTCAGTTTGTAAACAGGGACTGCAATTC
AGTCCCAATCACCATATCTGACAGGATACTTGGTTGGACTAATTCTTTGG
GAAACCATTGTTTTGTGGAATTCTTCCTTGGTTTGCGTTTTCTACACAAA
AACAATGAAAACATGTTAGTATAAGTAACATATAAAACAGATTACTAAGG
TTAAGCTTGTGGCTTGCCTCTTTTTAGTTCCATTTAGGGGGCATTTTGGG
CTTGCTTTTCTGTGGCCTAATTGACCACAATTTGGACACTTGATTTTTCC
TCTTAGTATCTTCCTTTCAGTGTCATTTTCATTGCTGGAGGGTTTCTTCT
TTGCACTTCCACCTTCGAGACAACTTTTAATTCTATTCTTCCTTTGACGA
CCAACAGGATGTTTCCCTAGTGGTGCACCTACCTCATCTGCTATGGGCAC
CTTGGGCCACATAGATTTATCACCCAGGGGCTCTAGGATCCTACCATAAG
CTTTTTTAAATGACTCCACTGAAAAGTAATCATCAACAAAATATTCCATT
CCAACGTCTCGAAACTGTTGGGCTATTATGACCACAAGAGCGTGCTGACA
TGGTTTCCCCGTGTGCTGTCATTCGAGACAGGAGCAATATTTTTGTTCTG
CTTTGACAACGTGCCTACACTGAACGTTAGTGTTGTCCCGAACCTCGGCA
TGGTAATGATCACCTTTTTGAAGTGACAAATGTCCTAGCCCTCTAGTTTT
TGCCTTCAACACATTTAGGACAGCAGGAAGTATCTTTCCAGTCAATTTGG
CTCCTATCCTCTGTCTTCTATAAAAGAGGTCCATAACCATGGTTCTTATC
TTGTCAGCCAGCTCACAAACTGGAAGGTCTTTGTAGTCTTTAATCCAGTT
ATTGAAGACCTCTGCAATATTGTTGGTTATGTAGTCACACTTTATTGCTG
TGTTGAAACCACATCTATACCACAACAGAGGGTGCCACTCATCTAGCCAG
TGCTTCACTCCAGTCAAATCCTTGACATTGTCAAAGTGGTGCTCAAATAT
AGGGACCCTGTAAGCCCTAGCAGCAGGATACATGTGCTCGGAACCAGAGA
AATGTTTCACATAATTCTGCATTAGATGTCGAAAGCATTCTCTTTTCTCC
GCATTAGGGAATATTTCAGCAACTGCTCCAGTCAAACCTTTACAAGCATC
AGAACACACTGCTAGCAGAGGGAGGTCTCCAATAGCCTTTTGCAACTGCT
TCATGAACCAAATCCAACTATCTTTCGTCTCAGATTCAAAGAAACCAAAT
GCTACTGGAAACATCCAATTGTGGCCATCGATACTGGTAGCTGAGGGCAA
GTGACCGCTCCATCTACCATTTAGTGCAGTGGAGTCAATACTCAAATAGG
GCCTGCAACCTTCACGAAATCCTTCTAGACATGGCCCAAAAGCACAAAAG
AACCTGCTGAACAAAGTTTGCCATTATCTATGGTAAGATCAAACTCAATC
ACTGAGTCTGGCATAACCTCCAACACAGCTTCCCTCCAACTGAACAATAG
TTTGAAGCTGTCCTCCCAGGTTCCATATAACTCTTTGAGGGCCTTTTCTT
TTCCTTTCCACACTGTATCGTAAGCAATAGTACAATTATGTTGCTCTTGT
AAAATAGTCTGTAGTTCTTTTGCTCCCATATGTGGTTTCTTGCTAAGGAT
GGGAAGCGCTAGGGAAGCAACCCAAGAGCTGGTTGGTGTTGTCGTCTTCC
TTCGTCCACTAGAAGTGCAAGTGTGGTGGTCAACAATGACTGAAACCTAC
AAGAAAACCCATTGTCACCATTTTAGCATCATAGCTACACTGTAAACTTG
AATAGGTATTAAAACATACTCACAACTATTGTAGGACAACCAACAACTTC
GGGTCTTGCATTAATTCTCCAAGGGCAATCACCACCTTTACAATAACCCC
GATATCTAAACGGAGCACTTGACTCAATTCCTAACTCAAACTCATTGTTA
ATCGCGTATTGCCTCATAGCAAGTCTGAACTCTTTCATATCCTTGTACAA
ACTGCCAACCTTCATAATAGGATTTGACCTGTCACAAACTAAAATTCTCT
CTTCTGGTATAGAATCCCCACAATGTACCACAACTATTTCATCATCAACA
TCATCGGATCTGCCACGAACATTAAATGCTCTAGATCTACAAGCATCTTG
CCTTGCACTTGTTTCGCGATTATCTTCATCCAATAATCCCAACCTGTCAT
ACAACACTAGCTCTGAAGCAACCTCCTGTGCTCCTTCTTTTTCCCAATTT
TCCTCAACTTGTATGGTGCCCCAATCAATTGCTACATCCTACAACAAATG
AAAGGAACAACTACAGGCAGTTAGAAAACATGTTCAAATACATCTGAAAT
CTACAAAAACACTGAAGCCACAACTGAAATCTACAAAACACTGAAGCCAC
AAACTTACATCTGAAATAACATCAATTGATGAATTAGCAAAGAAATGATC
TGCTGGTGGAGGAAGCAGCCTGAGCATAGAAGCATCGGCTCGGATCTCAT
GGTGCTCGGCTGCGCTACCGAGTGCTCCTGCTGGACCAGAGTGAATGGAT
GTCGACGAGGGGGGTGCGAATGAGTCTTCATCCATGGAGGCACGGCAACT
ACTAAGCCTCTTCCTCCTCTCGCGACCGGCGAGTCTAGCCCCTCATCCGC
TCCTCAATGTCGGTCACCGAACGGTGAGGAGGAAACTGGAGCGGGGCGCG
AGGCGCAGAGTCACGGGCGAGAAGAGGACGAAGACAGGGGTAAATTAGTC
CGACGGAGCACAGTTCAAATGGGCCCGCACTGTTAAGAGTCGGCGTACGC
TGTTAATGGAGTCTTCACCGGCAACGGTACCAATGCGGCGAGTGCTGGCA
CACAGGCATCCCAAACTGGCGATAGAGCGCTGCGGGATACCAAGAGAGCG
AAGCCGTCCGACGGGAGGATCATAATCCCAAAAAACTC
>CM-Zm003
GAGAAAATCTCTTCAATGCCATCAAAAGCTATAACAATACCTTCAATGCC
ATCAAAAAATATGTGTTCCCTTGGATACCATCGATTTTAATTTTTGATCC
CTTGAATGACATTACCATCCATAAGCAGTTAAACAGCAGTTATACATTTG
TTCACAGACCAAAATACCCCTTTGTTCACAGACCACACACCATACAAAAT
ATATATCTCATTTGTTCACAGACCATATCCTAGTATGATAGGTCATACTG
GTGCACCAAAGCTACAAGTGTCCTCACAGAACCTAGAGATATCCAGAACA
TACTAGATATATTATCAAGCAAAATAACGCATGCACAATGCACGCCACAC
AAAAGTGATAGGGATCTCAAAGTGATATGGACCAACTACAGATTCAAGTC
TGGAAGCTTTCTCTTGCTCCTTGTGTGGGCAGCAGGGCTTTGCCTTTGAG
GAGTTCTGCTTCTTGTAGACATTGCTGGACTATCAGGTGCCACTGAAACA
TTGTTCTTCCTTGTCTTCCCTTGTGCCTTTGCCTTCCCATTAGCCTTCTT
TTTGTCTTTTGTAGGCATAGAGGTGGTAGTTGTTGTTGTACCCAAAGACA
ACACAGGATACTCAATACAAAGTGCCTCTGGGTGGTTTGAGCCATGTCCA
GATCTACACATGAGCAAAATTATAGCATGCAATGGTCAAAATAATATGGG
AACAACAAATATTGAGCATGTACCTTTCTGGGTTTGTGCCCAAGCTAGCT
AAAGCACATTGGCTGTAATAGAAAAATTAAAATTAGTGACAAAAAGTTAA
GCAACAATTTATAATGCAAGTGGAGGCATGTACAATTATAGTATACATGC
ATACTTAGGTGGAAAATGCATTGTTCTAGGTGTTGATTGGAAAGGCACGA
TGGTGCTCTCACATGATGCTTCAATGTTTTTCTTCCTTCTCTTTGGTGTA
CCTCTGCATTGCATGAACAACTATGAGACATTAACAAAATCTAATAGTAA
CAAATGCATACAAAAACATGGGCTTACTTCTCAGCTATGTCATCTGGGTC
ACCATTCTTACAGTTATACCACCTATGGCCATATCCCTTGCAAATAGGGC
ACTGGTGTGACCCCTTCTTTCTTGTAGTGCTGCCACCAGCCTCTGTACAA
CTCTTGAACCGCTGAGTATGTCTTCTTCCAGCTATAGATTTTAGAAGTGG
TGGGTGCATGAAGAAACCATGATTAGATTCTGGCCACTGGTCCTTGTCAG
GCATGGCAGGGATTAAAGTCTGATATGCTGCTCTAAATTTCTCAACCGAG
TAATACATGTCAACATATTTCTCCAATGGTTCCCTAAGAGATGTGATGAA
TGCAATGGCATGTTTGCAAGGAATGCCTGAGACTTGCCATTTTCTACAAG
TACAAGTTCGTTCAGCTAGGTTGACTACACATTTGAAGCCACTACCACCC
TTTACAGACACCTCACCAAGAATATCCCCACTCCTTTGCACTTCCATATC
CAAGTTAAAGCTTTGCTCCTTTAAATCCTTCACGATGTGTGGCAGAATTA
TCCCTCCAATCTTTTGAGAGATTGTTCTTCTAACATCCCACTTGTCCATA
ATAAGTTGCCTGATCTTGTCCATCAAGTCATCTAAATTCAACCCCTTGTA
CTTCTTAACCCAATTGTTGAAACACTCTGCCAAATTATTGGTTACGTAAT
CAACCTTGCAAATGGTGCAGAATTGGCTTCTTGACCATATCCTAGTATGA
CATTCCTTTATGTAATTCATCGCTACAGGTTTAGCCTCATCCATTGCTTT
CCAATGTTTGTCAAAGAAATATAGGCTCCATGAATAAGCTGCTGCCCAAA
GATGGTCATCAAATATCTTGCCACTATACCTTTTTTTGAAGTTCATCACC
AAATGTAGCATGCATTCCCTATGTTCAGCAGTTGGGAATACTTCCTTCAC
TCCTGCCATCACCCCTTGCCCAGCATCTGTACATATAGCTAACCCTTCTA
GTGTTCCAATAGCATCTCTAAGTCTCTCCATAAACCATATCCAGTTTTCA
TTGGTTTCTGAGTCAATCACTCCAAAACCAACAGGGTACATCCAATTGTG
TCCATCTACAGCTACTGCACATGCTAGTTGTCCCCTAAACTTTCCCGATA
AAAATGTGTTGTCCACTGCCAAGTATGGTCTACATCCTTTGAGAAAACCG
TCTATGCATGGTTTCAAAGCAAAGAACAATCTATTGAATCTGATTTCCTC
AGCTACTGTGTGATGATCAATCACTACAAAACTACCTGGGCAGCATCTTT
CTACCTCTTCCTTAAATCTATATAAGTTATTGAAGCTGCTATCCCAACTA
CCAAATAGTTGTGTTTGGGCAAGGAGCATACCCGCATAGACTCTCTTGTA
ATTCACATCTATCTTATGCTTGTCTTTTATCCTCCATTGCAATTCTTTAG
CGCCCAAGCTTGAATCCTCCATGAGCCAGTCCTTGACTTGTTCACAAACC
CAAAATTTGGTTGCATTCTTGACGACCTTACTTCTTCTTGCACTAGAGCA
CGTATGTCGATGTGGATTCTTCCTTACCTACGTACAAAAATACAAGTGGT
CCAAAGATCAAATGTTGCATTACAACACTAAAATAAATGACAAAAACAAG
ACATATATTACCTTTATTGTTGTATTGTCTCTCATTATAGAAGCATGCAA
CCTCCATCTACACCCTTCTTCCTTCTTCCTTGAACAATATGCCCTCACTC
TCCCTGGGTCACTCTTTTCAATATTATACTCAAATTCAGATTTGATAGCA
TGTTGATTTAATGCCAACTTAAATTCTCGCATGTTGGGATATATGTTGCC
TACACTCATTGGAGGGTCATTTCTGTCATAACAAACAATAGGCATAGGGG
GTACATGATCTTTCCCAACAAACCCATCCTCTTCATCGTACTCTTCATCA
GATTCAAAATCAGACTCAGAGTCACTCTCTTCACTCGCAATTTTTTCAGC
AGTCAAGTAAAAGCCTTCCTCGTCAACACCAACATGTTCATTATGGGGTT
CAGGATTTGCCAAATAACCATCATCGTCATTGTTATATGTGCTAGGTTCA
CTTGTACAAGGTTGTGTGGGAAGCTTTGCTATAGGTTCGGTTATTTGGCT
CATTGGGATATCTTCTTCAGTGTAGCACCACTGTGGGACCGGGACAACAT
CGGTGGGCTCAGTGTATGTAATGGTCATGAGCACTATCTTGCTGTCAACA
TGTTTGGTAAACATTTTCAAGAGTTCTTGGTCTGTTTTAATTTGTGGGAA
GGTTTTTTGGGCAACGTCATAGTAAAAAACATGCACTGTCTCATTGTATC
CATGCGGGTACTGATCAACAATTTCTTGAACAAAATCCTTGAAATTGCAT
AAATCAAAATCTACAACCTTGCTGCATTCAAAGTATGAAAAGTCCTTTCT
ATGCTTTTTAGGATTACCAGTAAGTCTGATTTTCAGCAAATAACTTGACT
TAGGGTCCATCCTGTTAATGAATGAACCATCAAATATATGCTGCTCCATC
GGATTTTAACGTTTCAAGCACCATATCCAAGCACAAGAACAAGAGATCTA
CAAGAACAAGTGGAAGAAGAGAAGAAAAATGAAAACTCACCCAACAGGAA
GCCAATCTGACGCTGCCATGACTTCTTGGCAACTGGAAATGCGTGAATCG
CGGTCTAAAGTACCTACCGGATGTCCGGCGTGCTGCTACAGGCCAGGGAG
ATCTCCAGGCCGGGCCGCTGTTGCCGCGTCACGCGCCGCGGGAGCCGCAG
GCCGAGCTACCGTCGCGCTGCGCTCCGCGCGAGCCACTGGCCGAGCGCCG
CCGCGCCGCTCCGCGAGAGCTCCGCGAGAGCCACTGCTGCCCCTGCGCTG
TCTTGTTGTCTTGCTGTGCCGCGAGAGCCCCTGCGCTGTCTTGCTCGCCG
GACGCAGATCTGGACGTGGCTAGGTTTCGCTGGACCTAACTATCCGTGCG
TGTTCAAGCAAGGGCATAAATGGCATTTTTTTCATTCAGGAGACATCCAC
TGCTGTTTTAACGTTGTTTCCCTGCCGTTGTGACGTGGATGGCATTTAAG
AGATCAAAAATTAAAATCGATGGTATCCAAGGGAACACATATTTTTTGAT
GGCATTGAAGGTATTGTTATAGTTTTTGATGGCATTAAAGAGATTTTCTC
>CM-Zm080
GGACAATTGTGCCAGTGCCCTTACTTTGGTATCTAACTGCAGATTTGACC
TCCTTTTTTAGAGTTTGTGCAATTGCCCTTCATTTCTTTTTACAAAGCTG
CCGTCTGCCCTCTTTTTTTGACGGCGCCAGTTTTATCCATTTCTTATTAA
TTAATCAGTAATCATGCTAATAAAACAGATGTGTAAAAGACCCAAATGCC
CTTGAGGATATGTATTGGCACTTGCAGACTCCAGGCTGGGCCGATTCCCA
TCTCTCCACCACTGTTCCCCATCTCTCCACCGCTCGACGTGAGTGACAGG
CCACGAACCCTAGTTTGTGGCGGCGTGTACTCCATGGCCGGCGATCCCTC
CATGGCTGGCGGTCCCTCCAAGGTCGGCGGCGATCCCTCCATGGCCGGCG
GCAAGGAATCCCTGGACAACGGCGAGGAATCCATGGACGGCAGCTCCTCC
CTTCCTGGCGACGCGGCGAGGCCTCCACGCGCCGGCGGCGAGGAATCCCT
GGGCTGCGGCTCCGAGTGTATCTTCTCCACAAGCGATGCTCGAAGCCTGG
GACCTAGCGGTGCGGCGATACATGGTGTAACAGGCCACGCTCAGTGCCCT
CCCAATGATGACTCTCTGGTCCGTGGCGGCTCAATGAGCAGCGAACACTC
CATGATGGTTCTCAGTAATGGAGGTGAGCAGAGGAACAAAGGGATCCCTC
GGTAAGTATTCTAGTTTGTTCACAGTGAATAGCATTTGTACTTAGGCTAC
AGCTAACATTCCCTATATGAATTGTCAGTTTGTCACTGCCTTATCTTGTG
TTGTAGGACATTTTGCATTAAATTGAAACTTGTTGTCACAATTCGCTCAT
ATTTTGCCACGCCGGATGGGGAGCCAAAGAGATATTACCCACGTAGAACA
TTAAGACCACTTGCTGTTGACACCAAATTTAGTCTATTACAATTGGTAGA
CTTTATAGGTGAGACATTCATATGGGGTTCTAAGCAATATTTAAAGTTGT
GGCGTTGTTTGGATGATGATTTCGTAGAGATAAAAACTGACGAGGACTTG
TTACAATGGTTTGAAGTCAATATGCAAAAGGGAGTAGTGCGTATTGAAGG
GGAGGTTCATGATTTTGAGGGACCTTTGTTGTTTTCACCTACAAAACGTA
GGTTCCACCCAAAAGTGAGGAGTAGAGTGGTAAATGGGGAGCCTACATTA
AACATCAGTGACCCGTTAAGATCAAAGAGGAGAGTTGCACATGATGACTC
TGACACGGAATCACTGAAGGCACTAAGTGATAGCAGCTATGATAGTGATT
TAGCCGCATCCTCCGACTCTGATCTTGATTTTTCTGACTCTGAATATGAT
CCTGATGCTGAAATATTGGATGAAGATGAAGATGATGATATCCCTACCTT
TGCATATGATGTGGATAATCCTTGTATTGATAAGGATGTGATGTTCCCAG
ATGTGGATGCATGCAAGTCTGCAGTAACTCATCATGCTATTTTACATGAT
TATGCTTATGAGACACCTACATGGGTAGCCGAAAGAATAGTTGATTGGTT
AAGGGAGACACCTACACTTGGGCCTAAAATGTTGCAGTAGGAACTTCTAA
AGAAGTACAAGATGGATATCCCATACGATAGAGTTTTTAGAGGTAAAGAG
AAGGCTCTTGACATGATATATGGAGCATGGGATGATAGCTATGACTTACT
TCCTACATATAGAGATGAGCTTTGTAGAGCAATGCCTGGCAGTGTTGTTG
AGTTAGATACAGAAGATCATAAGGGAGACATGTGTTTTAAAAGATTCTTT
GTTGCTTTGAAACCATGTATTGATGGATTTTTACAAGGATGTAGACCGTA
CATTGCTATGGATTCCACTCACTTGACAGGAAGATCAAGAGGGCAACTAG
CAGCTGCTGTTGCAGTGGACGGCCATAACTGGCTTTTTCCAGTGGCTTTT
GGAGTGATTGAGACAGAATCGATTGAAAGTTGGACATGGTTTGTCCAAAA
CTTGAAGCAATCAATTGGTACTCCTATGGGATTGGTTATTAGTACAGATG
CAGGTAAATTTGAGTTCATTCATTTGTAACTTCAGTTTACTACAATGTTT
TATGAAGCTAACACTTAATATGTTTCAGGCAAGGGGATAGGGGCTGCTGT
AGATGTTGTGTACCCAGGAGTGGAACACAGAGAGTGTATGAGACATCTAT
GGAAGAATATGAAGAAGAAGTATTTTGGCCCTTTGTTTTCTCAGAATATG
TGGGCAGCTGCTAAGGCTTGTACAAGTGACAAGTTCGACTACCACATGAG
AAAGATAGAGGAGAAGAGTCCTAATGCGATAGCCTGGCTAGATGAAAATC
ATCCATATGTGTGGTCCAGAAGCAAATTTGGAGATGGTTGCAAGGTAGAT
TACATCAATAACAACCTTTCTGAATCTTTCAATAGTTGGGTATCCAAAAC
CAAATCATTTCATATTGTTGACATGCTTGATAAAATAAGACAGATGATTA
TTAGCAAATTTGATTTGAGACGCAAAATTGGTAGGGAAATGAAGGGTAGG
ATAATCCCATCTATTATTAGTACTCTCAATGATCATAGCAAGGCAATCAA
GGATCATGAGGTGTTAAGATGTGGAGATGGCACAGCTGAAGTGACTTTTT
CCACCATTAGACACTCAGTTAGTTTAGAACAAATGGCATGTAGTTGTAGA
TCTTGGCAAGTGACTGGAAAACCATGCAGTCATGCTCTAGCTTTCATTGC
AACACACAGTAGGGATTTGGAGATGGATGATTATGTCCATGAGTTTTACT
CAGTGGAGATGTTTAGAAAAGCATATGAAGGTGTTTTCCCTCCGATGACA
TCGAAGCATCTTTGGTCACGGGTGGATTTAGGCTATAAAATTAAGAAGCC
TAAGTTAAGAAGAAAACCAGGAAGGCCAAGAGTAGCCAGGATAAAGGCAT
CCGGGGAGCCAGGCAAGAAGAAGAAAAGAGAGTGTCCTGAATGTCATGAA
TTAGGCCATACTGCTAAGTATTGTCAAGGTGGTCCTACGGCTAGTCAAAA
GAAGATGAGGCTGTCATCAAATGATCCCAATGCTTTTGCATCTACATCCA
AGTAAGTCATACATTGATGTTTATTTCTTGGTTGGTCACCTTCGTATTTA
TTAACACAGTTCTCTATTTTGATATGAAGTGCAACTGCTGCTGTAGCTGA
TACTGCTAATGGTGGAGGAGAACCAACTACTACAAGAGGTAGAGGTAGGG
GAAGAGGACGAGGAAGAGGAGGGGGAGGAAGAAGAGGAAGAGGGAGGATT
GCTGAATGGTTTGGTCTTTGAAAGTGATCTATTTGCTATGTAAAAACGCC
ATGAAAACTTGTGAAGTGTTGTGTTTTGCCATGTAAACATTAGTGTTGCT
GACATTAGTGCTGAATTTTGGTATGACATTAGTGCTGCTGAAATCGTGTT
TTGGAATGACATTAATGCTACTGAAATCATGTGCTGCTGAATTTTTTTGT
GCTGCTGGAATGTTGTGCTGCTGATAATTACAGGATTTTTGTGCTGCTGA
AAATTGCAGATTCAAATTTTTGTTTGCTGTTGAATTTTTTTGCTGTTGAA
AACAATTTTTGTGCGGCAAAAAATTCCAGATTTATTTTTTTGTACAGATT
TGAATACGTGTGCTGATTAAAACTGAAATAATACGTACGTGTGCTAATGA
AAGTTGCTTAACTGGTGTTAACAGTGTAAGGGTATAAATGTCTTTTTTTC
TTTACCACTTAACGGTGTTAAGTGGTGTTAACGGATTTGGGGCAAATGGC
AGTTTTATTTTGAAAAATGAAGGGCAATTGCACAAACTCTAAAAAAGAAG
GTCAAATCTGCAGTTAGATACCAAAGTAGGGGCACTGGCACAATTGCCC
>CM-Zm094
GAGTAAATTTCAGTGGCGGTCATCGAACTTGTCCCGAGTTCTCATCCAGG
TCCCGAAACTCGTAAAATGCATAGGCGCATACATAAATTTGTCTTAGGCT
CACATTTAGGTCCAAATCTCCCCTGCCCGCGTCTAAGAAGCCAACGTGAA
TGCCAGGTCGGATGACGAAATGCAGAAACCTCCCTAGGAAATACAAGTTT
CAGTTCTTTCTCCCTCTCCTTTCTTCTCCTTCGCGCGTGAGGAGGCGACA
GAAGGCGCACGGTGGCTAGGGTTCGACATCCAGGCGTCGTTGGTGGCAGC
AGCCGCCGTCTTCTCCATGGCCCCGAGGAGGAGGAAGCAGGATGATCCAC
CACCAGAATACGGTGAGTCCCTCACTCTCTACCTGTCTGTCCAGCCGCCT
CTCCGGGCTCCCTCCCCGTCCGGCGGCCGCCTCCCCGTGGTCCCTCTCCG
TCCGGCGGGCCGCCTCCCCGCGGACCCTCCCCGTCCGGCCGGCCGCCTCC
CCATGCTCCCTCCCCGACCGGTGGCCGCCTCTCTGCTCCTTCCCCATCCG
CACTGCCCCCATCTCCCCATGCTCCCTCTCTGTCCAGCCCCCATCTCCCC
ACGCTCCCTCCATGTACTTAGTGATTGACGATTTTGTCTCTTTGTTGCAT
CCTAGCTGATTTATATTTTGTGATTTTGTGTGTTCATAATGTAGGAGCCG
ATGAGATGAAGTTTTCTGTTGAGGTTCACCATGGTGGGGTTTTCTATGGC
AGTGGTCAGAATCGTGCCTACATTGATGGTAAGGTAGATTGGTGGGATCA
TGTGGATGCTTGGTCATGGTCCTATTTCTGGGTTGAAGAAATAGTTATGA
AACTTGGCTATGGGTTAAATCCATCCAACTTGACAGTGTACTGGCTCTTA
ACTGGGAAAGATTTGTCAGATGGTTTGAGGTATTTGTCCACTGATGATGA
CACAAGAGTGATGAGCAGAGTGGCTGATAAGGTGAAGAATTTTGTCATCT
ACTTTAACCATGCACCTACAGGAAAGGACAATGAAGATGATCCAATTTTC
ATGGACGATGAAGATGATCCATTTGTCATGGACAATGACAGTGATGTTCA
ACAGGGAGATGATCCAGATTTCATGGACAGTGACAATGATGTTCAAGAGG
GAGATGATGACCTTTTCGTTGACAGTGTTGATGAAGGCGTGGTAAACCCT
GTAGCTGTTAAGGATAAGTCAAAGAAGGCAATTGGGAGCAGGATGGGAAA
GGGGAATGCAATAGTAGTTTCTCAACCACAGAGTACTGATGAGGAAAGCG
ATGATGAATTGGAACTACCAGAAGATGAAGATGGAGCAAATGGAGTGAGA
CTTAAATTTAAATCATTTGTGCCTGATGACCTTAACAATCCAACATTTAG
GCTTGGTATGACCTTCCCTTCAGTTGAGATGGTCAGAAAAGTTGTGACAG
AGTATAGCTTGAAACATAGAGTCGACATCAAGATGCCTAGGAATGATAGG
ATGAGGATTAGTGCTCACTGTGCACTTGGTTGCCCTTGGACATTGTACTG
CTCATGGGACAGTAGGGTGAAGACCTTTCTAGTGAAGAAATATGTGGCAG
AACATAATTGTAGAAGGGAATGGGATCTGAAGAGATGCACTGCAAAGTGG
CTAGCAGAGAAATATATTGAAAGCTTTAGGGCTGATGAGAAGATGACTTT
GGGTAATTTCTCTAGGACAGTACAGAAGGAATGGAATTTTACACCTACTA
GAAGCAAGCTTTGGAGAGCCAGAAGGCTAGCTTTGGAGACCATCTATGGA
GATGAGCTTGGACAGTATAATAAACTTTGGGATTATGGCAATGAGATATT
AAGATCAAACCCTGGAAGCACATTCTATCTGAAGCTTTTAGATGGTCATT
TTAGCCATCTGTACATGTCTCTTGATGCTTGCAAGAGAGGATTTCTCAGT
GGTTGTAGGCCAGTTATTTTCCTTGATGGATGCCATTTGAAAACTAAATT
TGGGGGCATTCTACTAACTGCTGTTGGGGTAGACCCAAATGACTGTATAT
TTCCAATATCAATGGCTGTTGTTGAAGTGGAGTCCCTAGCCACATGGAAG
TGGTTCCTAGAGACACTCAAGAAAGATCTTAATATTGACAACACATATCC
ATGGACCATAATGACAGACAAACAGAAGGTATGTAATCAATGTATTGACT
TGTGTAACATCCTATCTTATGTGGGCTTCTTGTTTATGTAGGGTCTGATT
CCAGCAGTGCAACAAGTTTTTCCAGATGCTGAGCATAGGTTCTGTGTCAG
GCACCTGTACCAGAACTTCCAGGAACACTTCAAAGGTGAGAATCTAAAGA
ACCAACTATGGATGTGTGCAAGGTCTAGTACTGTTACACAGTGGAATGAA
AATATGGATGCCATGAAGGTCCTAGACCCTGCTGCTCATGCTTGGTTAGA
TAAAATGGCACCAAACACTTGGGTTAGGGCCTTTTTTAGCACATTTCCAA
AGTGTGATAGCCTCCTGAACAATAATTGTGAAGTGTTCAACAAATACATC
CTTGAGGCTAGGGAACTCTCCATTCTGTCTATGTTGGAGAGGATAAAATC
CCAGTTGATGACCAGGTTTTACAACAAACAAGTAGAGGCGACAGAAAAAT
TCTCAGGACCTGTTTGCCTAAAAATCAGGAAGAAACTTTTAAAAAATGCT
GATTATGCTAATGTCTGTTATGTCCTACCTGCTGGGCATGGTATTTTCCA
AGTACAGTCTAAGGGGGGTGACTACATTGTAGATGTGTTGAAGAAAAAAT
GTGACTGCAGGAGATGGGATCTCACTGGAATCCCTTGCAACCATGCCATT
GCCTGCCTTAGACATGAGAGGATCCCAGCAGAGGATCTGCTCCCAGCTTG
TTATTCTACTCAAACTTACAGTTCTGTGTATGGATTCACTATTATGCCTT
GCAATGACAAATCCATGTGGAAACAAACAAATGGTCCTGAGATTCAGCCA
CCAATCTATGAGAAAAAGGTTGGTAGGCCACCAAAATCTAGAAGGAAGCA
GCCACATGAGATTCAGACAACCCAAGGCCCTAAATTGTCAAGGCATGGAG
TAGTTATCACTTGCAGTTGGTGTGGGAAGGAGAACCACAATAGGGCTGGC
TGCAGTCTTAAAAAGTTAGGAATCGATCCTACACAAATATCTGCAACACA
TGTTGAAGAACAACCAGTTGAAAATGATGGAGAAGAACCAGTCATCACCC
AAGTATATCACTCACCACTATAATTCAATTTGCATCCATGTTTATTTGCT
ATGTTACCAATGCTTTTTATGCAGGAAATGGGGAGACCACAACCTGCTGC
TGTAGATCCTAGTGAGACCATGTTATCACAGATGCTCCATGAGGTATACT
CAACTAGGCCTTACTTTGCATCCCAATGAGACCATGTTGTCACCTATGCT
CCATGAGGTATGCTCACAATAGATAACTATCATGCAGGCTTCAAGTGGCC
CTACAGACATTCAGCATGGTCCACTACCAGATTCAGTTTTTATTGGAGAC
AATCAGCCTGTTGCTCGACCTGTTGCACCCACCACCGCATCCAAGGCGGG
AAAGGCAGCACTCAAGAAGAGGAAGAGTGCAGGCAATACGACAGGAGCAA
CCAAGACAACTAAGAAATCCAAGACAAAACCCAAGTCTGGAGGGAAGAAA
ACGTAGGTCAACATGATAGGTTACTGACCCCTTTTGTGAATGATAGCGTG
CTGACCCTTTTTGTGAATGATAGCATGCTGATCCTTTTGTAAATGATAGT
CAGGTTTCATATTTTGATGTGTATATTGAGGCACCATAAACTTGTATGGA
AGCTCAGCATGTAAGGCACCATGTATGCATGCTATGAGGCACCATAAACT
TGTATGGAAGCTCAGCTTGTATGACCCTGTATGCATGGCGTGTGGCATCA
GAAACATATATAATGCTATGTATGGATGCTATTTCAGATGGCTCATATGT
AACCTGTATGCATGGCGCTGTATGGATGCTATTTCAGATGGCTCATTTGA
AGTTATGTGCTTCTAGTTCTTTATCTGTACATCTATGTGAACATGTACTC
CATTTTCCATCATTGATTCACAAATTTCTGAACCTAGATGCGTTGAAGTT
GGAGTTTGGACCTTCAAATGAAGAGAAGTAGGGGGGGTTTTGCATTTTGT
AATCTAACCTGGCAGTCCACGTCAGCCTGGCCGAGGGAGGCGGGGGAGGT
TTGGACCTAAATGTGAGCCTAAGACAAGTTTATGTATGCGCCTATGTATT
TTACGAGTTCCGGGACCTGGATGAGAACTCGTGACGAGTTCGATGACCGC
CATTGAAATTTACTC
>CM-Zm137
GAGAAATTTGCCATTATAATACCCCGAAGCTGCTTCTTCGCCAGATCGGT
ATCCCGATCAGCACTCTCGCCAGATTGGTACTCCGAACAACACTTCCTCT
TCCTTTTGGCATAATGACGCCCGTGAGTCAGTTCGTATACGTTGTATTCC
CGTTTTGCCCCTTCTCAGTCGAGCGCTCAGGTCCAGCTTGTCGTCGTTCT
CAGCGGGCGTCAGATCCGCACCGTCGCGCCGCGCAGAGCCCGGTCGCCGG
CGTCGAGCAATGGGAGGCACTCCGCCCCCATTGGAGACTTCCCCACCAGA
AGAGTTCCAGGGCACGGTAGAACCCCTGCCTCGGGTGTCGTCTGTGGTTG
GGATGGAGCTGCCGGCCCTGGTTGGTCGCCCTCTGCTCCTCCTCCCACCT
CCCCTGAGTACACCGTCGCCGCCGTCGAAGCAGTCATTGGCGCCGACTGT
CAATGAGCCTGTTCCTGAGGTATGGTTTGCAGTACATCTCTGGTTTTTAG
TATAGGCATATGGATTTTGTGTCATTCGTAGCTGTCAATGTCCCTGAGAC
GAAGTTGGTTAAAAAATTTTGTGACACAGGAGTTTCAAATTGATTGGGAT
GCAATAGAAATCGAGCCAAGATGGGACGAGGAAGGACAACAAGAAGTTCC
TTTAGAGATTGGTATGTTTGGTAGATTAGGTTTAACAGATGAGGATGATA
GGGAGCCAAGAGAAAGGGAAGAAGCATTTGCAGGAAGGTCTTCCGTTAAT
GATGGGAGTCAAAACATCAATGTGGACGCCGCAATGCCTTGTGAAGACCT
GTTCCCAGATCAGAGAATTCTAGTTTCTGATAGGAGAAATCCTATAATGA
AGATTGGCAGTCTGTATAAGGATATGAAAGAATTTCGGATTGCTATGAGG
CAGTATGCAATAAACAACGAATTCGAGTTAGGCATTGAATCAAGTGCCCC
TTTCCGGTATAGAGGTTACTGTAAAGGAGGTGATTGTCCATGGCGAATTC
ATGCAAGGCCTGAAGTCATAGGATTAGCAACGATCATTGTAAGTAGTTGC
CTTTGCTTTGATCGATTACTTGTAAATGTTTGATGATTAATTTTTGGTGC
AGGTCACGGCAATTGTTGATAAACACACTTGTACCTCTAGCGGTCGGAGG
AAGACAACTACACCCACAAGTAGTTGGGTTGCATCTTTGGCACTTCCAAT
CCTTTCGAAGAAGCCACATATGGGTGCAAAAGAGTTGCAAACAATCTTAC
AAGACTTGAACAATTGTACCATTGCTTATGATACTGTATGGAAGGGAAAA
GAGAAAGCTTTGCGTGAGTTGTATGGATGTTGGGAGGACAGCTTCCAACT
TTTACTCAGATGGAAAGAAGCTGTATTGGAGAAAATGCCAGATTCAGTTA
TTGATATTGATGTCCGTGTTGAGGATGGCAAGATATTTTTTAGCAGGTTC
TTTTGTGCTTTTGGCCCATGCCTTCAAGGATTTCGTGAGGGATGCAGACC
ATATATCAGTGTGGACTCAACTGCATTGAATGGTCGATGGAATGGTCATT
TACCTTCAGCTACTAGTGTTGATGGGCACAATTGGATGTATCCTCTTGCA
TTTGGGTTTTTTGAGTCTGAAACCAAAGATAGTTGGACTTGGTTCATGAC
ACAACTACGAAAAGCTATTGGAGACCTTCCTATACTTGCGGTTTGCTCCG
ACGCTTGCAAAGGGTTGACTGCTGCTGTGGAACATGTGTTCCCTAATGCT
GAGAAGAGGGAATGTTTTAGGCATTTAATGCAGAACTATGTCAAACATTT
TGGTGGATCCGAGCACATGTACCCTGCAGCACGGGCCTACAGACCTGAGG
TGTTTGAACACCATTATGCCAATGTTGCAGCAATCCCTGAGGTGCACAAA
TGGCTCGAAGACTGGCATGGGTTGCTGTGGTACAGAAGCTGTTTCAACCA
AGCCATCAAGTGTGACTACATCACAAACAATATCGCTGAGGTATTCAACA
ACTGGATCAAAGACTTCAAGGACCTACCAGTTTGTGAACTTGCAGACAAG
ATTAGGGTGATGGTCATGGAACTTTTTTTTAGGCGTAGGAGGATAGGTGA
CAGGCTACCTGGGAAGATTCTACCAAGTGTGATAAATGTTTTGAAGGCAA
GGACTCGGGGTCTAGGGCACCTGTCACTTGTCAAAGGTGACCACTATTCA
GCTGAGGTTCGAGACATTAACAACATCCATTCAAGACACATAGTGAAGGC
AGACCAACATTACTGTTCTTGCCTAGAATGGCAGCACACAGGCAAACCGT
GTCAGCATGGTCTAGTGGTCATAATAGCGCAACAATTTAAAGATGTGAGG
ATGGAGGACTTCGTGGACGAATACTTTTCAGTTCAAAAGTTCAGGAAGGC
TTATGAAAGAATGATAGAACAACTAGGAGACAAGTCTTTTTGGCCTAAGG
CAGCCATGTTCGAGGAAATGCATGCTCCTTTAGGGAAAAGAGCGGTTGGA
CGGCAAAGGAAAAATAGAATTCGGGGAATCCTTGAAGGTGGTAGCAAAAA
GAAACCAAAGGTTGGTGAAACAGAGAAGGAAAGGAAACTGATTAGAGGCA
AATTCAAGTGCCCAAATTGCGGTGAATTAGGACATAGGAAGAATAGCCCA
AAGTGTGTGCTCAATGGAACAAAGAAAAAGGCAAGGAACTACAAATTATT
TCTTTTATTTTAAATTGATTAAAACAACTCTCACATGTCTTTTTTTTAGG
ACAAGGAAGCCTAGAAGGAACACCACTGAAGCATGGATTCCAAAAGAAGT
TGGCAGTACATCAGCAGTCCCCAATCCTAGTGTGAACTGAGCGATTTGAT
GTGGTCTAATGTATGTGTAACTGGGCAGTGTCCTTTCCAAGTACGTGTAA
CTGGATGTGTGAACTGGTGTTTGTGAAACTGGATGTGTGAACTGGTGTTT
GTGTAACTGGATGTGTGAACTGGAGTTTGTGAAACTGGATGTTTGTGAAC
CTGCATAAACTCGTTTGCTTGTGCTGTTTGTGAACTAGTGTGTGCTCTGT
TATTTGTTTGAGTTACAAACTGCTTGAAGTTTACTCATGTCGACAGTTTG
GACAGTCGACAGTTTTATTCATGTGACTCCTTTATCACAGCAAACTTCGA
GCAGTTTGGACAGTTTACTCATTGACTGAATAAAACTTTTCTGACTGTCC
AAACTGCTCGACAGTCACAGCTGATACACTGTCACTTTGAGCACATACAT
CAAGTCGACTGTCCAAACTGCTCGACAGTCACAGCACATACATCAACACA
GTTTGCTCACAGTCACAGCTGATACAAACTCAGTTTTACTCATGTCACAA
GCACATACATGAACTCAGTTTTGCTGATACAAACTAGTCACAGCTAATAC
ACTAGACATAAACATGGTTCATGACATAACTTGGTTCATAGCTGATACAT
AAACATGGTTCATGACATAACTCATCACATAACCTGAACTACCCCCTAAT
CAGAGAAACTAGGCATATTATCTGAGTCGTACTCGATGCCCCAAAAGGTT
TCTATGTGCTCTGCAAGGGAAATGAAGTCCTCTGGACAAGGTTCACGTGG
AGATTCTGGCCACTCCGCCGCTAATTCATCCTCCAACTCTACTACTTACA
TGGACCTCAGGCCAAAAGCAGGGAGCTCAAGAGCTGATGCGGCGACGACG
AATCCGGGCACCACATCGCCGGAACAGAGCCTGATGCAGATGAATACAGA
CCGGAGGAGGCGACGCCAGGGACCGGATGGCAGGCCGAGCTCGTCACGTG
GAAAGTGGGATGCGGTGGCGGAGTCATGGCGGCGACGGCGACAGCGCTAA
GAACTACAGGCTGAGAAGGCTCGAGAGGAGAACGAGGCACAACGGCAAGG
GCACAAGTGTCCGCAACGAGTTATTACTAGGCCTTAATCCGAGGATGAAG
CTACGGAGACCAAAACAGAAGGCGAACGACGATGTCAGTACCATTCTGGT
GAGGACGCGATTCGGCATACCAGACTGGCGAAGTCACGCGTTGGGCGTAT
CATAATCGCAAAAAGCTC
>CM-Zm199
GGGCAATTGTGCCAGTGCCCCTACTTTGGTATCTAACTGCAGATTTGACC
TTCTTTTTTAGAGTTTGTGCAATTGCCCTTCATTTTTCAAAATAAAACTG
CCATTTGCCCCAAATCCGTTAACACCACTTAACACCGTTAAGTGGTAAAG
AAAAAAAGACATTTATACCCTTACACTGTTAACACCAGTTAAGCAACTTT
CATTAGCACACGTACGTATTATTTCAGTTTTAATCAGCACACGTATTCAA
ATCTGTACAAAAAAATAAATCTGGATTTTTTTGCCGCACAAAAATTGTTT
TCAACAGCAAAAAAATTCAACAGCAAACAAAAATTCGAATCTGCAATTTT
CAGCAGCACAAAAATCCTGTAATTATCAGCAGCACAACATTCCAGCAGCA
CAAAAAAATTCAGCAGCACATGATTTCAGCAGCATTAATGTCATTCCAAA
ACACGATTTCAGCAGCACTAATGTCATACCAAAATTCAGCACTAATGTCA
GCAGCACTAATGTTTACATGGCAAAACACAACACTTCACAAGTTTTCATG
GCGTTTTTACATAGCAAATAGATCACTTTCAAAGACCAAACCATTGAGCA
ATCCTCCCTCTTCCTCTTCTTCCTCCCCCTCCTCTTCCTCGTCCTCTTCC
CCTACCTCTACCTCTTGTAGTAGTTGGTTCTCCTCCACCATTAGCAGTAT
CAGTTACAGCAGCAGTTGCACTTCATATCAAAATAGAGAACTGTGTTAAT
AAATACGAAGGTGACCAACCAAGAAATAAACATCAATGTATGACTTACTT
GGATGTAGATGCAAAAGCATTGGGATCATTTGATGACAGCCTCATCTTCT
TTTGACTAGCCGTAGGACCACCTTGACAATACTTAGCAGTATGGCCTAAT
TCATGACATTCAGGACACTCTCTTTTCTTCTTCTTGCCTGGCTCCCCGGA
TGCCTTTATCCTGGCTACTCTTGGCCTTCCTGGTTTTCTTCTTAACTTAG
GCTTCTTAATTTTATAGCCTAAATCCACCCGTGACCAAAGATGCTTCGAT
GTCATCGGAGGGAAAACACCTTCATATGCTTTTCTAAACATCTCCACTGA
GTAAAACTCATGGACATAATCATCCATCTCCAAATCCCTACTGTGTGTTG
CAATGAAAGCTAGAGCATGACTGCATGGTTTTCCAGTCACTTGCCAAGAT
CTACAACTACATGCCATTTGTTCTAAACTAACTGGGTGTCTAATGGTGGA
AACAGTCACTTCAGCTGTGCCATCTCCACATCTTAACACCTCATGATCCT
TGATTGCCTTGCTATGATCATTGAGAGTACTAATAATAGATGGGATTATC
CTACCCTTCATTTCCCTACCAATTTTGCGTCTCAAATCAAATTTGCTAAT
AATCATCTGTCTTATTTTATCAAGCATGTCAACAATCTGAAATGATTTGG
TTTTGGATACCCAACTATTGAAAGATTCAGAAAGGTTGTTATTGATGTAA
TCTACCTTGCAACCATCTCCAAATTTGCTTCTGGACCACACATATGGATG
ATTTTCATCTAGCCAGGCTATCGCATTAGGACTCTTCTCCTCTATCTTTC
TCATGTGGTAGTCGAACTTGTCACTTGTACAAGCCTTAGCAGCTGCCCAC
ATATTCTGAGAAAACAAAGGGCCAAAATACTTCTTCTTCATATTCTTCCA
TAGATGTCTCATACACTCTCTGTGTTCCACTCCTGGGTACACAACATCTA
TAGCAGCCCCTATCCCCTTGCCTGAAACATATTAAGTGTTAGCTTCATAA
AACATTGTAGTAAACTGAAGTTACAAATGAATGAACTCAAATTTACCTGC
ATCTGTACTAATAACCAATCCCATAGGAGTACCAATTGATTGCTTCAAGT
TTTGGACAAACCATGTCCAACTTTCAATCGATTCCGTCTCAATCACTCCA
AAAGCCACTGGAAAAAGCCAGTTATGGCCGTCCACTGCAACAGCAGCTGC
TAGTTGCCCTCTTGATCTTCCTGTCAAGTGAGTGGAATCCATAGCAATGT
ACGGTCTACATCCTTGTAAAAATCCATCAATACATGGTTTCAAAGCAACA
AAGAATCTTTTAAAACACATGTCTCCCTTATGATCTTCTGTATCTAACTC
AACAACACTGCCAGGCATTGCTCTACAAAGCTCATCTCTATATGTAGGAA
GTAAGTCATAGCTATCATCCCATGCTCCATATATCATGTCAAGAGCCTTC
TCTTTACCTCTAAAAACTCTATCGTATGGGATATCCATCTTGTACTTCTT
TAGAAGTTCCTGCTGCAACATTTTAGGCCCAAGTGTAGGTGTCTCCCTTA
ACCAATCAACTATTCTTTCGGCTACCCATGTATGTGATGCCATTGTATCA
CCACATTTATTAACTGAACCACAAGTGTGTTTTGGTCCATTTAGCTTCAC
CTACAACACAACAATACAAGGATCATCATTAGACAAAAGTATGTTATGCT
AATGAACTCAAAAATATATAAGATGCATAAGAAGAGTTAAATTACCATGC
ACCCAATGTATTTTTTGCTAGTTGATGCAAAAAACTGCCATTTACAACCC
TTATCTGCTCTCTTGCACTTGGCTCTAAACCTTTTCTTGCACTTCTTAAC
TGTCTCATAAGCATAATCATGTAAAATAACATGATGAGTTACTGCAGACT
TGCATGCATCCACATCTGGGAACATCACATCCTTATCAATACAAGGATTA
TCCACATCATATGCAAAGGTAGGGATATCATCATCTTCATCTTCATCCAA
TATTTCAGCATCAGGATCATATTCAGAGTCAGAAAAATCAAGATCAGAGT
CGGAGGATGCGGCTAAATCACTATCATAGCTGCTATCACTTAGTGCCTTC
AGTGATTCCGTGTCAGAGTCATCATGTGCAACTCTCCTCTTTGATCTTAA
CGGGTCACTGATGTTTAATGTAGGCTCCCCATTTACCACTCTACTCCTCA
CTTTTGGGTGGAACCTACGTTTTGTAGGTGAAAACAACAAAGGTCCCTCA
AAATCATGAACCTCCCCTTCAATACGCACTACTCCCTTTTGCATAGTGAC
TTCAAACCATTGTAACAAGTCCTCGTCAGTTTTTATCTCTACGAAATCAT
CATCCAAACAACGCCACAACTTTAAATATTGCTTAGAACCCCATATGAAT
GTCTCACCTATAAAGTCTACCAATTGTAATAGTCTAAATTTGGTGTCAAC
AGCAAGTGGTCTTAATGTTCTACGTGGGTAATATCTCTTTGGCTCCCCAT
CCGGCGTGGCAAAATATGAGCGAATTGTGACAACAAGTTTCAATTTAATG
CAAAATGTCCTACAACACAAGATAAGGCAGTGACAAACTGACAATACATA
TAGGGAATGTTAGCTGTAGCCTAAGTACAAATGCTATTCACTGTGAACAA
ACTAGAATACTTACCGAGGGATCCCTTTGTTCCTCTGCTCACCTCCATTA
CTGAGAACCATCATGGAGTGTTCGCTGCTCATTAAGCCGCCACGGACCAG
AGAGTCATCATTGGGAGGGCACTGAGCGTGGCCTGTTACACCATGTACCG
CCGCACCGCTAGGTCCCAGGCTTCGAGCATCGCTTGTGGAGAAGATACAC
TCGGAGCCGCAGCCCAGGGATTCCTCGCCGCCGGCGCGTGGAGGCCTCGC
CGCGTCGCCAGGAAGGGAGGAGCTGCCGTCCATGGATTCCTCGCCGTTGT
CCAGGGATTCCTCGCCGCCGGCCATGGAGGGATCGCCGCCGACCTTGGAG
GGACCGCCAGCCATGGAGGGATCGCCGGCCATGGAGTACACGCCGCCACA
AACTAGGGTTCGTGGCCTGTCACTCACGTCGAGCGGTGGAGAGATGGGGA
ACAGTGGTGGAGAGATGGGAATCGGCCCAGCCTGGAGTCTGCAAGTGCCG
ATACATATCCTCAAGGGCATTTGGGTCTTTTACACATCTGTTTTATTAGC
ATGATTACTGATTAATTAATAAGAAATGGATAAAACTGGCGCCGTCAAAA
AAAGAGGGCAGACGACAGCTTTGTAAAAAGAAATGAAGGGCCATTGCACA
AACTCTAAAAAAGGAGGTCAAATCTGCAGTTAGATACCAAAGTAAGGGCA
CTGGCACAATTGTCC
>CM-Zm235
GAGTTATTTGGAGCAGAGGTATCCCGAACGGCGGGCTTCGGAAGTTTGCT
ATCCTCAACCTTGCAATTGGAATTTTAGTATTATAATAGGCTTCCGATTG
GAAAATTGTCTTCGTGGGCACTTTTAACAGTCTCGCCGTCGGTTAACTTG
TTCCGGCTCTCGTGCTAAGGATTCCCCGTTCTTCTAAGGATTCCCCGTTC
TTCAAAACGGATCTCGTGCTCGCTCTCTCCTTTCTTCCTCTCCCTCTCTG
TCCGTCGTCCCCTAGCTCGCTCCTGCTCTGTCCTCGACGAGCTCGCGACT
GCTCCGTGCTCCCGGCCCTCGACGGCGCTCATCTCCTCGACGGCGCTCCT
CTCCAAGGTATCCTCTCGAGTGCCCATACTTTTTATCTTCCGTGGCGCCC
CATACTGCTCCCTGGCGGCTGGCTCTGTCCTCGCCGGCGTTCGTCGACCA
AAGAATAAAAATACTCGTGTTAGGGATCTGCGGTCTTCTTCTCAGAAGAA
ACAATCTTGTTTCCCTGCTTCCAGATTTGCCATAGTGTGGTGTGTGAGAA
TGGCGGGTGAGAGTAGCACGGTTTTGTGTCAGAGTTACAGTCCACTCTTC
CAAATCGATGGGTTGAGCTTTGAGCAGTTGCTCCACAGGCTCTGTAGATT
TTTCAATGTAGGCAAAACCAGCAGAGGGACTGAAGAATACATTTCATGTG
AACACTCAAATAATCATATACCATGTCCATTCCTGCATTTACTGATTGTG
CAATGCAATAGCGATAATCAGACCCTCGAGGCTTTTGTGGCTCACAGATC
CTGTAGGTTCCTTCCCCGCGGCCATGGAGAAATCTCCAAGATCCATTCCA
ATGGGATCTGGACCTGCTAAGGCCGACATACGCAGAGATGTCGCAGAAGC
TGCAGAAGGGAGTAGGCGCACAGGCATCGTCGACACAAGCAACATTGATT
ATGGCACTAGTAGATTACGTCCGCGTCATCGATTATGTAGGACACATGAT
CCGGTACGTTTTACTGTAAATAACATATTGTGTTATTATAGTAACAGTGA
ATACTATAATATGATATTGAATGTCATTATTAATTTGGTTGTAGGCACAG
AGATATAATCGAGTTTGGGATGGTCTTTTAGACGCCATTAGACAGATGCA
ATTATCTGCCGATGAGTTGAGGAAGTTGAGCCGCCGCAACCATGTTCCTG
AATATTTGGATATGTTGCACAAGAATTGCCTGATTAATGCCATGAGTGAT
GTTACTCAAATTGCAAAAGGTCTAGACACTATGAGCAGGGATTTGGAGGA
AGTTCTTATTGGTCCTCAGCCTCTACTTGAGGATTATGAAGCCCTTGGAA
TGTACGATGATTTCAAGACTGATGTTCATTGTGATTGTACTGAGCTGTGT
GGTTCGGATGAGGACAACTCTTCTTTTGACTCCGATGAGATTCCTGATCG
CCGTATGAAGGGTCCTATATGAAGTGAGCCTATCTGAGCTATTTGTCTGT
GACTCCGATGAGATCGCTGATTGCCGATGTAGTGGCCATGATTATGTTGT
TGTAATATGTAATGTGTAATTCGAACTATTGTAATTGGAACTATTGTAAT
GTGTAATGTGTAATTCGAACTATTGTAATTCGAACTCTTGTGATTGGAAC
TAATGTCAACCAGTTCAGTGAAAACCAGTTTAAGTTTGTGTTCATAATTG
TCGTTGTACTGCATTTTTCGAATAATTGTGTATCTGCCTGAACTAATGTC
AACCAGCTGTACCCAGAGTTTTTACCAGCTTTCTTCACTACCAGCTGTTC
CCAGAATTTGGATCACCAGATGTACCCAGAATTTGGCAGTTAAGGTGTAT
CTACACCTGCAGGCTGCAGCCACCAGCACAGGAATATGTACCAGCCTGCT
CGTTTCAGCTGGAACGAACGCACCGAAGGAAAATGTTTGGCTGCCACTAC
AATCAGCACAGGTCGACCATAAATGTCCAAGGAATCATGTACATATATGA
ACTCGGTGGCAGCCAAACAGGTCGACCACCAGCACAGGAATATCTACACT
TGCTAGCCGTTCTTTCATCTCTACGACAAGCTTCACACAGGTGGCTGCAT
GTGGCTGAAACGAGCAGGCTGAAACCAGCACCTCTAGGACCACCAGAACT
GGATAGACAAGTGGCTGCATGTTCCAATCCAAAACTGGAGAATACCCAGA
ATTTGGATCACCAGATGTACCCAGAATTGGACATGATATTTATCTAACAC
TGTCATCCTGCAAGACAGTAGCAAAGAGGTTCTGAAAACTGAAAATAAGT
TGCCATGTAGAAACACCTGACAGCAACAGTGATGAACTGAAGCTAGCTGA
AAATATGTGGTTTCTGAAAACTGAAGATAAGTTGTCAAGTCTAGAGAAAG
TACTTGAATACATTACATCACAAACAAGTCTAGAGAAAGTGCTTCAATAC
ATTACATCATCTGAAAACTGAAGAAAGTACTTCAATACATTACATCATCA
CAAACAAGCCTGGAAACTAGTTTAAGACATGACATTGTCCTAATTTTCTA
GCCAGCGTTCATCTTCTTCTTTGGAGTCAGTTTTTTGACAGCACGCCTCA
CTCTCTTCTGTGGGGTAGTACCAACTGTTTCTTGTGGAACATCAATGCAG
ACAATTTGGTGTCGACCAGAATCCCCTACTTCAGGCTGTGACGAAGAAGC
TTCAGCTGGCTCCTTAGGAAACCATTTCTTTGTTGAGTTCTTTCTTGGTT
TCCTTTTCCTGTGCAGATGATTATTAGATAAACAACCAAAATTAATTTAT
AAAAACAGATACGAGATTATAAGAGTACCTTTTCTTCGTTCCATTTAGGG
GGCATTTGTAGCTAGTCTTCCTATGCCCTAACTCCCCACAATTAGGGCAC
TTGAATTTGCCTCGAATAATCTTCTTAGCTTTCTCACTTTCGTTTGCAGG
CTTTTTTTTACTACTCCCACCTTCTAGACAACTCTTGAACCTAGTTTTCC
TTTGACGTCCCACGCCTCTCTTGCCTAGTGGAGCACCAACCTCCTTTGCA
AAATCCACCTTCGGCCAAAATAATTTGCTTTCAATTGGCTCCACCAATCT
GTCATAAGCTTTCCTAAACATGTCAACTGAGTAGTAATCGTCGACAAACT
CCTCCATCATTACATTTCTATATTGCTGTGCGGTAATTAGACATAATGCA
TGGTGGCAGGGCTTCCCTGTATGTTGCCATTCCTTACATGAACATTCTCT
AAGATGAGCCTTCACCACATATCTAGAAAAACAATCACCATTGTCTCTCA
CCTCTGCAACATAGTCATCGCCTTTTATGACCTCCAAGTGTCCAAGTCCT
CTAGTTCTTGCATTCAGTTGTGCTATGATAGAAGGTAAAATCTTTCCCTC
CAACCTCCTTCCTATCCGCCTCCTCTTGTAAAATAGTTGCATGATCATTA
TCCTAATTTTGTCAGCCAGGTCACAAACAGGGAGGTCCTTGTAGTCCTTT
ATCCAGTTATTGAACACCTCAGCAATGTTATTTGTTACATAGTCGCATTT
GATAGTAGGGTTGAATGCACTTCGGTACCACAACAAGGAATGGAACCTAT
CTAACCAAGCAGCAATATCAGGATTGCTTCTGACATTTGCAATGTACATG
TCATATACTTCTGCCTTGTACGCCCTGGCAGCAGGGTACATGTATTCGGA
TCCAGCATATTGCTTGACATAATTGTTCATTAGGTGCCGGAAACACTCTC
TTTTCTCAGCTTCTGGAAAAACATCCTTCATTGCATTTGTTAGCCCTTTG
CAAGCATCAGAACACAATGCTAGGTTAGGTAAATCCCCGATGGCCTTGCG
TAACTGTAGAAGGAACCAATGCCAGTTGTCCTCTGTTTCGGACTCAAAGA
ATCCATATGCAACAGGGAACATCCAGTTGTGGCCGTCGACGGCTGTTGCA
GATGGTAGGTGACCATTCCATCTACCATTCAAAGCTGTCGAATCAACACT
CAAGTAAGGTCTGCATCCATGTAAGAAACCACTAATACAAGGGCCAAGTG
CACAGAAGAACCTACTAAAATAAACTCTGCCATCCTCAACACGTACATCA
ATTTCAATGACACTATCAGGTGACCTCTGCAATACAGCCTCCTTCCAAGA
GAATAGAAGTTGGAAACTCTCTTCCCAAGTCCCAAACAACTGCTTCAAGG
CTTTCTCTTTTCCATACCAAACTGTATCATAAGAAATGGTGCACTTGTAC
GTATCTTGAAGGAAAGTCTGTAAATCCTTTGCACCTGTGTGTGGTTTCTT
CGCAAGGATAGGTAAAGCTTTAGCAGCAACCCAAGCACTGGTTGGTGTGC
TTGTCCTCCTCCGGCCACTAGAAGTGCAAGTGTGATGATCATTCATCACA
GTCACCTACAGAAGTATAAATGAAATGCACATTACTACTAAGGCATAAAA
AAACTTCAACAAAATTAAAACTTTGACAATACCGTACAATTATGGTAGGT
GACCCATCCCTCTCAATTCTTGCATGTATGCTCCAAGGACAATCACCACC
TCGACAAAATCCTCTGTATTTCTTCGGGGTACTAGCCTCAATGCCTAACT
CAAACTCTTTTTCTATGGCATACTGTCTCATAGCAAGTCTGAATTCAGCC
ATAGATGGATACATGCAGCCAACCGCCATGACTGGATGGTTAGAATCATA
CAAAACTCTACTCTCGTTTGGCAAAAAATCAACACAGGGCATGGAGGATG
AAGAATCAACTCCAAACTCATTTGGATTATTTGAATCACCACAATGATTA
GAAGCCTCCTCTCTCTCTTTGTTTTCTCGTTCATCTTCAGCCGCAAATCC
AAGTTTCGAATACATAGCTAACTCACTGGGTACATGTTGAGGCCCTTCTT
CATCCCATCGAAGATCAGGTCCAATACCCTCAAAATCAAATACTTGCACT
GGGTCAAACACTGTTAACTGAAAATTGACAGTGCCCTACAAAAATTATGA
TGAGCAGTACAAATGAGAGTTGTCAACAATACACAAGTGCAGACTAATAT
ATGAAATACATTTGTACAGCATTTCTACCCGATCTTCAGGACAAGCTGGT
GGTGCCTCCAACCAAGAGTTATCAACGTCGTCGATCGTCAGAGCAGCATC
GACCAACGGCGACGGATTGAGGGCCACCCCTGTGTCGCTGCCAACGACCT
CGCCTGGAGGCAACGACGAGGATAATTCGCCGGCTGCTTGGACTGCGAGG
TCCGGCGAGGGGACTGCCGGAGGTTGCATTGGGACTGCCGGGAGCAGTGG
GGAGCGCCGGGAGCGAGGGGACTGCCGGGAGCAGTCGGGACCGCGGGGAC
TGCCGGGAGCAGTCAGTAACGCCGGCGAGGACAGAGGCAGCCGCCAGGGA
GCAGTATGGGGCGCCACAGAAGATAAAAAGTATGGGCACTCGAGAGGATA
CCTTGGAGAGGAGCGCCGTCGAGGAGATGAGCGCCGTCGAGGGCCGGGAG
CACGGAGCAGTCGCGAGCTCGTCGAGGACAGAGCAGGAGCGAGCTAGGGG
ACGACGGACAGAGAGGGAGAGGAAGAAAGGAGAGAGCGAGCACGAGATCC
GTTTTGAAGAACGGGGAATCCTTAGAAGAACGGGGAATCCTTAGCACGAG
AGCCGGAACAAGTTAACCGACGGCGAGACTGTTAAAAGTGCCCACGAAGA
CAATTTTCCAATCGGAAGCCTATTATAATACTAAAATTCCAATTGCAAGG
TTGAGGATAGCAAACTTCCGAAGCCCGCCGTTCGGGATACCTCTGCTCCA
AATAACTC
>CM-Zm254
GAGAATTTTGCAAACATGACACCGCCGTGGGCGGGCTTCAAATATTTGGC
ACCGCCATCGTGGCAATTGTAGGCGTGGCATCCAAATCTCCCGACTTTTG
CAAATTTGGCATTGCGGTCGGTTAATGGTCATTAGGAACTCTCTCGTTCC
CGTGCTGCCCTCGCTCCGTTCCGCTCCGTTAGGCGACTAGCCGTCCCGTG
AGTGCCCCGTATTCCATTCTCCTCTCCTCTCCTCCTCCTCTTGCTCGCGA
TAGCCCGGCCGTCGTCTTCCTCGAGCTGGTCTGTTCGTCCCGGCGCGCAC
GGAGATCTCGCGCGCACGGGGTGCATTGGGGCCGTGTCCTTATCCGGATC
TCGCCCTTCCCTGCCTCTCCTGTCCCTGCGCCCGTGGTCCATTGCCGACC
TCCGACGCTGGTGAGCTCTCCTTCTTCTGTAACCCTAGGGTTCGCAGATT
TGGCAGCCAGCATGGAATCTGCCGCGGCGATTTGTGCCCAGAAGTTGTCC
TTGGCAGTTGTTGCAGCCCGTGACACACTGAATGCTTCTGCTGCCGCTAG
TATAGTTGCTGGTGATTATTGCGCCACATTTTCCATAGGTAACCATGTGG
TTTCAACTCTTGATGTTCTTGAATCCGCTGTTGCGGCGGAAAAAAGTGCT
ATGCATTCTTACAAACAGGCAAGTGCAGCTGTCGATTGTGCTAAGGAGAC
AGTGGCCAAGTATTCTGAGGTTTGTATTCTGAAACTTATACTGAGCCAGC
CAATTATTGAGATTGTATAGCCCTGTGATTGAATTGTGAACTTGAGGAAA
TGTGAAGTGAGTTAATCCTTGTTGCTTAGCCCTGTGATGATTTCTTTGAA
AATACTGAAGTGTATACTACACTTTTTTTGATGCGATGAAATCTGTGAGG
GCTTTGGCTGTTATCAGCCAGTTAGAACTGAGGCTTGAGGTAATTTGAGA
TTATGAGGTGCCTTAGCCCTGTGATGAATTCTTTGAAAATACTGAGGGCT
ATGGCTATGGCTGTTTCATTGAAAAATTGGACCTGAGGCTTGTGGTAATT
TGAGATTATAAGGTTTGTTAGCCCTGTGATGTTTTCTTTGAAAAAAGTGA
ACTGTATACTACACTTCTTCTTTTTATGCTAAAAAAATACTGAGGGCTTT
GGCTGTTTCAGCCTGTTTGATGATGTTCCATTGATTACTGAGGGCTTTGG
CTGTTTCAGCCTGTTTGATGATGTTTCATGATGTGCCATGTTTGCAAAAT
TCTCCAGTTCAGTTATTCATATGGCTGTTTTCAGTCTGTTTGATGGTAAT
GTTTGGTGACCCTGAACCCTTAACCCTCTGATCACTTTGGCAGTATCACT
GGTATGGATATTTTTGTGGCCTATTTGCTGGTAATCTTGTGGCATGTTTT
CAGTTGCCCTATGATGTTTTTTGGAATCTTTAGAACTGCCTAGTACATAT
GATGATTTTTTTAATAAACTGAGGGCATATTCTGATCTTACTTCATATTC
CACTACATGCTCATATGGCTTACCATATTCTGATGTAACCTTTTTCTAGG
TGAACCAAAAACTAGCGCAAGCACTCAAATATGCCATGTCTCAGATGAGT
GATACGGCTAAGAAACTACAAGATACTGCCTCTTTGTGCTACACAGACGA
AGATGTTGTAGACGGTTTCAAGCTTACCCAAGTAGCTCGTTCAATGGACG
AGTTAGCTGAAATGCTTGAAGGAACTGCAATTGACTGCCAAGTCTCCATG
ATGGATCCAACAACTATGTTAGAAGCTGGCTATGCTAGTGAAGACAGTGC
GGTGTGGGAGGACGTATTCCGTGACCGAGAAATAATGAATCAGCCAGTAG
AAGCGGAGACACTTGCTGAGCACTGTGCTAAGTGGGGGCTTAATTACAAT
GAGATCTGGGATAGATCAGTGTAACCTTGGCTTGTGTAGTTCTTTTGTAA
GGAGTTCAAGTAGATGAACTAGATAAGTGTAACAATGGCTATGTTATTGT
AATGTGTGAGTTCCAAATTGTAAGACATCATGAACTTGTTGTTGCTTCTG
ATCTTCTATGAAATGCTATGTAGTACCTGTTTGACAACATGAACTATTTG
TCTTGTGTATTTGTGTTCTACTATGTCACTCAAAACAGATCCATTTCTTG
CCCAGAAAAAATCTGCATGCCCAGAAAACAGCAAGAAGCAAGCTGCGCAG
TAAAAATCTGGTTACCCCCTGCGCAGGAAACAGCAACAAGCAAGCTGCGC
AGATAACAGTCTGCTCGCTGGTCTATTGCTTCTTGCTGCTCGCTGGTCAA
TTGCAATAACACAGAATACAAATGGAACACAAAGTACCATAGTTATCTGC
TCGCTGGTCAATTGCAATAACACAGAATACAAAGTACCATAGTCTGCGCA
GATATCAGGCTGTTTGACGAAATGGTGATTTCAAGGGTCATACAAGATGT
CCCAGAAATACCATAGTTTCATACAGAGGACAAAGTACCACACAAATTTC
ACAGAAATAGCATAGTTTCATACTAAGACCATAGTACTCAAACATTCTTC
TTCCTAGGTGTGATCTTTTTAACTAAGACACGAACTACACGTTCTTCTGG
TGGCGATGAAGGTCTTTCTGTGACATTTCTGGTATCTGGTGGCGACGAAG
GAATTTGAACTAGATCTTCATTAGCTGGTATAATTGCAAGGACAGCTTCA
GTATCTTGGACACCTGCCTGTGATGACTCAGCTACATCCTTGGGAAACCA
GCCTTTTGTTGAATTTTTCCTAGGCTTTCGCTTCCTGTACAGAAAGTAGT
TAGTAGTTATAGATACACAATTTGGTCACAGACATTAGTTAATATCAGAA
AATAAACAGATTGGACACTTTTCTTTGTAACCTTTTCTTTGTGCCATTTA
ATGGACATTTGTAGCTAGCTTTCCTGTGTCCGAGTTCACCACAGTTTGGA
CACTTGATCTTCCCCCGAATGCTTGTCTTACCATTGTCAGTGTTAACTTT
CTTTTTTCCACTACCTCCCTCAAGGCATCCTTTCATCCTATTTTTCCTCT
GTCGACCCACAGCTCGTTTTCCAATTGGAGCACCAACTTCTTTAGCGAAA
GGGACTTCTGGCCAAAAGGATTTGTCACCGATAGGTGGAACCACCCTAGA
GTATGCTGTGGTGAAATGAGAGATAGAGTAGTAGTCATCGACAAAATCCT
CCATTCTGACATCCCTAAATTCTTGAGCTGTTATCAAGCACAAAGCATGG
TTACATGGTTTGCCCGTGTGCTGCCACTCTTTGCAAGAGCATTCCCGCAA
ATGAGCATTGACAATGTGCTTCGAATGCACGTCATTGTTATCCCTAACCT
CAGCAATGTAGTTGTCAGCTTTACGAACTGATAAATGACTTAAACCTCTA
GTTCTGTCGTGTAGGATATGCAGGACCGAAGGTAAAATCCTCCCTTGCAA
CCTTTGTGCAATCCTCCTCCGTCTGTGAAACATCACCATAATTTCCTCCC
TTATCCTTTCAGCCAAATCACATACAGGCAGATCCTTCCAATCCTTAATC
CAATTGTTGAAAACCTCAGCAATGTTGTTAGTCACGTAGTCGCACTTGAT
GTCCGTATTGAATCCACTTCTGTACCAAAGGTAGTCATGATGCTCATGTA
GCCAACTACTGACCCTAGGAATTTCTTGGATGCTACTAAAATAGTGATCG
AAGACTTCTCTCCTATAAGCTCTTGCTGCTGGATACATGTACTCAGACCC
ACCAAACAACTTTATGTAATTTTGTATGAGATGCCTAAAACACTCCCTTT
TCTCAGCATGCGGAAAGACATTGTTCATAGCATTTTTCAGACCCTTGCAG
GCATCTGAACACAAAGCTAACAAAGGCAGATCACCCACAACCTTGTGCAA
CTGAAGAAAGAACCATGTCCAATTTTCAGTGTTTTCTGCCTCAAAAAATC
CATATGCTACTGGATACATCCAATTGTGTCCATCAACACCTATTGCACAA
CAAAGGTGACCATTCCACCTTCCATTAAGAGCTGTGGAGTCAACACTAAG
GTATGGTCGGCACCCACCCTTGAAACCAGAAATGCATGGACCGAGCGCAC
AAAAAAATCTACTGAAGAAAGGACGCCCCTCATCCATTTTGACATCTAGC
TCAATGATACTGTCCGGTGACTTTTGCATAACTGCTTCTCTCCAACGCCA
TAGTAGCTGAAAGCTCTCTTCCCAACTTCCAAATAATTCTTTCAAAGCTT
TCTCTTTCCCATGCCAAACTGTGTCATACGCAATAGTACAACCAAAAGTG
TCCTGCAATGTAGTTTGCAGCTCCTTGGCACCCATATGAGGTTTCTTCAT
TAGCAAAGGAAGGGCACGTGCCGCAACCCAAGCACCTGTAGGTGTCGTCG
TCTTACGTCTACCACTAGAAGTACAAGTATGTTTGTCATTCAAGACAATT
ACCTGCAAAATTGGTTCAAGTGTCAATAGCTATATTGTTTGAGCACGAAA
GGTACATATTAAGTGAAAAAGCTATATTCTCAGCTTACTTGAATTGTTGG
AGCCCCTTTTATCTCTGGTCTGGCATGAATGCTCCAAGGGCAATCAGGCC
CTTTACAATACCCTCTAAATCTAGTTTTGTTGGTAGCCTCAATTCCAAGC
TCAAATTCTTTATTTATCGCGTATTGTCTAATTGCCAGTCTGAAGTGGTG
CATTGTTGCATACAAGCTGCCAGGCTGCATTACTGGATTGTTCATATCAT
ATATGGTCCTCGTCTCATCAAGCACTGCATCAGAACACGGAATGCCTGCT
CCCATATCTTCTTCACAAGAATTGCTATTTCCAAAACAGGGAGCACTTGA
ATCTTCTTGCCTTCTATCATCTTGAGTATCCAATCCAAGCTGATAATATA
GACCTTTTTCACTAGTTACATGATTTCTTCCTTCTTCGTTGTTGGTTTCT
TCCACCAATATTGAATCCCAATCAATATCATGAATTCCATGCCCATCCCC
CTATTAACCAATAGCAGTTCAAATACATTACATAACAACTAAATTGCATA
AAATAAATTCAAACTACTAACCACTGTAGGCTGTGTGCCAATACAAGTCA
GTGGCCACTGGTGTTCTTCGACAGTGCTTGCAATCGTTTCGTCCATTGGG
GGTACTGCCTCATTGTTCGAAGTATTATTCATACTAAATACACTGCACAT
ACAATATATTCTCATTGCCACAGTAACATCGAAATGGAAGTGCCAGTTCC
AAATCACATCGAAAATGTACTACGCTAATTAGTCAGCCGACGCTAACTGG
AAAGGATCGACGCAAAGGAAATTATTACCAAAGACGGCGGCGTTGGAGTG
CCTCTACGTCCAATGGACCACCAGCGCAGGAACAGCAGAGGCAGGGAAGC
GCGAGATCCGGTACGCGCGGGAAAGGACCGCGGCAAAGAATGCGCTCGAC
GAAGACGACGGCCTGCACCCAGTGCGCGCGGGGACGACCGGCCCAGCTCG
AGGTAGACGACGGCCTGCACCCAGAGCGCGCCGGGACGAACGGAAGAGCT
CAGCTCGAGGAAGACGACGTCGAGGGCGAGCAAGAGGAGAGAAGAATGGA
ATACGGGAGACTGACGGGAGAGGAATACGGGAGAGGAAGACGACGTCCAA
GGCCGGCAAATTCCTAACGGAGCGGAACGGAGCGAGGGCAGCACGGGAAC
GAGAGAGTTCCTAATGACCATTAACCGACCGCAATGCCAAATTTGCAAAA
GTCGGAAGATTTGGATGCCACGCCTACAATTGCCACGACGGCGGTGCCAA
ATATTTGAAGCCCGCCCACGGCGGTGTCATGTTTGCAAAATTCTC
>CM-Zm355
GAGAATTTTGCAATCATGGCACCGCCAACGGCGGGCTTCACAAACATGGC
ACGCCCATCGCGGCAATTGCATTCGTGGCATTATAATCCTGTCCGATTTG
AACATTTAGCATCGGACCCTAGTAATGGTCATTAGCTCATGTCACATTCC
CGTTTTGCTCTCGCGCCGTTTCTTACCTGGGTGCCGTCTCTCTGCCGTTT
CTTACCTGGGCGCCGTCGTCTACCTCCCTCGTTCATTCTTTGAGTTGCCA
TCGTCTTCCTCCCTCTCCTCGTTTCTGAGACCCGCAGCTCACGCACTGCG
GTGCCTGCGTCCCCTCGGTCTTCCATTGTCTCGTGTCGCCCTTCCACTAG
CCGGATCCAGCTCCTGTGGTCGTACCTGGAATCCGTGCGTCGCGAGCTTC
AGATGCGGCCCGAGCGCCATGGATCTGCCCCGAGCGGCGTTGGTCCAGCA
AGCCAGTCACCGGACCCTGCTCGCCCAGCTGAGGTAACTGATACTACGCG
TGTAGTGAACTAGAGCCGAGCTGGGCGTATTTTGTGTGCAGTGAAGTAGG
CGCCCAGCTGGCATTATATTGTTTGTGCAGTGAACTAGAGCCGAGCACCC
ATTTAGCATTCATTTTGTGTGCAGAGTAATATGAATGATACTATGAACGA
CGAAACGACTACTTGCATGAGCGAAGAACATGAGTGGGCATTGACTTGTA
TTGCCACAGAGCATACAGAGGTTAGTGGTTTTAATTAATTATATACAATT
TAGTAGATATATTGTATATTACAACTATGTTTGGTGAATAGGCGAGTGGC
CATGCAATGCATGATGTCGATTGGGATTCAATACTGGTAGAAGAAACCAA
CAATGAAGAAGGAAGAAATGATGTTACGAGTGAACAAGGTCTATATTTTC
AGCTTGGACTAGACAATCAAGATGATAGAAGGGAAGATGATTCAAGTGGT
TGCCGTTTTGGAAATACCACATGTGAAGATGAATTGGGAGCAGGCATTCC
GTGTACTGATTCAGTGCTTGATGAAAATAGGACAATATATGATATGAACA
ATCCAATTATGGAGCCTGGCAGCTTATATGCAACAATGCACCACTTCAGA
CTCGCAATTAGACAATACGCCATAAATAAAGAATTTGAGCTTGGAATTGA
GGCAACCAATAAGACTAGATTCAGAGGGTATTGTAAAGGGCCAGATTGCC
CTTGGAGCATTCATGCTAGACCGGAGAGGAAAGGGGCGCCAACAATTCAA
GTAAGCTGAGAATATAGCTAATTGCACTATATATGTGCTTTATATCTACC
TTTGTATTCGTGGTTATATGCTCATGACACTGTAACTAATTTTCAGGTAA
TTGTATTGAATGACAAACATACTTGCACGTCTAGTGGTAGACGTAAGACC
ACTACACCGACAGGAGCTTGGGTTGCGGCACGTGCGCTTCCGTTACTGAT
GAAGAAGCCTATGTAGGAAACGGGTGACGCCTAAGAGGGGGGGAGTGAAT
TAGGACTTCTAAAACTTTTACTAAACTAGGCCACAATAAAATCTCTAGAG
CAAAACCTATGCAAATAATCAAAACTAGAATGTGCAAACTAGGTTTTGTC
TAAGTGTTGCTATCTCTACCGCAAAGGCTAAGTTTCAATCTACACTAAAT
AAGTATGACTACAAGATTGAAACTTAAATGCTTAATATAAATGCAGAATG
TAAAGAGCTAAGTAGAGAAGCAAACTCTCGTGGATGACGCCGGTATTTTT
ACCGAGGTATCCGGAACCGCGCAAGGTCCCGACTAATCCTCGTCGGTGCC
CCTACGCAAAGGGAAGCCCACGCGAGGGCCAAGCACCACGGTCGAGTAAC
TCCGTAGAGAGCCGCGGGCCTTCTCCACGCGCAAGTGGTGCTCCGCTTCC
GGCTCCTCTCGGACGCTCCCCGCCGTCTCCACTATCGAGCTTCCGGCCGA
AACGCCGCGGGCCTCGTTCCCTCCGGTACACGGTGGCGGCCGTGACACAA
ACGCGGTTGTCACGGTCTCGCAAGACTCTCGCCCCACTCGGTACAATTAC
AACGACTCACGCAAGAGCCGAGGGGTTGTGTGGTTTTACAAAACTCACTC
AACTAACTAGGATTCACCTAGAGCAAGCGCTAAAGCGGTCTAACTAACCT
AAGCACTTCGCAAAGCACCTACGCTAATCACCGAGTGATTCTATTAAGCA
CTTGGGTGTTTGAGCACTTGGAAATATGCACTATGTGTCTTGGTATGTTG
CTTGGGCTCTCACACTTGAGAATGGCCGGTTGGGGTGGTATTATAGCCTC
CACACCCCAAACTAGCCGTTGGACAGAAAGCAGCAGCTTTCTGTCGTCGG
GTGCACCGGACAGTCCGGTGCACCACCGGACACTGCACAGTAGATGTCCG
GTGCACGCCACGTCAGCCGACCGTTGGCGCCTGTAGCAGTCGACCGTTGG
ATCCGACCGTTGCCGTCTGCCCGTTGGCACACCGGACAGTCCGGTGCACA
CCGGACAGTCCGGTGCACACCGGACAGTCCGGTGCTACAGCCAGAGAGCG
CCTGTCTGCGGCCTCTCTGCGCAGACTGTCCGGTGCCTCACCGGACAGTC
CGGTGCACACCGGACACCAATGTCCGGTGCGCCACCAGGCGCTGGCTGAC
AGCCCTTATCTTGGATTTCTTCGCTGATTTCTTCGGGCTTCTTTGTTCTT
GAGTATTGGACTCCTATGCATCTTTTTATGTCTTCTTTTGAGGTGTTGCA
TCCTCATTGCCTTGGTCCAATTCTCTTCGCATCCTGTGAACTACAAACAT
AAACACTAGAAAACTTATTAGTTCACGGATTGTGTTGTTCATCAAACACC
AAAACTCAATTAGCCAAATGGCCCGGGGTCCATTTTCCTTACAATCTCCC
CCTTTTTGGTGATTGATGACAACACAACCAAAGCAAGCAAATAATACAAG
TATTTGAATGAAAATATGCATTTTACTTGCTAAGATGCATGATTGTCCCC
ACAATGTGATATTATGGACTTAAGCCTCCCCCTAACTCCATTATTCACTT
ACTTCCTATTTTTGGACCAAATAACCAAAACCACTTAAAAAGCCATTTGT
AGATATAAAATTTTAAATTGGTGGTGTTTGGTGTTTGATATAGTTTTCAT
TGCGTTGGTCCCTAAACTTCTCCCCCTTTGGCATCAACCACCGAAAAGGA
AGACATTAAAAGCATGTAGGAAGTAAATAAAAGCTTGCCCTCAACAAGAA
TTGTATCAAATGATATCACTAGAAGGATATTAAATTAAGCCATGAATGAT
ACCACTTGTAGGAGTTCCTCAAAAGATTACTCCCCCTAAATGAGTATTCT
CCTTTAGAAAGAGTTTTTCTCCCCCTTTAGAGATGAAGAAATACTCCCCC
TGACAGAGATCCTCAACTTAGGAAAAAGCATGTGAAAAATTAGAGGTGCA
AGACATGATTTGAAAAGACTAACTTCCCTTATGCATAGGTAACAGAATAT
GAGTTAACCACTTATGCATTTTTAGCAACATGGAAGCATATGATATGAAA
TATAGTCTAATCAAATATTGGAGAAGACATGTAAATGATACTGAGTGTAG
TCTCAAAAGATACCAATTGAAAGTCAATGGTGAGCTTGAGAGACATGAGA
GTTCTTGGAGATTTTGCAGTGGAAGATTGTTGTCTTTCTCTAGGGACTTC
ATTTTCCTTACAATGAGACTATCACATGAAATAGACTTGAAAAGATGTTA
GTCTCAAAGTGTTAGATTATAGAGTAACCTCCCCCTAAAGGTGTGCATAC
AAGTTTTGAATACTTGTAGGAGACATGCACTATGATTTGATATCAAGGGG
GGCAAATTATCCATAATCCAAACTTTGGCACATATAAGTTAAATGATACA
CTTTGTAGAATTCAAAATTTTCAATTGATGCATCATTTACTATGGAGTGA
TATAAAAGCTATGTGCCGTGCTTAAATAAACATTTTAAGCCATGTAGGTT
TGCTTAAGTATATGAATTTAAATACAAGCAATCCTACCATATGATTTACC
TAGTATGCATGATTTTAAACAAAAGTACATGACAAATGTAATACTAGGCA
AGGAAGGTAAACTAGATAAAAGATAAATAGATACGCATATCTAAAAACGA
AAAATACAATAAAACTAGTTACCTCAGTCATGGGTGGGAATTTGGGTCCA
AAGTTTTCACTAACCCACTTGGCAATAAACTTGATCCAACATGATGTACC
CCATGATATACATCCCAACTTTGCCAAGTCTCCAAATTTCCCGAGGACCT
TCGGTCCACTCACTTCCCTTTCGGGATCCAAACCTTCTTGGTGCTTTTCA
TGGTTGAAATTATCTCCTTTGGCACCTAGATGCGTTTGGCCCCCTTTCCT
TTGTTGGCTTGCTTGTTGGCCTTGATTGCTATCACCTTTCCGTTCTTTTC
TTCTTGATCAAATATGGTGTAGCATCCTTTTTGTTCACCTTTTTGATGTA
GGTGTTGGAGATTTTGCTTGATGGCTTTTGCTTGAGCTTTTGCCTTTGTT
TATCCCCGGTCATCGCCTTGCATTGGAAAGACTTGTGGCCTTCCATGTGG
CATAGCCTACAAATCACAGCTTCTCCCTCTACAGGCTTGTTCACTCCCAC
AGTGGTGTTATCCTGTGGAGGTCGGATTTGTTTGGCTTTGCCTTTCTTGT
CATACAAAGCCTTGCCAAGGCGAGCCACTTCTTGCTTTAATTGTTCATTT
TCCTTTGCAACCTCATCCGAACATGTCTCTACAACAATATTCTCAACAAC
GACTTGGTTGCAGGGGTTAGAATCATCAATTAAATCAAAGCAGGAAGTAG
AAGCATCTTTCTTAATTATTTCAGGTACTTCAACTAAAGATGCTGCTGGG
GTGCTACCAATGTTTTCTAGCTTAGTAGTTAGCTCATTATTGTGTATGCT
AAGAATTTCCATTTTCTCTAGCAAATTTTCAATAGCTTCTTGGGAGCTAG
CTAACTTAGCCTTAAGTTTTTCATTCTTTTTAATAAGGCTATCATCGGTA
GCAGTGGATGGAGCACTAGATTCTAATAGCTCAATTTTAGTTGATAGCTC
ACTATTTAAGTTTGCAAAAGTTTCAAATTTTTCTAGCAAACCTTTGTAAT
CATTTTGAGAGCTAACCAACTTATTTTTCAAAGTTTTAAGTTGAGCTTTT
TGCTTAGTGCAAACATCCTGGAAAAATTCTACGGCTTCCGCAAGCTCTTC
TAGAGAGGCCTTTCCCTCACCTTCATCATCACTACTACTTTCATCACTAG
AGGATGGAATGCTTTTGTTACCTCTTGCCATAAGGCATTTGTGTGATGAC
CGTGATGATCGTGACGAGGACCGGTAGCTGCGCGTCCTTGGAGGTTCATC
TTCACTTGAAGAATCATCCCAAGTTCTAACACTTGTGAGCGCCTTGCCTT
TGCTCCTCTCCTTTTTGGGTTTGGCCATATTTGGACAGTTGTCCCTGAAG
TGGCCCTTCTCCCCACATGCGAAGCATCCTCTCTTCCTTTGCTTTTTCCT
GTCAATGTTAAAGAGAAGATCCTCGACCTGCAGGGGCACACCCATTAGAT
TAATCTTGCGGATCATCCTCATTACCTTTCCGACGCGTCGGATTGTTTCT
TCGTCCTCGGAGGATGATGTGCATGGTTGATTATCTTCATCATCATCACT
TCCTTCTTCTTCCTCTTCTTCACTTGAGGAACTTGGAGTGGGAGCCTTCT
TTTTACCCTTCCTTTCATCACATGCAAAAGCATATGGCTTTGAGGAAGTT
GGCTCCTCTCCCCGACTCATTTTTCGCGACATCTCAAAGGCCGCGATTTT
CCCAATCACAATGGTCGGGGTCATATTGCTCAAATCCTCCATGTTGTGAA
GGATGGTGATGATGCTCCCATATCTTTGTTGTGGTAGCAGGGAGATAATC
TTCCTCACAATGTCCGTATCGCCTAGCTTATTAATGCCAATAGAGTTGAG
CTCATTGATTATTAGATTCAAACGAGAATACATGTCTCTAACAAGCTCAT
CATCTTTCATGGCAAAAGAATTATACTCATTTAAGACTAGGCAATGTTTT
TGCTCACGGACATTGGATGTGCCGTCATGGAGCTCATGCAATTTTAGCCA
AATCTCATTAGCAGTTTTCAAGGTAAATACTTGATTAAAAATATCCATGC
TAAGAGATTCATACAAGCAATTCTTGGCTCTAGCATTTAAATGAATTTCT
TTTTCCTCACTCGTGGTGGGTTTCTCGGGATTCTTGAGGGGTTTCATCCC
GTCACGAGTGACTCTCCAAACACCTAGATCAACGGCCTCTAGGTAACAAG
CCATTCTAGCACTATAATATGGGAAGTTAGTGCCGTCAAAGTGTGGTGGC
CTATGGGTATCCATCCCTTCCTCTAAAAAGCGTCGGCTCTTTTAGCGGTG
AAGCTAAAGCGTTTCAAATGAGCTAAACCGGGCTTTGATACCAATTGTAG
GAAACGGGTGACGCCTAAGAGGGGGGGTGAATTAGGACTTCTAAAACTTT
TACTAAACTAGGCCACAATAAAATCCCTAGAGCAAAACCTATGCAAATAA
TCAAAACTAGAATGTGCAAACTAGGTTTTGTCTAAGTGTTGCTATCTCTA
CCGCAAAGGCTAAGTTTCAATCTACACTAAATAAGTATGACTACAAGATA
GAAACTTAAATGCTTAATATAAATGCGGAATGTAAAGAGCTAAGTAGAGA
AGCAAACTCTCGTGGATGACGCCGGTATTTTTACCGAGGTATCCGGAACC
GCGCAAGGTCCCGACTAATCCTCGTTGGTGCCCCTACGCAAAGGGAAGCC
CACGCGAGGGCCAAGCACCACGGTCGAGTAACTCCGTAGAGAGCCGCGGG
CCTTCTCCACGTGCAAGTGGTGCTCCGCTTCCGGCTCCTCTCGGACGCTC
CCCGCCGTCTCCACTATCGAGCTTCCGGCCGAAACGCCGCGGGCCTCGTT
CCCTCCGGTACACGGTGGCGGCCGTGACACAAACGCGGTTGTCACGGTCT
CGCAAGACTCTCGCCCCACTCGGTACAATTACAACGACTCACGCAAGAGC
TGAGGGGTTGTGTGGTTTTACAAAACTCACTCAACTAACTAGGATTCACC
TAGAGCAAGCGCTAAAGCGGTCTAACTAACCTAAGCACTTTGCAAAGCAC
CTACGCTAATCACCGAGTGATTCTATTAAGCACTTGGGTGTTTGAGCACT
TGGAAATATGCACTATGTGTCTTGGTATGTTGCTTGGGCTCTCACACTTG
AGAATGGCCGGTTGGGGTGGTATTTATAGCCTCCACACCCCAAACTAGCC
GTTGGACAGAAAGCAGCAGCTTTCTGTCGTCGGGTGCACCGGACAGTCCG
GTGCACCACCGGACACTGCACAGTAGATGTCCGGTGCACGCCACATCAGC
CGACCGTTGGCGCCTGTAGCAGTCGACCGTTGGATCCGACCGTTGTCGTC
TGCCCGTTGGCACACCGGACAGTCCGGTGCACACCGGACAGTCCGGTGCT
ACAGCCAGAGAGCGCCTGTCTGCGGCCTCTCTGCGCAGACTGTCCGGTGC
CTCACCGGACAGTCCGGTGCGCCACCAGGCGCTGGCTGACAGCCCTTATC
TTGGATTTCTTCGCTGATTTCTTCGGGCTTCTTTGTTCTTGAGTATTGGA
CTCCTATGCATCTTTTTATGTCTTCTTTTGAGGTGTTGCATCCTCATTGC
CTTGGTCCAATTCTCTTCGCATCCTGTGAACTACAAACATAAACACTAGA
AAACTTATTAGTTCACGGATTGTGTTGTTCATCAAACACCAAAACTCAAT
TAGCCAAATGGCCCGGGGTCCATTTTCCTTACAGCCTCATATGGGAGCTA
AGGAGCTACAAACTACATTGCAGGACACTTTTGGTTGTACAATTGCATAT
GACACAATTTGGCATGGGAAAGAGAAAGCTTTGAAGGAATTGTTTGGAAG
TTGGGAGGAGAGCTTTCAGCTACTATGGCGTTGGAGAGCAGCAGTGATGG
AAAAATCACCGGATAGTGTCATCGAGCTTGATGTTAAAATGGATGAGGGT
CGTCCTTTCTTCACTCGATTTTTTTGTGCGCTCGGTCCATGCATTTCTGG
TTTCAAGGGTGGGTGCCAACCATACCTTAGTGTTGACTCGACAGCTCTGA
ATGGTAGGTGGAGTGGTCACCTTTGTTGTGCAATAGGTGTCGATGGGCAC
AATTGGATGTATCAAGTAGCCTATGGCTTTTTTGAGGCAGAAAATACAGA
AAACTGGACATGGTTTTTTAACCAGTTGCAGAAGGTTGTGGGGGATCTAC
CTTTGCTAGCATTGTGTTCAGATGCTTGCAAAGGTCTGAAAAATGCTATG
AACAATGTCTTCCCTTATGCCGAGAAAAGGGAGTGTTTTAGGCATCTCAT
ACAAAACTACATAAAGCAGTTTGGTGGGTCTGAGTACATGTATCCAGCTA
TAAGAGCTTATAGGAGAGAAGTCTTCGACCACTATTTTAGCAGCATCCAA
GAAATACCAAGGGTAAGCAGTTGGCTAAAGGAGCATCATGACTATCTTTG
GTACCGAAGTGGCTTCAATACGGATATCAAGTGCGATTACGTGACTAACA
ACATTGTTGAGGTTTTCAACAATTGGATTAAGGATTGGAAGGATCTGCCT
GTTTGTGATTTGGCTGATAGGATTAGGGAGGAAATAATGGAGATGTTTCA
TAGGAGGAGGAGGATTGCACAAAGGTTACAAGGAAGGATTTTACCGTCAG
TTCTACATATCCTACACGCTAGAACAAGAGGTTTAGGTCATTTATCAGTA
CGTAAAGCTGACAACTACATTGCAGAGGTTAGAGACAATAATGATGTGCA
TAGTAAGCACATTGTCAATGCTTAGCTACGCGAATGTTCTTGCAAAGAGT
GGCAGCACACGGGCAAACCATGTATCCATGCATTGTGTTTGATAACAGCA
CAAGAATTTAGGGATGTCAGGATGGAGGATTTTGTAAATGACTACTATTC
TGTTGCTAATTTCACCACCGCGTACTCAAGAGTTATTCCACCTGTGGGTG
ACAAATCATTCTGGCCAGACGTTCCTTTCGCAAAAGAAGTGGGTGCTCCA
ATTGGAAAACGAGCTGTGGGTCGACAGAGGAAAAATAGGATCAAAGGATG
CCTTGAGGGAGGTAGTGCAAAAAAGAAGGTTAACGATGACATTGGTAAGA
AAAGCATTAGGGGCAAGTTCAAGTGTCCGAACTGTGGTGAACTAGGGCAC
AGGAAAGCAAGCTACAAATGTCCATTAAATGGCACAAAGAAAAGGTTACA
ATAAATATGTTTCAGTTTATTTGACCATACTTTCTATTTTCTGATATTAA
CTTTTTCAGTTTAAATATGTCATAACAGAAAGCGAAAGCCTAGGAAGAAT
TCAACTAAAGGCTGGTTCCCCAAAGATGTACCTGAGTCCTCACAGGCAGG
TGTCCAAGAGAATGAAGACGTCCTTGCAATTATACCAGCTAATGAAGAAC
TTGTTGAAAGACCTTCGTCGCCACAAGAAGAACATGTAGTTCGTGTCCTA
GTTAAAAAAATCACACCTAGAAAGAAGACTGTTTGAGTAGTATGGTTCTA
TGGTATTTCTAAGTAATTTGTATGGTACTATGGGTTTTATGTTTAATTAG
TATGGTACTTTGTCCTGTATGGTACTATGATATTTCTGTTTGAGTAGTAT
GGTACTATGGTATTTCTGTTGAATTATTATGGTTATTTGTAGTTCAAAAT
TCTGGCATGACCTCCCTTCTTTCTGGCATTAGTTCATACCATTTCATACA
AGATAGGAACCAAGAATTAGTCACAACAGGTAGTTCATACAAGATAACAA
CCATAGTTCATACCATTTCATTCCATTTCATACAAGATAATAGCCAAGTT
CCATGTCGGTTGCAAGATAACAACATAGTTCATACACATTACAATAGCAT
AGCCAGTGTTACAAAAGCACTGTTGGTGTTACACTGATCAAGTTCACCTT
ACAAAAGCATAGCCAGTGTTACAAAAGCACTACAAAAGACAATGTTACAC
AGATCTATCCCTGATCTCATTGTAATTAAGCCCCCACTTAGCACAGTGCT
CAGCTAGTGTCTCCGTTTCCAATGGCTGATTCATTATTTCTCGGTCACGG
AATATGTCCTCCCACACCGCACTATCTTCGCTACCGTAGCCAGCTTCTAA
TATAGTTGTTGGATCCATCATCGAGACCTGACAGTCAATTGTAGTAACTT
CTAGTGTTTCAGCTAACTCGTCCAATGAACGAGCCACTTGAGTCAGCTTG
AAACCGTCGACAACATCTTCATCTGTGTAGCACAAAGAGGCAGTATCTTG
TAGTTTCTTAGTTGTATCACTCATTAGAGACATAGAATATCTGAGTGCTT
GCGCAAGTTTTTGGTTAACCTGAAAAAAAAATTAACATCAGACTATTGCC
AGCCATATGAGCAAGTTCTGGACAGCTATATGAATTAACATCATATGAGC
AAGTTCTGGACAGCCATATGAGCAAGTTCTGGACAACCATATGATCATGG
TCAGGCAAAAAAAATTAAGATCACAATATGGACAGCCATATGAGCAAGTT
CTGGAAACTAACAAGTGAACTGAACCAACCTAGGAAACTAGTAGATTCTG
GAACTATCAAGTTTCTTATGCCCTCAGTTTGAAAACATCATAGGGCTGAT
CATGGTCAGGCAAAAAAAATTAACATCACAATATGGACAGCCATATGAGC
AAGTTCTGGAACTAACAAGTGAACTGAACCAACCTGGGAAACTACAAGAT
TCTGCAACTGGAGACCTGCAACTGACAAGTTTCTTATGCCCTCAGTTTCA
AAACATCTTAGGGCTGATCAGGGTCAGGGTCAAGAATGTACACCAGCACA
CAGGCTGAAAACAGCCATATCAACAATGTACACCAGCAAACAGGCTCAAA
CACCTATAGCCCTCTGTAAATTATCAGTGTAGTATACAATTCACTCTTTT
CAAAGAAATCATCATAGGGCAACTTTCAGTCTCAACTCAACTGGAGAATT
TTGCAAACATGGCACAGCATCAAACAGGCTGAATCAGTTATTTTTGAACA
ACCATAGCCCTCAGTTATTTTTGAACACAAAAAAAACAAGTGTAGTATAC
AGCTCACTTTTTTCAAAGAAAACATCACAGGGCTAGGCTAGTACATCATC
TCACATGAACACAAGCATCAGGTAAATTTTTTTGTGCAACTCAATCATTG
CCTGGCATCAGGTAAATAGCAGCAATGTCACTAGCAAGATGAAAATCACA
AATAATCAGAAACTTTTCCTCACTTGACACTTACTCACTTCGCAATTCAA
TCACAGGGCTAAACAATCTCAATCATTTCCTGGCACAAGAATAGTTTGAG
AATACAAACCTCACAATATTTGGCAATAGTCTCCTTAGCACAATCGACGA
CTGCACTCGCCTGGTTGTAAGAACTCATAGCACTTTTTTCCGCCGCCACA
GCGGATTCAAGAACATCAAGAGTAGAAACCACATCGTTACCTAAGGAAAA
TGTGGCGCAATAATCACCAGCAACCATACAGGCGGTAGATGAAGCTTTCA
TTGTGTCACGGGCGGCATCAACGGCCGCGGACAGCTTCTGGGAACATAGC
TCCGCGGCAGGTTCCATGGCAGCCTCCAACTCTGCAAACCCTAGGGTTAC
CGAAGTAAGAGATCTCACCAGCGTGGTCGGGGCGGCAATGGACCAAATAG
CGCAGGTGCGGAGCCTGGTCAGCGGGGGTAGGGCGATGGGAGGAAGGCAC
CGCACTACGAGAGGAACAGATCCGAGGGAGGAAGGAGCGAGGAAGACGAC
GGCCAGTCGAAGAACACAGACACTGAAGACGAACAGAAGAGAACGCTCGC
CTCGGGGAGTAACGGTGACCAGGGAGGGAGTAACGGCGCCCAGGGAGTAA
GAAACGGCGAGAGGGCACTGGAAGAAAGTGACATGAGCTAATGACCATTA
CCAGGGTCCGATGCTAAATGTTCAAATCGGGTAGGATTATAATGCCACGA
ATGCAATTGCCGCGATGGGCGTGCCATGTTTGTGAAGCCCGCCGTTGGCG
GTGCCATGATTGCAAAATTCTC
>CM-Zm360
GAGTTATTTGGAGCAGAGGTATCCCGAACGGCGGGCTTCGGAAGTTTGCT
ATCACCAACCTTGCAATTGGAATTTTAGTATTATAATAGGCTTCCGGTTG
GAAAATTGTCTTCGTGGGCACTTTTAACAGTCTCGCCGTCGGTTAACTTG
TTCCGGCTGCATTTACGGTGCGCTAAGGATTCCCCGTTCTTCAAAACGGA
TCGCGTGCTCGCTCTCTCCTTTCTTCCTCTCCCTCTCTGTCCGTCGTCCC
CTAGCTCGCTCCTGCTCTGTCCTCGACGAGCTCGCGACTGCTCCGTGCTC
CCGGCCCTCGACGGCGCTCATCTCCTCGACGGCGCTCCTCTCCAAGGTAT
CCTCTCGAGTGCCCATACTTTTTATCTTCTGTGGCGCCCCATACTGCTCC
CTGGCGGCTGGCTCTGTCCAGAAACAATCTTGTTAGGGATCTGCGGTCTT
CTTCTCAGAAGAAACAATCTTGTTTCCCTGCTTCCAGATTTGCCATAGTG
TGGTGTGTGAGAATGGCGGGTGAGAGTAGCACGGTTTTGTGTCAGAGTTA
CAGTCCACTCTTCCAAATCGATGGGTTGAGCTTTGAGCAGTTGCTCCACA
GGCTCTGTAGATTTTTCAATGTAGGCAAAACCAGCAGAGGGACTGAAGAA
TACATTTCATGTGAACACTCAAATAATCATATACCATGTCCATTCCTGCA
TTTACTGATTGTGCAATGCAATAGCGATAATCAGACCCTCGAGGCTTTTG
TGGCTCACAGATCCTGTAGGTTCCTTCCCCGCGGCCATGGAGAAATCTCC
AAGATCCATTCCAATGGGATCTGGACCTGCTAAGGCCGACATACGCAGAG
ATGTCGCAGAAGCTGCAGAAGGGAGTAGGCGCACAGGCATCGTCGACACA
AGCAACATTGATTATGGCACTAGTAGATTACGTCCGCGTCATCGATTATG
TAGGACACATGATCCGGTACGTTTTACTGTAAATAACATATTGTGTTATT
ATAGTAACAGTGAATACTATAATATGATATTGAATGTCATTATTAATTTG
GTTGTAGGCACAGAGATATAATCGAGTTTGGGATGGTCTTTTAGACGCCA
TTAGACAGATGCAATTATCTGCCGATGAGTTGAGGAAGTTGAGCCGCCGC
AACCATGTTCCTGAATATTTGGATATGTTGCACAAGAATTGCCTGATTAA
TGCCATGAGTGATGTTACTCAAATTGCAAAAGGTCTAGACACTATGAGCA
GGGATTTGGAGGAAGTTCTTATTGGTCCTCAGCCTCTACTTGAGGATTAT
GAAGCCCTTGGAATGTACGATGATTTCAAGACTGATGTTCATTGTGATTG
TACTGAGCTGTGTGGTTCGGATGAGGACAACTCTTCTTTTGACTCCGATG
AGATTCCTGATCGCCGTATGAAGGGTCCTATATGAAGTGAGCCTATCTGA
GCTATTTGTCTGTGACTCCGATGAGATCCCTGATTGCCGATGTAGTGGCC
ATGATTATGTTGTTGTAATATGTAATGTGTAATTCGAACTATTGTAATTG
GAACTATTGTAATGTGTAATGTGTAATTCGAACTATTGTAATTCGAACTC
TTGTGATTGGAACTAATGTCAACCAGTTCAGTGAAAACCAGTTTAAGTTT
GTGTTCATAATTGTCGTTGTACTGCATTTTTCGAATAATTGTGTATCTGC
CTGAACTAATGTCAACCAGCTGTACCCAGAGTTTTTACCAGCTTTCTTCA
CTACCAGCTGTTCCCAGAATTTGGATCACCAGATGTACCCAGAATTTGGC
AGTTAAGGTGTATCTACACCTGCAGGCTGCAGCCACCAGCACAGGAATAT
GTACCAGCCTGCTCGTTTCAGCTGGAACGAACGCACCGAAGGAAAATGTT
TGGCTGCCACTACAATCAGCACAGGTCGACCATAAATGTCCAAGGAATCA
TGTACATATATGAACTCGGTGGCAGCCAAACAGGTCGACCACCAGCACAG
GAATATCTACACTTGCTAGCCGTTCTTTCATCTCTACGACAAGCTTCACA
CAGGTGGCTGCATGTGGCTGAAACGAGCAGGCTGAAACCAGCACCTCTAG
GACCACCAGAACTGGATAGACAAGTGGCTGCATGTTCCAATCCAAAACTG
GAGAATACCCAGAATTTGGATCACCAGATGTACCCAGAATTGGACATGAT
ATTTATCTAACACTGTCATCCTGCAAGACAGTAGCAAAGAGGTTCTGAAA
ACTGAAAATAAGTTGCCATGTAGAAACACCTGACAGCAACAGTGATGAAC
TGAAGCTAGCTGAAAATATGTGGTTTCTGAAAACTGAAGATAAGTTGTCA
AGTCTAGAGAAAGTACTTGAATACATTACATCACAAACAAGTCTAGAGAA
AGTGCTTCAATACATTACATCATCTGAAAACTGAAGAAAGTACTTCAATA
CATTACATCATCACAAACAAGCCTGGAAACTAGTTTAAGACATGACATTG
TCCTAATTTTCTAGCCAGCGTTCATCTTCTTCTTTGGAGTCAGTTTTTTG
ACAGCACGCCTCACTCTCTTCTGTGGGGTAGTACCAACTGTTTCTTGTGG
AACATCAATGCAGACAATTTGGTGTCGACCAGAATCCCCTACTTCTGGCT
GTGACGAAGAAGCTTCAGCTGGCTCCTTAGGAAACCATTTCTTTGTTGAG
TTCTTTCTTGGTTTCCTTTTCCTGTGCAGATGATTATTAGATAAACAACC
AAAATTAATTTATAAAAACAGATACGAGATTATAAGAGTACCTTTTCTTC
GTTCCATTTAGGGGGCATTTGTAGCTAGTCTTCCTATGCCCTAACTCCCC
ACAATTAGGGCACTTGAATTTGCCTCGAATAATCTTCTTAGCTTTCTCAC
TTTCGTTTGCAGGCTTTTTTTTACTACTCCCACCTTCTAGACAACTCTTG
AACCTAGTTTTCCTTTGACGTCCCACGCCTCTCTTGCCTAGTGGAGCACC
AACCTCCTTTGCAAAATCCACCTTCGGCCAAAATAATTTGCTTTCAATTG
GCTCCACCAATCTGTCATAAGCTTTCCTAAACATGTCAACTGAGTAGTAA
TCGTCGACAAACTCCTCCATCATTACATTTCTATATTGTTGTGCGGTAAT
TAGACATAATGCATGGTGGCAGGGCTTCCCTGTATGTTGCCATTCCTTAC
ATGAACATTCTCTAAGATGAGCCTTCACCACATATCTAGAAAAACAATCA
CCATTGTCTCTCACCTCTGCAACATAGTCATCGCCTTTTATGACCTCCAA
GTGTCCAAGTCCTCTAGTTCTTGCATTCAGTTGTGCTATGATAGAAGGTA
AAATCTTTCCCTCCAACCTCCTTCCTATCCGCCTCCTCTTGTAAAATAGT
TGCATGATCATTATCCTAATTTTGTCAGCCAGGTCACAAACAGGGAGGTC
CTTGTAGTCCTTTATCCAGTTATTGAACACCTCAGCAATGTTATTTGTTA
CATAGTCGCATTTGATAGTAGGGTTGAATGCACTTCGGTACCACAACAAG
GAATGGAACCTATCTAACCAAGCAGCAATATCAGGATTGCTTCTGACATT
TGCAATGTACATGTCATATACTTCTGCCTTGTACGCCCTGGCAGCAGGGT
ACATGTATTCGGATCCAGCATATTGCTTGACATAATTGTTCATTAGGTGC
CGGAAACACTCTCTTTTCTCAGCTTCTGGAAAAACATCCTTCATTGCATT
TGTTAGCCCTTTGCAAGCATCAGAACACAATGCTAGGTTAGGTAAATCCC
CGATGGCCTTGCGTAACTGTAGAAGGAACCAATGCCAGTTGTCCTCTGTT
TCGGACTCAAAGAATCCATATGCAACAGGGAACATCCAGTTGTGGCCGTC
GACGGCTGTTGCAGATGGTAGGTGACCATTCCATCTACCATTCAAAGCTG
TCGAATCAACACTCAAGTAAGGTCTGCATCCATGTAAGAAACCACTAATA
CAAGGGCCAAGTGCACAGAAGAACCTACTAAAATAAACTCTGCCATCCTC
AACACGTACATCAATTTCAATGACACTATCAGGTGACCTCTGCAATACAG
CCTCCTTCCAAGAGAATAGAAGTTGGAAACTCTCTTCCCAAGTCCCAAAC
AACTGCTTCAAGGCTTTCTCTTTTCCATACCAAACTGTATCATAAGAAAT
GGTGCACTTGTACGTATCTTGAAGGAAAGTCTGTAAATCCTTTGCACCTG
TGTGTGGTTTCTTCGCAAGGATAGGTAAAGCTTTAGCAGCAACCCAAGCA
CTGGTTGGTGTGCTTGTCCTCCTCCGGCCACTAGAAGTGCAAGTGTGATG
ATCATTCATCACAGTCACCTACAGAAGTATAAATGAAATGCACATTACTA
CTAAGGCATAAAAAAACTTCAACAAAATTAAAACTTTGACAATACCGTAC
AATTATGGTAGGTGACCCATCCCTCTCAATTCTTGCATGTATGCTCCAAG
GACAATCACCACCTCGACAAAATCCTCTGTATTTCTTCGGGGTACTAGCC
TCAATGCCTAACTCAAACTCTTTTTCTATGGCATACTGTCTCATAGCAAG
TCTGAATTCAGCCATAGATGGATACATGCAGCCAACCGCCATGACTGGAT
GGTTAGAATCATACAAAACTCTACTCTCGTTTGGCAAAAAATCAACACAG
GGCATGGAGGATGAAGAATCAACTCCAAACTCATTTGGATTATTTGAATC
ACCACAATGATTAGAAGCCTCCTCTCTCTCTTTGTTTTCTCGTTCATCTT
CAGCCGCAAATCCAAGTTTCGAATACATAGCTAACTCACTGGGTACATGT
TGAGGCCCTTCTTCATCCCATCGAAGATCAGGTCCAATACCCTCAAAATC
AAATACTTGCACTGGGTCAAACACTGTTAACTGAAAATTGACAGTGCCCT
ACAAAAATTATGATGAGCAGTACAAATGAGAGTTGTCAACAATACACAAG
TGCAGACTAATATATGAAATACATTTGTACAGCATTTCTACCCGATCTTC
AGGACAAGCTGGTGGTGCCTCCAACCAAGAGTTATCAACGTCGTCGATCG
TCAGAGCAGCATCGACCAACGGCGACGGATTGAGGGCCACCCCTGTGTCG
CTGCCAACGACCTCGCCTGGAGGCAACGACGAGGATAATTCGCCGGCTGC
TTGGACTGCGAGGTCCGGCGAGGGGACTGCCGGAGGTTGCATTGGGACTG
CCGGGAGCAGTGGGGAGCGCCGGGAGCGAGGGGACTGCCGGGAGCAGTCG
GGACCGCGGGGACTGCCGGGAGCAGTCAGTAACGCCGGGAGCACAATCAG
TAACTGCTCAATCAGGGGACTGCCGGGAGCACAATCAGTAAATGCAGGAA
TGGACATGGTATATGATTATTTGAGTGTTCACATGAAATGTATTCTTCAG
TCCCTCTGCTGGTTTTGCCTACATTGAAAAATCTACAGAGCCTGTGGAGC
AACTGCTCAAAGCTCAACCCATCGATTTGGAAGAGTGGACTGTAACTCTG
ACACAAAACCGTGCTACTCTCACCCGCCATTCTCACACACCACACTATGG
CAAATCTGGAAGCAGGGAAACAAGATTGTTTCTTCTGAGAAGAAGACCGC
AGATCCCTAACAAGATTGTTTCTGGACAGAGCCAGCCGCCAGGGAGCAGT
ATGGGGCGCCACAGAAGATAAAAATTATGGGCACTCGAGAGGATACCTTG
GAGAGGAGCGCCGTCGAGGAGATGAGCGCCGTCGAGGGCCGGGAGCACGG
AGCAGTCGCGAGCTCGTCGAGGACAGAGCAGGAGCGAGCTAGGGGACGAC
GGACAGAGAGGGAGAGGAAGAAAGGAGAGAGCGAGCACGCGATCCGTTTT
GAAGAACGGGGAATCCTTAGCGCACCGTAAATGCAGCCGGAACAAGTTAA
CCGACGGCGAGACTGTTAAAAGTGCCCACGAAGACAATTTTCCAATCGGA
AGCCTATTATAATACTAAAATTCCAATTGCAAGGTTGAGGATAGCAAACT
TCCGAAGCCCGCCGTTCGGGATACCTCTGCTCCAAATAACTC
>CM-Zm421
GAGCTTTTTGGAACCGTGATATCCCCAACACTGGGCTTCAGAAAATCGGT
ATCCCGAACCACGCAATTGAAATTTTAGTATTATAATCCATTGAACTTCA
GATTTCTGGTATCTGAGTCCGATTTAGCCCGAGGTCAACTCGCTGTTACG
CCATTCCGTTTCTCAGAACGGATCGCGAGCTCGCTCCTTTCTGTGCCGCG
CCGCGCCTCGCCTTCGTCTCCCTCTCCCCGCCCGACTGCTCCCGGCGCTC
GTCGAGCTCGCGAGTCCGCGGTGCTCCTCGTGGCTCTCCCGACTGACTTG
GTCTCTCTGCCCGGCGCTCTCCCTCTAGGCGCTCCAGGTGAGGTCGCGGC
GTACTGAGTAGTGAGTAGCAGCTCTCCCTTTCTCAGTTTCAGTTCGTAGT
CAGTTTCAGTTTCCCTGGCGCCCCTTTCGCGGCGCTACTGTGTAGTCAGT
TTCAGTTCGTATCTCATGCTGGGTGGTGCCACTGGCTCTCCTCTGATCTC
GAAAGAAAACTGACGGAGCGAAAAGAATGGGATAGATGTGGTCTGGGGAT
GAATGCATGCGTTTATTATATTGCTTTCATTTCATCCCTTTCTTATTGCT
TGAACATGCTTGCAATCATGGCATTTCCGAGGGAGGCCTGGTTGCACTTG
CACGGGAGGATGGTATGCTGCGTGCTCTGTTCGTACCGTACCTCACCAAG
CAGGCTGGAGGTTCTCCAGCAGCAGCGAGCACAAGAACAAGAACCGTTAC
ATTCTTGCTCTCAAGGGACAAATGCAGCTGCAGGCCGGAGCTGTCGATGT
CAGCAGTAGCGAGTACATTATACTCCACAGGAACAACAATTTAGCAACAG
CTGCACTCTACCACTCCTACACACTTGCCTTCTCTGACTTGTACTCCATG
GAATGGGATTAAAAAGGAAAATGGTACCCTCTTTCCAGTCTGTGGACTTT
TGGCTCAAACATGATCCACAGAAAAGAGAGAACCAAAACCTGGTGTTGTC
GATGCCAGGCAAAATTTGGTCTAGTTGGTTTGTATACAGGCGATATACAT
AGTAGATTGGATTTTTGCTTTAGTTGTAGCATGTATTATGATGGATTAGT
TGTTGATATAGCCATACAACTTTTTTTTGCCTCTACCTAAACCATACCAG
GAACCACAAACGACGCGTAAGATCAGTTTAGTTTTCAGTTCTCAAGGTTT
CAGTGTCAGTTTCAGTTAAGTATCAGTTTTCAGTTCAGTATCAGTTTCTG
TTTTCAGTTAAGTATCAGTTTCAGTCTCAGCTCACCTTTCTCCTGGCGCC
CCTTGAGCAGCTCGTCGTAGGTTCCTTCGGCGCGGCCATGGATAAATCAC
CAAGATCAATTCCTATCGGATCTGGACCTGCTAGGGGCGACAAACGCAAA
GATGTCGCAGAAGTTGCAGATGGGATTAGGCGCACAGGCATCGTCGACAC
GAGCAACATTGATTATGGCACTAGTAGAATCCGTCCGCGCCATCGATTAT
GTAGGACACATGATCCGGTATGTTTTTACTGTAAATAACATAAAGTATTA
TGGCACTAGTATGTTTTTATGGCACTAGTATGTTTTTATGTAGGACAGAT
GTGATATTGAATGTCATTATTCATTTGGTTGTAGGCGCAGAGATATAATC
GAGTTTGGGATGGTCTTTTAGACGCCATTAGACAGATGCAATTATCTGCC
GATGAGTTGAGGAAGTTGACCCGCCGCAATCATGTGCCTGAGTATTATGA
TATGGTGCACAAGAATTGTTTGGTTAATGCCATGAGTGATGTTACTGAAA
TTGCAAAAGGTCTAGACTCTATGAGCAGGGATTTGGAGGAAGTTCTTATT
GGTCCGCAACCTCTACTTGAGGATTACGAAGCCCTTGGAATGTACGATGA
TTTCAAAACTGATGTTCATTGTGATTGTACTGAGCAGTGTGGATCGGATG
AGGACAACTCTTCTTTTGACTCGGATGAGATCCCTGATCGCCGTATGAAG
GGCCCTATCTGAGCCATGTATTAATTTCATGTAGTATTGTATTGCAAATG
TATTTTGTGAGACTTGTAGTTCATGTGGAATTTTTAGTTTAACTTGGTTT
TGGCCATGATTGATTTGGCCAAAATGTATCTTCAACTTGCTACTCATGAT
GTATCTTCAACTATGTGTGCCCAGTTTAATGAATTCAGCTTATTCCAGCT
TGAAAATGGATCTAAACATGAATTCAGGTGTCGTGAATATGTGAAGCTAA
CTCAAATCAGTACCATTTTCAGAACTTATATCAGGTGAAGGCATTTCCAT
ATTTGTGGCTCACCAATTCACACAGGTGAAGGCAAATGCATAGGTGATTC
AAACAAACAGGCAGTAATCAACAAATATGTACACTAGCAACTACAGGCAT
GGTCAAAACTCAAAACAGAAGATAAAATCTGCAAGCACTAGTAGGTATCA
CTACAAAACTGTTACAATCAAATATTAGATGATCTCACTTTAGCGGCAGT
TTGGCAGCTGGGAGGGTATAACACCTAAAGCCACCACGGGCACAGTCAGC
TGAAGCCACCACGGGCACAGCTGAAGCCAATTATTCGAGCAAAGGGAACA
AATACTATGCTGGTAATATTAGAAACAAAAGGGGTTCTCCTTACTGCATA
AACAGAGTGCATAAACAGAAGTATTTCCCCCACAGACTGCATAAACAGTT
TATTCGAGCAAAGGGAAGAAATCCCAAGTATTTTTCTCCAGACTGCATAA
ACAGAAACAACAGTTCACCTGCAACTGTAAACAGCTACTTAAGAAATTGT
TCACAACTTAAGAAATTGTTCACACAACTAGGCTACTCAGAAATTGTTCA
CACAACTGGGCTACTTAAGAAACTGCTTAAGGTACAGACACAACTGCCAT
AATTCTTACTTAAGGTACAGACACAAACACAAATTGTTCACACAACTTAA
GAAATTGTTCACAGAATTCAAACTTAAGCAGCTACTCAGAAGTAGATCTT
CTTCTTCGGAGTAAGTTTCTTGTTGACAGCTGTCCGAAGTCTTCTAGGTG
GTGCCCATTCGGTTGTTGACAGCTGAATAGTAGAAGCCTCTTCTATTATT
GGCAGCGAGGAAGAAGGGATGTTGTTTACAGGTTCCTGAACAGTTGAAGC
CTCTTCTACTGCTGGCAGCTGAACAGTAGAAGCCACCATGCCAACAAGCT
GCTGATTACTATCAGGTTCCTGCTGATTACTATCAGGTTCCTGCTGTGTA
GGAAACCAATTTTTTGTTGTATTTTTCCTCGGCCTCCGTTTCCTGTGATG
ATATAAGTTAGATAAACAATAATAATGTTATGAAGAAAGTTGATGTTTAC
GTAATACCTTTTCTTTGTACCATTTAGGGGACACTTGTAGCTGCTCTTCC
TATGCCCTAACTCCCCACAATTTGGACACTTAAATTTTCCTCTAATTAGT
TTCTTTGTTTTCTCGGTGTCATTTGAAGGCTTCTTCTTGCTGCTACCACC
CTCGAGACAAGACTTGATCCTATTTTTCCTTTGACGTCCGACACCTCTTT
TACCAAGGGGTGCACCAACCTCTTTTGCAAAGTCCACCTTAGGCCAAAAC
AACTTGTTGTCAATTGGCTCCACCAATCTTGAGTATGCTTTCCTATACAT
CTCTACAGAGTAGTAATCATCAACAAACTCCTCCATCATAACATCTCTGA
ATTGTTGTGCAGTTATTAGACATAATGCATGGTGGCAAGGCTTCCCGGTA
TGTTGCCACTCTAGACATGAACATTCTCTTAGATATGCCTTCACCACATA
TCTAGAAACACAATCAGTGTTGTCTCTCACCTCGGCAACATAGTCATCAC
CTTTTATTACTTCCAAGTGTCCGAGCCCTCGAGTACGTGCATTGAGTTGG
GCTATGATGGCTGGTAGTATCTTACCTTCTAACCTCCGTCCAATTCGCCT
TCTCTTATGAAAAAGTTGCATGATCATCAACCTTATTTTGTCAGCAAGGT
CGCAAACTGGAAGGTCCTTGTAGTCCTTAATCCAGTTGTTGAAGACCTCC
GCAATGTTATTCGTCACATAGTCACATTTGATACTAGGGTTAAAAGCACT
GCGGTACCACAATAAACTATGAAACTTATCCAACCAATCAGCGATGGTAG
GGTTCTGTTTCACATTTGCAATGTACATATCATAAACTTCTTTCCTGTAC
GCCCTTGCAGCAGGGTACATATATTCTGAACCAGGAAATTGTTTGACAAA
ATTGTTCATTAGATGCCTGAAACACTCCCTTTTCTCTGCATTGGGAAAAA
CATCCCTCATTGCGTTGGTCAAACCTTTGCAAGCATCAGAACAAATTGCT
AGTATAGGAAGATCTCCAATGGTCTTCCGTAACTGCTGCATGAACCATTT
CCAATTGTCCTCCGTTTCAGACTCGAAGAATCCAAAAGCAACGGGGAACA
TCCAATTGTGCCCGTCAACTGCTGTAGCAGATGGTAGGTGACCATTCCAT
CGACCATTCAAAGCCGTAGAATCCACACTCAAGTAAGGTCTGCAACCCTG
TAAGAAGCCTGTGATACATGGTCCAAGAGCACAAAAGAAGCGCGTGAAGT
AGAATCGACCATCTTCTACTCGAACATCAATTTCAATGACACTATCAGGT
GACTTCTGCAATACTGCCTCCTTCCAACTGTACAAAAGTTGAAAGCTCTC
TTCCCAGGTCCCATACAAGACTTTCAAGGCTTTTTCTTTTCCATACCAAA
CTGTGTCATACGCAATTGTGCACTTGTAGGTATCTTGAAGTGTAGTTTGT
AATTCCTTGGCACCAATATGTGGTTTCTTAACAATAATAGGAAGAGCTTT
TGAAGCAACCCAAGCACTTGTTGGTGTGCTAGTCCTCCGTCGTCCACTAG
AAGTACAAGTGTGATGATCATTCAACACTGTTACCTACAAAAATAGCAAC
AACAATAACACTATCATTATATTACTTCGAAGGCCACAACAATATAAATA
AGATAAGTTCTTGACATAAACAAAGAACATACAATTATGGTCGGCGAACC
ATCCCTCTCAATTCTTGCATTTATGCTCCAAGGACAGCCGCCTCCACGAC
AATAGCCTCTATATTTCTTCTTTGTACTTGCCTCAATACCTAACTCGAAC
TCTTTGTCTATGGCATACTGTCTCATTGCCAGCCTAAATTCAGTCATAGA
TGCATACAAGCTGCCAACCTCCATCACTGGATTATTAGAGTCATAGACAA
CTCTGGTCTCTTGCTGCAAAAAATCAACACAAGGCAAAGCTGCGGAACCA
TCGCCACCAAGTTGATCTAGATTATTTCCATCACCTATACGATTGCAAGC
ATCCTCTCTCTCTTTATTTTCTCGTTCATCCTCGGCAGCTAATCCAAGTT
TGTGGTACATAACACTCTCATTGGGTACATGCTGAGGTCCCTCCTCTTGC
CATCGCAAATCTGGTAAAATTCCCTCAAAACCATCCGCTACCGAATTACC
TTGCTCTACATCAGGCAAGGCTGGTGGCTCAATAAGCAAGTGCTCAACAT
CTTCAATGCTGACAAACCAATTTACATCTGTCGCATTGTGCTCAACATCT
CCATTCCTGTCGGGACTCTCCATTCCAGTACCTGCCTGAGAGTGATAGAT
TAAACGGAGCTCGATCTACATGTTTTTTGAAAAAAAAAATGTTTGTAACT
ATCTGCATCAAGAGGAAAAAAATTGCACCGATATAGTCATGTGAATAAGT
TTGATTGTTATGCATATTCACAACATATGTTTTTACATTTTTGCTTGGAT
ACGCAATTTGATTCTTGGGCTCAACCTGAACCTTCGAACCCATTCACAAC
ATATGTTTTTACATTCTCATCCTAAAACTCATTCATTTTAAAAACCACAG
TACCAGCAGTTGCAACAGTTTCAGATAAAAACAGCAGCAACACCACTCTG
ATCCTGAGTTGCTTTATTCCAAGAGTAAACTTCACAACGGGTAGTATATC
CACTTTAATGAATCAGACAAAAATCATGAGCACGAACTGCAATTGGGATT
TGGGGAGCACATAAATAGGGTACAGTAACCGCCCCTTGCAATTGGGATGT
TATCAACTAATAGCATCAGCAGACGGCACAGACTGGAATCCCTGGCTCTG
AATCCCTGCTCGAATCGAAAGCAAAAAGCGATAAGAGGGCCGAACCTGCG
CGAATGTCTGTGCCAGCACCTGCGCGAAGCTGTACCCGAAGAATGTCGCG
GTGGTAGTCTGCCGCCGCCGCTACTGCACGGGCGCCTGCTCGGCAGCGGT
GGGGAGCGCTCAGCGGTGGCGAGCGCTCGTCAGGGCGCCTGCACGGGCGC
GCTCGGGGGAGAGGAGCGCTGGGGTAGAGGATCCGTTGAAACAAACGGAT
TGCCGTAACACTTGGGGTTAATCTCACTCAGATACTACAATTCCGAATTT
CAGAGGGTTATAATACTAAAATTTCAATTGCGTGGTTCGGGATACCGATT
TTCTGAAGCCCAGTGTTGGGGATATCACGGTTCCAAAAAGCTC
>CM-Zm435
GAGCTTTTTGCGATTATGATACGCCCAACGCGTGACTTCGCCAGTCTGGT
ATGCCGAATCGCGTCCTCACCAGAATGGTACTGACATCGTCGTTCGCCTT
CTGTTTTGGTCTCCGTAGCTTCATCCTCGGATTAAGGCCTAGTAATAACT
CGTTGCGGACACTTGTGCCCTTGCCGTTGTGCCTCGTTCTCCTCTCGAGC
CTTCTCAGCCTGTAGTTCTTAGCGCTGCCGCCGTCGCCGCCATGACTCCA
CCACCGCATCCCACTTTCCACGTGACGAGCTCGGCCTGCCATCCGGTCCC
TGGCGTCGCCTCCTCCGGTCTGTATTCATCTGCATCAGGCTCTGTTCCGG
CGATGTGGTGCCCGGATTCGTCGTCGCCGCATCAGCTCTTGATCCGGTCC
AAACTGTCGACATGAGTAAACTTCAAGCAGTTTGTAACTCAAACAAATAA
CAGAGCACACACTAGTTCACAAACAGTACAAGCAAACGAGTTTATGCAGG
TTCACAAACATCCAGTTTCACAAACACCAGTTCACACATCCAGTTACACA
AACACCAGTTCACACATCCAGTTTCACAAACACCAGTTCACACATCCAGT
TACACGTACTTGGAAAGGACACTGCCCAGTTACACATACATTAGACCACA
TCAAATCGCTCAGTTCACACTAGGATTGGGGACTGCTGATGTACTGCCAA
CTTCTTTTGGAATCCATGCTTCAGTGGTGTTCCTTCTTTTGGAATCCATG
CTTCAGTGGTGTTCCTTCTAGGCTTCCTTGTCCTAAAAAAAGACATGTGA
GAGTTGTTTTAATCAATTTAAAATAAAAGAAATAATTTGTAGTTCCTTGC
CTTTTCTTTGTTCCATTGAGCACACACTTTGGGCTATTCTTCCTATGTCC
TAATTCACCGCAATTTGGGCACTTGAATTTGCCTCTAATCAGTTTCCTTT
CCTTCTCTGTTTCACCAACCTTTGGTTTCTTTTTGCTACCACCTTCAAGG
ATTCCCCGAATTCTATTTTTCCTTTGCCGTCCAACCGCTCTTTTCCCTAA
AGGAGCATGCATTTCCTCGAACATGGCTGCCTTAGGCCAAAAAGACTTGT
CTCCTAGTTGTTCTATCATTCTTTCATAAGCCTTCCTGAACTTTTGAACT
GAAAAGTATTCGTCCACGAAGTCCTCCATCCTCACATCTTTAAATTGTTG
CGCTATTATGACCACTAGACCATGCTGACACGGTTTGCCTGTGTGCTGCC
ATTCTAGGCAAGAACAGTAATGTTGGTCTGCCTTCACTATGTGTCTTGAA
TGGATGTTGTTAATGTCTCGAACCTCAGCTGAATAGTGGTCACCTTTGAC
AAGTGACAGGTGCCCTAGACCCCGAGTCCTTGCCTTCAAAACATTTATCA
CACTTGGTAGAATCTTCCCAGGTAGCCTGTCACCTATCCTCCTACGCCTA
AAAAAAAGTTCCATGACCATCACCCTAATCTTGTCTGCAAGTTCACAAAC
TGGTAGGTCCTTGAAGTCTTTGATCCAGTTGTTGAATACCTCAGCGATAT
TGTTTGTGATGTAGTCACACTTGATGGCTTGGTTGAAACAGCTTCTGTAC
CACAGCAACCCATGCCAGTCTTCGAGCCATTTGTGCACCTCAGGGATTGC
TGCAACATTGGCATAATGGTGTTCAAACACCTCAGGTCTGTAGGCCCGTG
CTGCAGGGTACATGTGCTCGGATCCACCAAAATGTTTGACGTAGTTCTGC
ATTAAATGCCTAAAACATTCCCTCTTCTCAGCATTAGGGAACACATGTTC
CACAGCAGCAGTCAACCCTTTGCAAGCGTCGGAGCAAACCGCAAGTATAG
GAAGGTCTCCAATAGCTTTTCGTAGTTGTGTCATGAACCAAGTCCAACTA
TCTTTGGTTTCAGACTCAAAAAACCCAAATGCAAGAGGATACATCCAATT
GTGCCCATCAACACTAGTAGCTGAAGGTAAATGACCATTCCATCGACCAT
TCAATGCAGTTGAGTCCACACTGATATATGGTCTGCATCCCTCACGAAAT
CCTTGAAGGCATGGGCCAAAAGCACAAAAGAACCTGCTAAAAAATATCTT
GCCATCCTCAACACGGACATCAATATCAATAACTGAATCTGGCATTTTCT
CCAATACAGCTTCTTTCCATCTGAGTAAAAGTTGGAAGCTGTCCTCCCAA
CATCCATACAACTCACGCAAAGCTTTCTCTTTTCCCTTCCATACAGTATC
ATAAGCAATGGTACAATTGTTCAAGTCTTGTAAGATTGTTTGCAACTCTT
TTGCACCCATATGTGGCTTCTTCGAAAGGATTGGAAGTGCCAAAGATGCA
ACCCAACTACTTGTGGGTGTAGTTGTCTTCCTCCGACCGCTAGAGGTACA
AGTGTGTTTATCAACAATTGCCGTGACCTGCACCAAAAATTAATCATCAA
ACATTTACAAGTAATCGATCAAAGCAAAGGCAACTACTTACAATGATCGT
TGCTAATCCTATGACTTCAGGCCTTGCATGAATTCGCCGTGGACAATCAC
CTCCTTTACAGTAACCTCTATACCGGAAAGGGGCACTTGATTCAATGCCT
AACTCGAATTCGTTGTTTATTGCATACTGCCTCATAGCAATCCGAAATTC
TTTCATATCCTTATACAGACTGCCAATCTTCATTATAGGATTTCTCCTAT
CAGAAACTAGAATTCTCTGATCTGGGAACAGGTCTTCACAAGGCATTGCA
GCATCCACATTGATGTTTTGACTCCCATCATTAACGGAAGACCTTCCTGC
AAATGCTTCTTCCCTTTCTCTTGGCTCCCTATCATCCTCATCTGTTAAAC
CTAATCTACCAAACATACCAATCTCTAAAGGAACTTCTTGTTGTCCTTCC
TCGTCCCATCTTGGCTCGATTTCTATTGCATCCCAATCAATTTGAAACTC
CTGTGTCACAAAATTTTTTAACCAACTTCGTCTCAGGGACATTGACAGCT
ACGAATGACACAAAATCCATATGCCTATACTATAAACCAGAGATGTACTG
CAAACCATACCTCAGGAACAGGCTCATTGACAGTCGGCGCCAATGACTGC
TTCGACGGCGGCGACGGTGTACTCAGGGGAGGTGGGAGGAGGAGCAGAGG
GCGACCAACCAGGGCCGGCAGCTCCATCCCAACCACAGACGACACCCGAG
GCAGGGGTTCTACCGTGCCCTGGAACTCTTCTGGTGGGGAAGTCTCCAAT
GGGGGCGGAGTGCCTCCCATTGCTCGACGCCGGCGACCGGGCTCTACGCG
GCGCGACGGTGCGGATCTGACGCCCGCTGAGAACGACGACAAGCTGGACC
TGAGCGCTCGACTGAGAAGGGGCAAAACGGGAATACAACGTATACGAACT
GACTCACGGGCGTCATTATGCCAAAAGGAAGAGGAAGTGTTGTTCGGAGT
ACCAATCTGGCGAGAGTGCTGATCGGGATACCGATCTGGCGAAGAAGCAG
CTTTCGGGGTATTATAATGGCAAATTTCTC
>CM-Zm466
GAGAAAATCTCTTCAATGCCATCAAAAGCTATAACAATACCTTCAATGCC
ATCAAAAAATATGTGTTTCCTTAGATACCATCAATTTTAATTTTTGATCC
CTTGAATGACATTACCATCCATAAGCAGTTAAACAGCAGTTAAATATTTG
TTCACAGACCAAAATACCCCTTTGTTCACAGACCACACATCATACAGAAT
ATAGATCTAATTTGTTCACAGACCATATAGGTCATACTGGTGCACCCAAG
CTACAAGTGCCCTCACAGAACCTAGAGATCTCCAGAACATACTAGATACA
[truncated: 908,906 more chars]
